# Supplementary material for: The deubiquitinase Usp9x regulates PRC2-mediated chromatin reprogramming during mouse development
Source: Nat Commun. 2021 Mar 25;12:1865. doi: 10.1038/s41467-021-21910-0 (PMC7994559; doi:10.1038/s41467-021-21910-0)
Supplement: Supplementary file 4 — Supplementary Data 1 [file 41467_2021_21910_MOESM4_ESM.xlsx]

## Sheet: toptable-8h_low
GeneID	logFC	AveExpr	t	P.Value	adj.P.Val	B
Csn3	3.32888	0.654475	13.2884	1.52807e-13	1.97363e-10	20.6154
Hoxb1	2.91897	-1.0686	8.73429	1.90579e-09	1.48431e-07	11.4085
Cyp1b1	2.85521	0.375061	14.9261	8.93892e-15	4.07445e-11	23.0122
Myf5	2.81464	-2.10186	6.5801	4.09952e-07	1.03147e-05	6.28092
Hoxa3	2.61964	-1.61202	7.70292	2.31965e-08	1.02721e-06	8.93839
Hoxb4	2.50586	-1.70058	7.27699	6.77544e-08	2.45357e-06	8.08785
Klhl4	2.4759	-1.67709	7.77039	1.96151e-08	8.88932e-07	9.33214
Cyp1a1	2.47334	-0.946074	9.61245	2.53428e-10	3.11737e-08	13.3111
Slc5a7	2.44283	-2.12284	7.34558	5.69266e-08	2.10574e-06	8.15925
Hoxb8	2.42593	-1.98216	6.68076	3.15044e-07	8.2901e-06	6.61528
Shisa6	2.36558	1.55615	14.8284	1.05154e-14	4.07445e-11	23.4684
1700013H16Rik	2.32114	-2.66123	6.57042	4.20499e-07	1.05288e-05	6.16942
H2-M2	2.30093	-1.64491	7.98076	1.16713e-08	5.85415e-07	9.7523
Tmem200a	2.29587	0.951918	9.83614	1.54048e-10	2.34078e-08	14.1494
Il33	2.25969	1.42327	12.3514	8.73528e-13	7.96401e-10	19.152
Cnr1	2.25601	0.535169	11.7084	3.05264e-12	1.97137e-09	17.9042
Fndc1	2.25185	0.827791	11.1252	9.89396e-12	3.48515e-09	16.774
Mab21l2	2.21649	0.103225	8.94833	1.15462e-09	1.04652e-07	12.1618
Slc39a8	2.19832	1.10264	11.5126	4.51065e-12	2.43006e-09	17.5878
Cda	2.18114	-1.93616	6.43555	5.99466e-07	1.39089e-05	5.98016
Prtg	2.17516	5.80932	13.8561	5.55057e-14	1.22897e-10	21.9914
Pkdcc	2.1471	2.75705	11.6864	3.18908e-12	1.9771e-09	17.9861
Mafb	2.14329	0.330681	11.2042	8.41735e-12	3.1062e-09	16.8426
Scara3	2.14049	-1.75109	6.03196	1.75008e-06	3.44494e-05	5.0882
Pitx2	2.138	2.93136	13.0006	2.58503e-13	2.86182e-10	20.441
Mmp9	2.11258	1.96817	8.68332	2.14925e-09	1.62497e-07	11.5835
Rgs20	2.10569	0.538603	7.90779	1.39653e-08	6.76492e-07	9.77747
Wnt8a	2.09625	2.51661	13.6212	8.40754e-14	1.30308e-10	21.5205
Itga8	2.09475	1.9858	11.7272	2.94106e-12	1.97137e-09	18.0542
Cdh8	2.08774	-1.36181	6.7657	2.52477e-07	6.86516e-06	6.95391
Gpm6b	2.07439	0.620377	10.5104	3.57124e-11	7.79586e-09	15.5368
Ndnf	2.07314	-0.371314	9.19403	6.54421e-10	6.46043e-08	12.6859
Kcne1l	2.06853	-1.72641	5.89883	2.49946e-06	4.69533e-05	4.75601
Pde4b	2.06084	0.390179	10.7594	2.11167e-11	5.6429e-09	16.0268
St8sia2	2.04876	-1.5852	6.69435	3.04067e-07	8.06974e-06	6.7455
Antxr2	2.03241	-0.701746	4.88997	3.84097e-05	0.000431698	2.22281
Rfx6	2.03143	-0.366019	8.81184	1.58825e-09	1.30938e-07	11.803
Adamts6	2.02983	-2.30979	4.90896	3.64752e-05	0.000412649	2.26678
Btla	2.02497	0.669458	8.67249	2.20494e-09	1.65093e-07	11.5699
Has2	2.02029	3.83945	14.455	1.97177e-14	5.0934e-11	22.9946
Psmb8	2.01936	1.23782	10.0783	9.0534e-11	1.61286e-08	14.6712
Gbp7	2.01863	0.341841	8.5792	2.75048e-09	1.88627e-07	11.3185
Gpm6a	2.01761	0.444658	9.88787	1.37423e-10	2.15364e-08	14.231
Prickle1	2.014	4.26168	15.0952	6.76195e-15	4.07445e-11	24.0512
Svop	2.01303	0.650417	10.2464	6.28665e-11	1.28756e-08	14.9884
Gsap	2.0086	0.943203	11.3497	6.26168e-12	2.77285e-09	17.2096
Pcdh17	2.00485	0.866901	10.6599	2.60237e-11	6.17328e-09	15.9016
Fam19a4	1.99402	1.5078	8.80204	1.62518e-09	1.32572e-07	11.8674
Oasl2	1.98117	0.584206	9.63528	2.40801e-10	3.05916e-08	13.6666
Rnf217	1.97172	1.50565	10.9356	1.4626e-11	4.53378e-09	16.4565
Dsc3	1.9684	-2.57094	4.98432	2.97127e-05	0.000348876	2.42181
Adgra3	1.94211	2.39548	10.6551	2.62879e-11	6.17328e-09	15.9082
Hoxa1	1.94114	1.27651	9.36282	4.45096e-10	4.82415e-08	13.1209
Calcr	1.92957	1.80147	13.4227	1.19897e-13	1.68935e-10	21.1668
Cysltr1	1.92918	1.32858	9.67137	2.22142e-10	2.94272e-08	13.8129
Shisa3	1.92427	0.778627	11.2755	7.27902e-12	2.96184e-09	17.0746
Kis2	1.92246	-1.94461	4.63769	7.62802e-05	0.000762753	1.60707
Sema6a	1.92177	4.67583	11.9038	2.07687e-12	1.60947e-09	18.4014
Spon1	1.91979	-0.382536	8.86733	1.39473e-09	1.19697e-07	11.9856
Zfpm2	1.91929	0.776973	8.20457	6.76046e-09	3.65088e-07	10.4788
Stmn4	1.91843	-0.637772	4.98592	2.9583e-05	0.000347617	2.46864
Lama4	1.91518	1.30668	9.36469	4.4321e-10	4.82415e-08	13.1392
Prima1	1.89362	-2.62062	5.40014	9.59846e-06	0.000138516	3.42791
Gbp2	1.87993	3.77582	8.22464	6.43941e-09	3.51424e-07	10.4059
Zeb2	1.87432	1.77912	8.29706	5.40515e-09	3.17327e-07	10.6854
Btbd17	1.86158	0.906975	11.0682	1.11222e-11	3.66964e-09	16.7025
Pcdh8	1.85717	0.489479	9.00125	1.02101e-09	9.56773e-08	12.3094
T	1.85288	3.777	6.16469	1.22841e-06	2.57634e-05	5.17298
Ifih1	1.85278	-1.67261	4.61656	8.07877e-05	0.000799571	1.55262
Fam110c	1.85192	-0.966433	6.32414	8.04578e-07	1.78145e-05	5.84862
Ebf1	1.8509	2.15215	8.37754	4.45299e-09	2.73877e-07	10.8434
Slc16a2	1.84384	3.30346	10.6603	2.60041e-11	6.17328e-09	15.9096
Ackr4	1.84132	-0.636036	6.33922	7.73104e-07	1.73155e-05	5.90734
Il15ra	1.84066	-1.14987	5.07756	2.30549e-05	0.00028225	2.71324
Gbp2b	1.83312	3.28312	8.4995	3.32523e-09	2.16228e-07	11.0849
Fam149a	1.83185	-0.116532	7.69204	2.38336e-08	1.04349e-06	9.2431
Oca2	1.83108	-1.78726	6.92945	1.65137e-07	4.93895e-06	7.26327
Cxx1c	1.81606	-0.0803138	6.2465	9.88393e-07	2.1259e-05	5.68034
Ephx3	1.81251	-0.6042	7.08053	1.11919e-07	3.65185e-06	7.72688
Meis2	1.80779	1.3809	8.93941	1.17884e-09	1.06226e-07	12.1836
Galnt18	1.80435	-1.77728	4.61156	8.18931e-05	0.000807932	1.53972
Clca4a	1.80273	-2.56764	4.32076	0.00018006	0.00155301	0.824372
Mal	1.79694	-1.60122	4.77438	5.26046e-05	0.000560356	1.9499
Nt5e	1.79667	3.16712	9.50785	3.20567e-10	3.85152e-08	13.4301
Eya4	1.79126	-1.48357	4.65826	7.21354e-05	0.000730259	1.65344
Fam171b	1.79048	2.05154	9.46608	3.52248e-10	4.01434e-08	13.3579
Scn1a	1.7893	-1.48366	6.32444	8.0393e-07	1.78145e-05	5.8524
Tll1	1.78891	0.79899	10.5137	3.54584e-11	7.79586e-09	15.5629
Cpe	1.78757	3.08155	10.2306	6.50392e-11	1.29236e-08	15.0078
Aadat	1.78085	-1.19324	6.50684	4.96884e-07	1.20709e-05	6.32469
Fam46a	1.77897	1.64919	10.709	2.34737e-11	6.01605e-09	16.0189
Esp4	1.77479	-2.95349	4.74785	5.65415e-05	0.000594529	1.86655
Cd40	1.77148	0.024946	7.99954	1.11458e-08	5.66388e-07	9.95771
Crlf1	1.77044	3.38327	13.7003	7.30546e-14	1.28923e-10	21.7008
Slitrk3	1.76912	-2.0525	5.00261	2.827e-05	0.000335752	2.52152
Frzb	1.76888	-1.80112	4.24957	0.000218194	0.00183693	0.64332
Thsd7a	1.7629	0.393087	7.3736	5.30267e-08	1.98517e-06	8.48669
Flt3	1.76085	-2.12253	4.49972	0.000110934	0.00105076	1.26428
Ltb	1.75942	1.87842	8.98806	1.05275e-09	9.65481e-08	12.2908
Spats2l	1.75917	2.06703	10.8746	1.66038e-11	4.98846e-09	16.3543
Mmp16	1.7533	-0.780528	6.47534	5.39822e-07	1.28367e-05	6.25032
Gabra5	1.75194	1.00141	8.4156	4.06429e-09	2.54079e-07	10.9776
Egr3	1.74901	-0.464153	6.59946	3.8968e-07	9.90106e-06	6.56914
Chst1	1.74872	0.605662	8.61379	2.53369e-09	1.80136e-07	11.4323
Zfp608	1.74623	3.30136	11.7927	2.5842e-12	1.82057e-09	18.1945
Fat3	1.74547	-1.13557	4.94051	3.34741e-05	0.000384023	2.35276
Xkr4	1.74137	-0.651947	6.06542	1.60048e-06	3.18739e-05	5.22174
Zic1	1.73565	-0.919847	6.11198	1.41355e-06	2.87892e-05	5.33941
Ptchd4	1.73162	-1.89239	4.71124	6.24598e-05	0.00064667	1.78916
Piezo2	1.72636	2.20083	7.11342	1.02867e-07	3.40482e-06	7.74183
Epha7	1.71674	2.14989	9.5342	3.021e-10	3.68681e-08	13.5103
Sp5	1.71643	3.81204	6.74837	2.6413e-07	7.16944e-06	6.70643
Slc16a7	1.7109	-1.21092	4.62204	7.95939e-05	0.000791293	1.56249
Pxdc1	1.7102	1.22954	8.55431	2.91811e-09	1.98367e-07	11.2997
Pcdh1	1.70654	4.74988	13.6865	7.48634e-14	1.28923e-10	21.6941
Cntfr	1.70551	4.91367	8.63085	2.43327e-09	1.74599e-07	11.3419
Itpripl2	1.6979	2.03575	8.9514	1.14639e-09	1.04517e-07	12.1972
BC064078	1.69518	-1.26409	4.99274	2.90392e-05	0.000342889	2.49847
Klhl40	1.6935	-1.58551	4.49801	0.000111449	0.0010539	1.25626
Ptger3	1.69265	-0.933573	5.30407	1.24567e-05	0.000169803	3.28694
Unc80	1.68778	-1.13476	6.42331	6.1913e-07	1.42796e-05	6.12276
Ttc39aos1	1.67288	-0.996313	6.10241	1.45005e-06	2.93782e-05	5.30282
Aldh1a7	1.67007	-2.52726	3.67209	0.00101631	0.00651982	-0.724951
2810459M11Rik	1.66972	0.503387	8.99221	1.04267e-09	9.61922e-08	12.2905
Zfp36l3	1.6696	1.38818	8.23451	6.28736e-09	3.48028e-07	10.5505
Cdk14	1.66905	1.95388	8.0774	9.21252e-09	4.84953e-07	10.1487
AI504432	1.66792	0.272769	8.49836	3.33432e-09	2.16228e-07	11.153
Tbr1	1.66478	-2.31229	4.42386	0.000136249	0.00124073	1.07756
Tgfb3	1.65168	-2.02963	4.13222	0.000299205	0.00237449	0.367405
2310007B03Rik	1.64986	0.144361	5.31018	1.22516e-05	0.000167736	3.22909
Kcna6	1.64732	-1.50834	4.98209	2.98936e-05	0.00034994	2.47157
Chst7	1.64656	0.9131	7.67721	2.47313e-08	1.07671e-06	9.22451
Rgs2	1.64576	-0.383192	7.41744	4.7463e-08	1.82538e-06	8.5769
Hivep2	1.64493	2.21941	10.5307	3.42035e-11	7.79586e-09	15.6527
Vstm2b	1.63824	0.212359	8.60919	2.56143e-09	1.81277e-07	11.3844
4833418N02Rik	1.63727	-2.8169	3.87277	0.000598306	0.00418652	-0.247859
Ptprc	1.63696	-2.85308	3.22372	0.00323168	0.0166129	-1.74249
Gria3	1.63453	1.5616	9.48043	3.41014e-10	3.97397e-08	13.3966
Isg15	1.63413	-0.521798	5.51649	7.00373e-06	0.00010737	3.82585
Crispld1	1.63041	0.966225	8.38152	4.41055e-09	2.73101e-07	10.897
Pcdh18	1.62746	0.734247	7.36007	5.48753e-08	2.0396e-06	8.45232
Fam131b	1.62646	2.44263	10.2019	6.92092e-11	1.34084e-08	14.9565
St6gal2	1.62618	1.21973	8.81801	1.56544e-09	1.29747e-07	11.904
Ephb1	1.62214	-0.596295	7.14992	9.36898e-08	3.17746e-06	7.92094
Epha1	1.62008	5.22714	11.4938	4.68398e-12	2.43006e-09	17.5897
Lmo2	1.61866	0.229739	8.10566	8.59865e-09	4.57974e-07	10.2325
Aadac	1.6181	-0.385749	5.45545	8.26231e-06	0.000122426	3.65645
Ube2ql1	1.6172	-0.510242	6.83038	2.13424e-07	5.9601e-06	7.13539
Adgrl2	1.61701	6.13258	10.0507	9.6145e-11	1.65662e-08	14.5583
Nkain3	1.61585	-2.76475	3.64328	0.00109607	0.00691762	-0.782403
Col1a2	1.61435	-0.0279132	6.71439	2.88578e-07	7.7382e-06	6.8569
Samd4	1.61393	2.63574	8.28878	5.51426e-09	3.22512e-07	10.6194
Fndc3c1	1.612	4.4339	9.6749	2.20402e-10	2.94272e-08	13.7563
Gbp3	1.61123	0.697406	6.92538	1.66881e-07	4.94717e-06	7.37533
Grm6	1.61102	2.0274	10.6026	2.93717e-11	6.7945e-09	15.8024
Dennd2d	1.6053	-0.26483	5.82836	3.02004e-06	5.52628e-05	4.61357
Cplx2	1.60489	-0.342205	6.99245	1.40364e-07	4.36848e-06	7.5321
Lancl3	1.60298	-1.56865	4.26861	0.000207275	0.00175454	0.67897
Cap2	1.60294	1.47143	10.07	9.21717e-11	1.62337e-08	14.6666
Tmem176a	1.60087	-0.268213	6.14708	1.28735e-06	2.67103e-05	5.42564
Apln	1.59864	1.80494	7.00301	1.36599e-07	4.30315e-06	7.49165
Cdh10	1.5982	1.04892	8.31871	5.13017e-09	3.04646e-07	10.7502
Pcsk2	1.59587	-0.0424197	7.45851	4.27911e-08	1.6748e-06	8.69224
Eva1c	1.59383	-0.450539	6.32735	7.97769e-07	1.77144e-05	5.88398
Sel1l3	1.58548	2.04675	10.0001	1.07403e-10	1.8094e-08	14.5291
Twist2	1.57998	-1.70606	4.1795	0.000263505	0.00215107	0.469949
Pcdhgb4	1.5794	-0.803752	5.76584	3.57311e-06	6.31466e-05	4.46012
9930014A18Rik	1.57582	1.13521	8.43578	3.87243e-09	2.46296e-07	11.0246
Oprd1	1.56826	0.725383	7.67052	2.5147e-08	1.09174e-06	9.2071
Gng12	1.56812	2.89983	9.13875	7.43074e-10	7.24334e-08	12.6037
Avpr1a	1.56762	-0.824751	6.49264	5.158e-07	1.23944e-05	6.2957
Grik2	1.5638	-3.03769	2.9874	0.00583131	0.0268029	-2.22434
Katnal2	1.56252	-0.0083142	5.78364	3.40602e-06	6.08879e-05	4.48889
Ephx4	1.56112	-1.48774	4.70696	6.3191e-05	0.000653367	1.78105
Galnt3	1.56048	3.28543	10.79	1.98061e-11	5.38552e-09	16.1816
Prss23	1.55872	1.49321	5.64728	4.9184e-06	8.02425e-05	3.99219
Fndc5	1.55825	0.489407	7.25852	7.1015e-08	2.54194e-06	8.20446
Lox	1.55811	0.335672	5.40218	9.54556e-06	0.00013801	3.4676
Cd44	1.55664	0.713144	6.94913	1.56953e-07	4.77265e-06	7.43404
9130008F23Rik	1.55607	0.333927	5.365	1.05584e-05	0.000149174	3.37014
Mmp25	1.55341	3.99588	10.8293	1.82467e-11	5.23713e-09	16.2493
Sp8	1.55179	1.76407	8.66476	2.24558e-09	1.65348e-07	11.5477
Amer2	1.55022	-0.838412	4.8386	4.41722e-05	0.000481791	2.09171
Moxd1	1.5487	2.52085	11.068	1.1128e-11	3.66964e-09	16.7562
Rad51ap2	1.54694	-3.11767	3.5623	0.00135423	0.00824399	-0.962021
Itgb8	1.54542	-1.26023	4.86166	4.14858e-05	0.000457318	2.16131
Scarf2	1.54332	2.14097	7.39944	4.96714e-08	1.8962e-06	8.4812
Tmem150c	1.53982	-0.762265	5.02034	2.69382e-05	0.000322406	2.56102
Ildr2	1.53844	1.60918	10.1282	8.12004e-11	1.48062e-08	14.7983
Efna5	1.53549	2.59121	8.63322	2.41961e-09	1.74426e-07	11.4368
Nrn1	1.53166	-2.6819	3.79604	0.000733193	0.00497537	-0.437316
Mfap3l	1.52372	3.48304	10.8616	1.70584e-11	4.98846e-09	16.3234
Fst	1.52342	3.33635	7.61708	2.87376e-08	1.21695e-06	8.93884
Dach1	1.52209	-0.197448	6.52678	4.71524e-07	1.15635e-05	6.38665
Dchs1	1.52132	1.01979	8.27592	5.68817e-09	3.29689e-07	10.6493
Akap6	1.52046	-2.03814	4.07236	0.000351314	0.00270896	0.220238
1810041L15Rik	1.52018	1.06537	8.20658	6.72764e-09	3.64586e-07	10.4862
Hdgfrp3	1.51963	3.6658	11.5452	4.22514e-12	2.43006e-09	17.7078
Flt1	1.51829	1.23209	6.90974	1.73766e-07	5.10077e-06	7.30239
Uggt2	1.51612	2.10799	9.64825	2.3392e-10	3.00724e-08	13.7638
Erap1	1.51454	3.47453	11.0977	1.04681e-11	3.60546e-09	16.8119
S100a4	1.51382	-3.01282	3.37793	0.00218152	0.0120808	-1.37325
Kynu	1.51349	0.340982	6.655	3.36969e-07	8.77762e-06	6.70601
Ak5	1.51105	-1.49481	4.87733	3.9754e-05	0.000441683	2.20753
P3h2	1.5091	0.38596	6.97825	1.45595e-07	4.49518e-06	7.50906
Bcl2	1.50883	0.863113	7.18299	8.60946e-08	2.96529e-06	8.00766
Ache	1.50606	-2.93889	3.15173	0.00387455	0.0192906	-1.87926
Kcna3	1.50242	-1.44502	4.6841	6.72416e-05	0.000686999	1.70467
Fgf5	1.50218	2.53721	9.34328	4.65323e-10	4.97382e-08	13.0667
Arhgap6	1.50217	-0.32423	6.0859	1.51534e-06	3.04621e-05	5.27343
Cav2	1.50014	-0.147081	5.71034	4.14916e-06	7.01471e-05	4.30608
Gm7694	1.49997	0.0476204	6.1539	1.26419e-06	2.64253e-05	5.42922
Batf3	1.49983	-0.622035	5.26696	1.37771e-05	0.000184876	3.18197
Tnc	1.49877	-1.07893	3.74731	0.000833878	0.00555436	-0.621965
Spock3	1.49453	-2.19867	3.40199	0.00205075	0.0115078	-1.36367
Dcx	1.4898	-1.76889	4.41333	0.000140188	0.00126766	1.04365
Gfra1	1.48507	2.95628	9.27036	5.49485e-10	5.64004e-08	12.8865
Ar	1.48177	1.30502	7.7671	1.97761e-08	8.93613e-07	9.40931
Kcnmb1	1.48122	-1.16813	4.15434	0.000281944	0.00226652	0.37557
Rrad	1.47813	1.13602	8.68221	2.15488e-09	1.62497e-07	11.5957
Foxc1	1.47783	-0.867299	4.08072	0.000343536	0.00265692	0.148626
Slitrk2	1.4743	0.256817	7.66891	2.52485e-08	1.09309e-06	9.20353
Fgfbp3	1.47423	0.381125	7.49683	3.88545e-08	1.55609e-06	8.78738
Col6a5	1.47235	2.63218	5.72037	4.03858e-06	6.89362e-05	4.06627
Tmem176b	1.47203	0.0428773	6.09305	1.4867e-06	2.99641e-05	5.29072
Mef2c	1.4718	-1.1989	5.07029	2.35154e-05	0.000287206	2.68891
Rgs17	1.47018	1.64007	7.69873	2.34399e-08	1.03209e-06	9.25077
Sema3c	1.46832	2.46725	8.8658	1.39973e-09	1.19697e-07	11.9912
Gpr27	1.46729	0.217537	6.63329	3.56649e-07	9.18224e-06	6.65207
St8sia4	1.46592	0.892303	6.50429	5.00236e-07	1.21333e-05	6.28214
Fut4	1.46475	1.0488	7.5188	3.67667e-08	1.48785e-06	8.83508
Chst15	1.46275	3.16199	10.0884	8.85601e-11	1.59604e-08	14.7069
Slc9a7	1.46204	-0.493965	6.37412	7.04963e-07	1.59274e-05	6.00245
Tshr	1.46117	-1.52419	4.27138	0.000205732	0.0017438	0.679652
Col6a1	1.45759	-1.25465	3.78419	0.000756528	0.00511135	-0.517049
Gal3st4	1.45389	-0.984728	3.88033	0.000586421	0.0041145	-0.283327
Stk39	1.45283	2.52237	11.2515	7.64394e-12	2.96184e-09	17.1254
Cthrc1	1.45098	1.14246	8.41547	4.06553e-09	2.54079e-07	10.9767
Matn4	1.4498	-0.250057	5.45458	8.28195e-06	0.000122483	3.64693
Zyx	1.44929	5.75657	9.88741	1.37564e-10	2.15364e-08	14.2065
Nsg1	1.44917	0.406369	7.04821	1.21601e-07	3.91829e-06	7.6836
Zxdb	1.44376	0.470096	7.62642	2.80741e-08	1.19267e-06	9.10111
Ptprt	1.44355	0.33298	6.88777	1.83929e-07	5.30859e-06	7.28605
Igsf11	1.44284	0.795514	7.87583	1.51101e-08	7.22812e-07	9.7016
Tap2	1.44108	1.92002	9.84349	1.51567e-10	2.32589e-08	14.1903
Mogat2	1.44069	0.336386	6.4363	5.98277e-07	1.39089e-05	6.15588
Slc10a4	1.44012	-2.11566	3.59372	0.00124771	0.0076922	-0.916868
Itpkb	1.43984	2.07153	6.6735	3.21068e-07	8.4343e-06	6.63028
Slc8a1	1.43778	-0.763624	5.30254	1.25084e-05	0.000170208	3.27628
Anxa3	1.43688	3.88451	6.29383	8.71805e-07	1.91075e-05	5.50947
Penk	1.43367	0.947949	7.23819	7.47877e-08	2.6404e-06	8.12908
Camk4	1.43069	-0.447049	5.87123	2.69158e-06	5.00803e-05	4.72892
Greb1l	1.42995	3.05816	8.59337	2.65945e-09	1.84012e-07	11.3306
Pard3b	1.42845	-0.955121	4.97136	3.07792e-05	0.000358682	2.44231
1110032F04Rik	1.42718	-0.112065	6.77987	2.4334e-07	6.65172e-06	7.02042
Thbs4	1.42679	0.635858	7.43728	4.51451e-08	1.74926e-06	8.64006
Rasef	1.42477	2.11416	6.61813	3.71089e-07	9.4753e-06	6.48149
Arhgap18	1.42199	1.68263	7.57913	3.16016e-08	1.30611e-06	8.9512
Arsb	1.41851	0.627236	7.40159	4.94028e-08	1.8906e-06	8.55543
Slco3a1	1.41846	1.98724	9.22742	6.06197e-10	6.10094e-08	12.8286
Pdzrn3	1.41807	2.42486	10.5107	3.5685e-11	7.79586e-09	15.6091
Cyp24a1	1.41799	-1.71241	4.63596	7.66401e-05	0.000764871	1.59483
Nes	1.41624	6.34211	10.8078	1.9083e-11	5.37758e-09	16.176
Slc4a4	1.41534	1.68221	8.25901	5.92537e-09	3.37637e-07	10.6023
Rxrg	1.4153	2.27946	8.1534	7.65491e-09	4.10531e-07	10.2924
Gria4	1.41356	1.50205	7.64829	2.65818e-08	1.14344e-06	9.12604
Drd4	1.41337	-1.82943	3.83037	0.000669522	0.00461607	-0.364403
Lor	1.41025	0.868338	6.86552	1.94838e-07	5.55108e-06	7.21965
Zfhx4	1.40999	0.325664	6.62576	3.63748e-07	9.30318e-06	6.62326
Nkx1-2	1.40806	0.304152	4.16258	0.000275769	0.00222727	0.283986
Kcnj3	1.40782	4.32942	9.24799	5.78318e-10	5.8584e-08	12.7895
Dgkb	1.40771	0.922951	6.83245	2.12278e-07	5.93879e-06	7.11261
Astn2	1.40748	-1.82166	4.15371	0.000282417	0.0022668	0.411491
Tgfbr2	1.40735	0.72834	6.29338	8.72835e-07	1.91075e-05	5.76744
Mcoln3	1.40598	-1.04616	4.94642	3.29403e-05	0.000379022	2.36898
Wnt3	1.40538	3.05175	7.03828	1.24747e-07	4.01132e-06	7.49854
Kcnq3	1.40485	-1.42939	4.04601	0.000376996	0.00286847	0.0981062
Bhlhe40	1.40389	4.57747	10.4462	4.09443e-11	8.81382e-09	15.4408
Efcab1	1.40366	-2.10707	3.42814	0.0019172	0.0109285	-1.30639
Cbln2	1.40151	-0.967967	5.81716	3.11239e-06	5.66185e-05	4.59159
Car2	1.40033	8.77482	12.5584	5.89575e-13	5.71114e-10	19.6213
Car4	1.40001	4.43027	11.7935	2.57995e-12	1.82057e-09	18.1898
Lrfn5	1.39768	-1.0324	4.48387	0.000115804	0.00108778	1.20945
Lypd1	1.39722	-0.51266	5.75812	3.64814e-06	6.39622e-05	4.4393
Cobll1	1.39669	2.284	8.61958	2.49915e-09	1.78499e-07	11.4217
Fam84a	1.39641	1.20404	7.34238	5.73904e-08	2.11784e-06	8.36948
Ano4	1.39067	-1.60917	4.15592	0.000280746	0.00225923	0.392988
Ism1	1.38866	-1.41651	4.04306	0.00037999	0.00288416	0.130529
Gabra3	1.38702	2.27481	10.411	4.41424e-11	9.3721e-09	15.4013
Ghr	1.38673	2.70695	6.84396	2.06038e-07	5.80614e-06	7.02708
Fhl2	1.38659	0.544512	5.31743	1.20128e-05	0.000165794	3.24202
Zfp521	1.38434	-0.308031	4.98061	3.00143e-05	0.000351088	2.41535
Cyp2j13	1.38352	2.04892	9.68191	2.16978e-10	2.94272e-08	13.834
Atf3	1.38286	1.28547	6.42634	6.14192e-07	1.41868e-05	6.0958
Lrrc8c	1.37812	3.22165	8.77004	1.75202e-09	1.4143e-07	11.7313
C530008M17Rik	1.3749	2.05999	7.90124	1.41923e-08	6.85255e-07	9.71454
H2-Ab1	1.37248	-0.735012	4.48518	0.000115392	0.00108562	1.20224
Gcm1	1.37059	1.21538	6.90592	1.75494e-07	5.11275e-06	7.29556
Klhdc8a	1.36722	-1.47671	3.45386	0.00179414	0.0103643	-1.2936
Cntn3	1.3647	-0.31797	4.8052	4.83744e-05	0.000520791	1.93999
Gatm	1.36292	2.41021	8.24936	6.0654e-09	3.43569e-07	10.5372
Cdh6	1.36241	-1.03504	5.0075	2.78963e-05	0.000331839	2.53057
Prom1	1.36194	4.45963	11.3314	6.49891e-12	2.79212e-09	17.2724
Clca4b	1.36158	-1.64895	4.15863	0.000278707	0.0022473	0.408025
Car3	1.3614	4.0649	9.74965	1.86604e-10	2.67793e-08	13.9327
Tmem100	1.35757	-1.24666	4.37995	0.000153438	0.00136596	0.951789
Faxc	1.35597	2.26735	9.49766	3.28016e-10	3.91071e-08	13.4263
Ptger4	1.35485	1.48632	7.2326	7.58592e-08	2.66005e-06	8.09314
Agtr1a	1.35394	-1.04415	3.69299	0.00096205	0.00624528	-0.771702
Shc4	1.35352	0.763219	7.57988	3.15423e-08	1.30611e-06	8.98587
Tlr3	1.35203	-0.194333	5.30329	1.24831e-05	0.000170013	3.24589
Tmc3	1.35118	-1.93404	3.51301	0.00153939	0.00913315	-1.13908
Pou3f1	1.35077	6.49199	11.4551	5.06282e-12	2.43006e-09	17.499
Cyp4x1	1.34902	-1.71991	3.63103	0.00113179	0.00709902	-0.875455
Vgf	1.34902	2.59097	7.5576	3.33542e-08	1.36041e-06	8.83524
Ahrr	1.34792	-1.24299	4.80511	4.83862e-05	0.000520791	2.02175
Nefm	1.34658	2.31048	5.50703	7.18547e-06	0.000109614	3.53014
Kcnq5	1.3456	-0.287831	5.63142	5.13349e-06	8.32259e-05	4.1051
Sepn1	1.34546	2.79918	8.24578	6.11813e-09	3.43569e-07	10.5179
Prob1	1.34482	2.21151	7.12745	9.92335e-08	3.32905e-06	7.76427
Ssbp2	1.34467	2.75586	9.74164	1.89956e-10	2.68268e-08	13.9537
Pcdh9	1.34459	-2.23672	2.7685	0.00992423	0.0405632	-2.75579
Sema3e	1.3437	4.88051	9.64955	2.33239e-10	3.00724e-08	13.6958
Stard13	1.34341	2.03109	7.69245	2.38092e-08	1.04349e-06	9.20652
Gpr156	1.34063	-1.93169	4.32858	0.000176296	0.00152734	0.845444
Adamts15	1.33797	2.21556	8.23218	6.32292e-09	3.48751e-07	10.4944
Tagln	1.33534	5.08933	5.07124	2.34546e-05	0.00028669	2.17508
Igfbp3	1.33474	6.13069	7.02553	1.28906e-07	4.1025e-06	7.34227
Cftr	1.3345	-0.674819	4.62106	7.98062e-05	0.000792895	1.52572
Frmd3	1.33435	-0.810315	4.87091	4.04542e-05	0.000447857	2.16961
Greb1	1.33384	2.29155	8.35839	4.6627e-09	2.83401e-07	10.8011
Cpb1	1.33293	-3.0797	2.71827	0.0111868	0.0447055	-2.7784
Slc25a24	1.33192	2.90912	8.05817	9.65554e-09	5.00506e-07	10.0586
Dclk1	1.33051	1.15242	7.03636	1.25364e-07	4.02281e-06	7.61872
Cebpd	1.33017	2.93086	10.747	2.16717e-11	5.69306e-09	16.097
Irgm1	1.32642	3.55503	10.1583	7.60607e-11	1.40341e-08	14.845
Stk32a	1.32632	0.913519	8.34691	4.79329e-09	2.8795e-07	10.8171
Prokr2	1.3256	-1.37975	4.78031	5.1763e-05	0.000551771	1.96152
Hmgn3	1.3251	1.84104	7.77064	1.96027e-08	8.88932e-07	9.42807
Ppp4r4	1.32493	3.6177	6.70167	2.98314e-07	7.95795e-06	6.59479
Clic5	1.32433	-0.653358	4.93857	3.36518e-05	0.000385491	2.34362
Cxcl10	1.32392	-1.11716	3.65957	0.00105024	0.00670137	-0.835223
Bhlhe22	1.32245	-0.210923	5.04211	2.53892e-05	0.000306646	2.59218
Jph1	1.32191	3.52061	10.7981	1.94729e-11	5.38552e-09	16.1923
Tmem59l	1.32072	2.88239	9.8605	1.45978e-10	2.26251e-08	14.2107
Plau	1.31957	0.32316	5.64731	4.91806e-06	8.02425e-05	4.11928
Casp8	1.31791	1.09279	6.44681	5.81935e-07	1.36245e-05	6.13782
Galnt13	1.31729	-1.92061	3.38919	0.0021193	0.0117943	-1.41335
Gm10406	1.31664	2.41695	9.36973	4.3817e-10	4.81645e-08	13.1396
Dsc2	1.31442	2.37429	6.13517	1.32885e-06	2.74245e-05	5.22204
Tsc22d3	1.30991	0.607222	5.68563	4.43502e-06	7.39123e-05	4.21014
Antxr1	1.30974	2.29091	8.66196	2.2605e-09	1.65348e-07	11.5197
Dusp4	1.30779	5.34532	8.8551	1.43519e-09	1.21552e-07	11.866
Anks6	1.3074	-0.140535	4.36924	0.000157948	0.00139808	0.858087
Dhrs3	1.30671	1.12321	7.18543	8.55592e-08	2.95341e-06	8.00625
Cd302	1.3059	-0.636679	3.94308	0.000496266	0.00359927	-0.180765
Mpeg1	1.30481	-1.02121	4.65099	7.35739e-05	0.000742881	1.62775
Trib2	1.30347	3.4743	11.2637	7.4567e-12	2.96184e-09	17.1455
Npas4	1.30228	-1.92634	3.5829	0.00128343	0.0078531	-0.964822
Zfp467	1.302	0.933863	7.39126	5.07097e-08	1.91229e-06	8.51936
Slco5a1	1.30182	3.23239	7.25934	7.08656e-08	2.54194e-06	8.04369
Hes7	1.30086	-1.2398	3.9103	0.000541512	0.00386235	-0.221259
Vopp1	1.30057	1.76499	7.08703	1.10067e-07	3.60661e-06	7.71751
Alox5	1.30037	2.373	9.42551	3.86094e-10	4.2976e-08	13.2624
Mal2	1.29974	1.33654	6.63787	3.52404e-07	9.08805e-06	6.5988
4931440F15Rik	1.29761	-1.37458	4.01693	0.000407495	0.00305405	0.0521044
Nos1ap	1.29672	-0.881809	3.86763	0.000606535	0.00423645	-0.387867
Ulk2	1.2961	2.28066	7.20964	8.04335e-08	2.7889e-06	7.99998
Klhl14	1.29567	-1.14241	3.90795	0.00054491	0.00388302	-0.232251
Sox3	1.29512	3.56406	9.47537	3.44933e-10	3.98964e-08	13.3354
Arhgap24	1.29436	-1.19137	4.48914	0.000114162	0.00107562	1.22757
Thbs1	1.29266	4.76394	4.06627	0.000357089	0.00274795	-0.495943
Gypc	1.29202	-1.0898	4.05201	0.000370997	0.00283395	0.116627
Arhgef5	1.29195	3.78811	8.9003	1.29137e-09	1.12466e-07	12.0079
Lrrc4b	1.29157	-1.77275	2.62904	0.0138071	0.0526953	-3.08354
Cd274	1.28831	0.200454	5.44969	8.39241e-06	0.00012388	3.62655
Rnf128	1.28631	4.037	7.64021	2.71233e-08	1.15808e-06	8.96346
Gm266	1.28343	-1.16929	4.11557	0.000312884	0.00246287	0.287869
Sox9	1.28313	-1.631	4.23407	0.000227504	0.00190291	0.591116
Dmrta1	1.2819	-1.48999	3.85192	0.000632342	0.00437921	-0.352284
Aatk	1.28189	-0.218874	5.803	3.23317e-06	5.82353e-05	4.55246
Zfp641	1.2818	-2.26576	3.59848	0.00123229	0.00761835	-0.905366
Egfr	1.28124	2.8412	8.66071	2.26722e-09	1.65348e-07	11.4946
Bmpr1b	1.28111	0.0930277	5.91695	2.38091e-06	4.50021e-05	4.82427
Ppp1r14c	1.28029	1.17936	6.9489	1.57046e-07	4.77265e-06	7.41052
Cntnap1	1.28006	-1.0696	4.16856	0.000271368	0.00219975	0.411633
Gucy2c	1.27956	-2.5993	3.14925	0.00389875	0.0193613	-1.9112
Gulp1	1.27911	2.52565	7.35177	5.60414e-08	2.07795e-06	8.34809
Clic6	1.27616	0.257154	5.28162	1.32396e-05	0.00017828	3.1578
Fam19a5	1.27513	2.38575	9.52582	3.07852e-10	3.72766e-08	13.4896
Fgf14	1.27295	-1.09863	4.76751	5.35966e-05	0.00056819	1.91106
Mamdc2	1.27221	-2.56631	2.82144	0.00873925	0.0367371	-2.57606
Hs6st2	1.27204	3.9719	9.64662	2.34774e-10	3.00724e-08	13.7041
Cdkl1	1.27063	0.738237	6.22412	1.04888e-06	2.2423e-05	5.5961
Fam187b	1.27002	-0.265757	5.35045	1.09833e-05	0.000154473	3.38494
Epha8	1.26991	2.04694	7.8028	1.81008e-08	8.36209e-07	9.46855
AW011738	1.26897	-2.28307	3.47554	0.00169633	0.00991382	-1.19243
Wnk2	1.26825	2.01799	7.95022	1.25805e-08	6.26962e-07	9.83775
Tmem246	1.26726	2.55968	8.92302	1.22472e-09	1.09092e-07	12.1204
Plce1	1.26511	2.73027	6.51469	4.86741e-07	1.18803e-05	6.14819
Slc44a5	1.26365	-2.20787	3.01661	0.00542564	0.0252377	-2.21586
Gab2	1.26312	-0.786294	3.79716	0.000731027	0.00496285	-0.512674
Itga3	1.26234	7.62453	8.87334	1.37526e-09	1.19079e-07	11.8629
Akr1c21	1.2601	-2.37698	3.39559	0.00208479	0.0116566	-1.37395
Dusp6	1.25925	7.04753	10.6861	2.46296e-11	6.157e-09	15.911
Tmem229a	1.25746	1.44063	7.59309	3.05157e-08	1.27141e-06	8.97983
Prr18	1.25331	0.500498	5.25425	1.42614e-05	0.000190203	3.07369
Drd2	1.2525	-3.05724	2.88811	0.00743614	0.0324199	-2.4414
Amot	1.25243	4.53449	7.72756	2.18172e-08	9.71679e-07	9.15955
H2-Q5	1.25059	0.398247	4.66959	6.99475e-05	0.00071043	1.55301
Sqrdl	1.24936	-1.23574	3.91082	0.000540772	0.00385885	-0.22753
Shd	1.24928	-0.764081	4.04667	0.000376328	0.00286479	0.0704102
Vav3	1.24889	0.604426	6.1315	1.3419e-06	2.76571e-05	5.35774
Cdx2	1.2485	1.90554	4.73071	5.92395e-05	0.000618539	1.57436
Tacstd2	1.24804	0.780136	4.04516	0.000377859	0.00286939	-0.087852
Mpdz	1.24784	3.36505	8.7083	2.02617e-09	1.56237e-07	11.5787
Cxxc4	1.2466	-0.770208	5.21102	1.60388e-05	0.000207327	3.03058
Dtx4	1.24619	3.54826	9.67493	2.20385e-10	2.94272e-08	13.7796
A930017M01Rik	1.24606	-2.22186	3.40734	0.00202273	0.0113835	-1.35187
Lypd6	1.24602	1.81662	7.31129	6.21002e-08	2.27002e-06	8.28266
Kif1a	1.24574	5.18312	8.68125	2.15978e-09	1.62497e-07	11.4542
Acr	1.24421	-3.17898	2.5663	0.0159803	0.058943	-3.05747
Zhx2	1.24401	0.456961	5.57945	5.9073e-06	9.36169e-05	3.92784
Cacna1g	1.24301	2.67177	9.27153	5.48009e-10	5.64004e-08	12.9118
Wnt9a	1.24253	1.20736	5.89637	2.51601e-06	4.70962e-05	4.69928
Lpar4	1.24241	5.09193	10.8673	1.68557e-11	4.98846e-09	16.3138
Fermt1	1.24194	3.40282	8.59392	2.65599e-09	1.84012e-07	11.3089
Kl	1.24075	-1.69344	3.92827	0.000516228	0.00371621	-0.133399
Wnt4	1.24001	2.12077	5.04113	2.54572e-05	0.000306646	2.34758
Zfp618	1.23987	1.20811	5.22398	1.54837e-05	0.000201666	2.91457
Crym	1.23818	1.63793	8.43524	3.87742e-09	2.46296e-07	11.0183
Trpc3	1.23797	-0.436586	4.8106	4.76691e-05	0.000514143	1.97681
Cacna1c	1.23721	-2.15997	3.42255	0.00194505	0.0110305	-1.32328
Nox4	1.23693	1.16806	5.75164	3.71234e-06	6.45039e-05	4.33291
Marveld3	1.2358	2.19484	8.51133	3.2327e-09	2.12303e-07	11.1724
Tal2	1.23553	-2.01677	3.16587	0.00373931	0.0187498	-1.92862
Cdh2	1.23467	4.43234	9.64728	2.34428e-10	3.00724e-08	13.6969
Akr1c14	1.23441	-1.75139	3.15369	0.00385552	0.0192206	-1.95128
Rsph3b	1.23416	-1.6017	3.65843	0.0010534	0.0067188	-0.78572
Rem2	1.23359	1.8311	8.73995	1.88053e-09	1.47204e-07	11.7217
Gm3716	1.23276	-1.71421	2.99744	0.00568878	0.0263195	-2.29526
Magel2	1.23205	2.91189	8.04723	9.91726e-09	5.11751e-07	10.0074
Ets1	1.23152	1.84114	6.59293	3.96399e-07	1.00188e-05	6.45973
L3mbtl3	1.23132	3.23272	7.56972	3.23555e-08	1.33018e-06	8.82162
Pgr	1.23024	0.638162	5.83179	2.99237e-06	5.48212e-05	4.57552
BC037032	1.23005	-2.32906	2.71011	0.0114053	0.0454074	-2.83482
B2m	1.22967	2.92378	7.73294	2.15271e-08	9.67096e-07	9.26174
Snph	1.22812	-0.865853	4.46928	0.000120476	0.00112417	1.15904
Inadl	1.22798	4.63299	8.7152	1.99345e-09	1.54482e-07	11.552
Yaf2	1.22773	3.7615	10.0504	9.61969e-11	1.65662e-08	14.6074
Dok2	1.22723	3.52278	9.61506	2.5195e-10	3.11737e-08	13.6557
4430402I18Rik	1.22593	-2.92358	2.93695	0.00660062	0.0295417	-2.34924
Dok6	1.22447	-3.15526	2.73968	0.0106313	0.0428209	-2.73246
Pkia	1.22181	2.39816	6.96361	1.51199e-07	4.64967e-06	7.37233
Cadm3	1.22141	1.03245	6.6639	3.29223e-07	8.59029e-06	6.69242
Tmem200b	1.22131	-0.292314	5.59863	5.60887e-06	8.96205e-05	4.0293
Kcnj11	1.22113	-1.89524	3.37766	0.00218304	0.0120839	-1.43916
Cacnb2	1.22111	-0.208493	4.80382	4.85559e-05	0.000521892	1.94336
Slc6a14	1.22025	-1.29519	4.06493	0.000358379	0.00275385	0.159884
Sox17	1.22015	-1.37286	3.93847	0.000502395	0.00363861	-0.164269
Sh3rf3	1.2197	0.998227	5.60896	5.45449e-06	8.76054e-05	3.95055
Twist1	1.21936	2.30876	7.02894	1.27778e-07	4.07497e-06	7.52405
Wt1	1.21827	3.11143	7.86462	1.55341e-08	7.36279e-07	9.54208
Colec12	1.21744	4.366	7.84326	1.63759e-08	7.66799e-07	9.45532
Il7	1.21648	0.268628	5.79993	3.25994e-06	5.86147e-05	4.51129
Adra2a	1.21642	0.285201	4.10288	0.000323712	0.00252374	0.0966436
Nsmf	1.21462	1.77304	7.61337	2.90055e-08	1.22495e-06	9.03743
Lamc3	1.21292	-2.23735	3.23581	0.00313423	0.016263	-1.74587
Dcaf12l1	1.21112	4.80284	7.96435	1.21511e-08	6.07516e-07	9.73277
Rerg	1.21066	1.65813	6.07859	1.54516e-06	3.09812e-05	5.1244
Tmcc3	1.21026	3.58267	6.35746	7.36687e-07	1.65717e-05	5.6964
Fzd1	1.20882	1.23804	6.40448	6.50652e-07	1.48738e-05	6.01216
Setbp1	1.20823	2.59362	7.94255	1.28199e-08	6.36845e-07	9.78695
Parp10	1.20762	3.19665	9.61335	2.52915e-10	3.11737e-08	13.6601
Specc1	1.20758	4.2652	7.99188	1.13572e-08	5.75244e-07	9.8221
Ppfia2	1.20558	-2.66513	2.51181	0.0181211	0.0653617	-3.22857
Lrrk2	1.20489	2.67845	7.46691	4.18951e-08	1.64805e-06	8.60774
Slc35g2	1.20425	-1.45135	3.23156	0.00316817	0.0163805	-1.78672
St7	1.20402	0.871688	5.54098	6.55486e-06	0.000101639	3.80103
Frmd4b	1.204	3.66785	7.05533	1.19399e-07	3.8634e-06	7.4976
F2r	1.20039	5.49926	8.75493	1.8154e-09	1.43556e-07	11.6257
Prox1	1.19944	-1.28024	4.15385	0.000282313	0.0022668	0.374018
Rprml	1.19726	-1.75328	3.15595	0.00383369	0.0191364	-1.95171
Cdcp1	1.19706	2.41386	6.45299	5.72543e-07	1.34452e-05	6.02911
Themis	1.19655	-0.426647	4.60837	8.26051e-05	0.000812886	1.44385
Ttll11	1.19337	-2.01151	3.02807	0.00527403	0.0246657	-2.19741
Pon2	1.19189	3.24393	7.26185	7.04145e-08	2.53214e-06	8.04725
Adamts5	1.19081	-1.74015	3.06058	0.00486542	0.0231957	-2.16565
Ccdc68	1.18836	-0.522957	4.11502	0.000313345	0.00246327	0.261863
Lrrc38	1.18814	-1.65933	3.42564	0.00192962	0.0109631	-1.35493
Parva	1.18743	3.51964	6.15013	1.27693e-06	2.65652e-05	5.15788
Plin2	1.18743	4.37344	8.244	6.14449e-09	3.43803e-07	10.4427
Dgkk	1.18588	2.22364	6.54122	4.53981e-07	1.11864e-05	6.27958
Hcn4	1.18568	-1.53129	4.28506	0.000198278	0.00169131	0.712356
Nhsl1	1.18458	3.76349	6.92923	1.6523e-07	4.93895e-06	7.17654
Vil1	1.18435	0.0482675	4.63734	7.63543e-05	0.000763001	1.49827
Bmp1	1.18431	3.30342	6.13789	1.31923e-06	2.72624e-05	5.14528
Ptprm	1.18421	-0.886609	3.03888	0.00513461	0.024164	-2.26461
Gas1	1.18349	1.34595	6.27488	9.1672e-07	1.99554e-05	5.66106
Ninj2	1.18323	-1.44678	3.96551	0.000467465	0.00342079	-0.0709822
Clvs2	1.18197	2.00234	6.81357	2.2294e-07	6.15927e-06	7.00375
Fosl2	1.17971	2.38607	5.3655	1.05439e-05	0.000149174	3.16899
Trim67	1.17916	4.35627	5.94864	2.18709e-06	4.20047e-05	4.56434
Col25a1	1.17863	-1.27595	3.55015	0.00139776	0.00843279	-1.09119
Enpp1	1.1786	-0.588481	4.91194	3.6181e-05	0.000410115	2.26244
Sprn	1.17788	-1.1167	4.02977	0.000393743	0.00296532	0.0672294
Chrdl1	1.17786	-0.379134	4.75809	5.49883e-05	0.000580561	1.84739
Efnb1	1.1778	2.51742	7.08124	1.11713e-07	3.65185e-06	7.66772
Tchh	1.1777	1.70161	5.53275	6.70235e-06	0.000103672	3.67399
Il4ra	1.17748	-0.347439	4.57332	9.08537e-05	0.000883401	1.38376
Stxbp6	1.17728	1.53148	6.30358	8.49571e-07	1.86509e-05	5.73684
Ror2	1.1771	4.47547	9.21123	6.29106e-10	6.29065e-08	12.7131
Sorbs3	1.17699	2.53249	7.38779	5.11568e-08	1.91981e-06	8.43156
Rab19	1.17671	-1.79456	3.89542	0.000563375	0.00399075	-0.228454
Rgs7bp	1.17491	-0.968607	4.43672	0.000131585	0.00120605	1.0544
Slc22a23	1.17449	1.97437	6.81864	2.20024e-07	6.10046e-06	7.01833
Ppp1r3b	1.17393	0.247689	5.50279	7.26829e-06	0.000110721	3.75586
Ntrk2	1.17312	0.799227	5.84292	2.90424e-06	5.35229e-05	4.58117
Pcdhga7	1.17287	0.00953419	4.91625	3.57591e-05	0.000406327	2.23993
Loxl4	1.17219	1.34232	3.42817	0.00191708	0.0109285	-1.70127
Csdc2	1.17207	0.494097	5.74302	3.79949e-06	6.5797e-05	4.34417
Ugt8a	1.17202	3.21407	8.45717	3.67916e-09	2.36611e-07	10.9837
Tspan12	1.17164	0.947578	5.75707	3.65846e-06	6.39947e-05	4.3578
Meis1	1.17112	0.70233	5.59635	5.64353e-06	8.99888e-05	3.96188
Aff3	1.17075	3.62049	8.074	9.28927e-09	4.84953e-07	10.039
Hs3st4	1.17033	-0.541704	4.28183	0.000200013	0.00170308	0.6376
Tbx20	1.16981	1.1838	5.61225	5.4063e-06	8.71472e-05	3.93053
B3gat1	1.1698	-0.0360669	4.56399	9.31823e-05	0.000902646	1.30653
Cmtm8	1.16964	-0.0705224	5.53628	6.6386e-06	0.000102789	3.84952
Rbfox1	1.16898	-0.97774	4.459	0.000123877	0.00114968	1.11765
Fam102b	1.16767	2.81586	7.23625	7.51576e-08	2.64743e-06	8.01539
Med12l	1.16718	2.01096	6.80124	2.30198e-07	6.33718e-06	6.97221
Kcnj15	1.16538	-2.36128	2.68472	0.012112	0.0476093	-2.89585
Vipr1	1.16488	-1.51191	3.0225	0.00534718	0.0249326	-2.30587
Pcsk9	1.1646	1.12209	6.43431	6.01423e-07	1.39334e-05	6.08039
H2-Q1	1.16458	-1.08459	3.79504	0.000735142	0.00498642	-0.487064
Nol4	1.16456	-0.279104	4.95844	3.18802e-05	0.00036929	2.36585
Pde5a	1.16449	3.54002	8.51591	3.19764e-09	2.10895e-07	11.1142
Trim61	1.16386	-1.96707	3.04292	0.00508346	0.0239916	-2.17749
Pim2	1.16371	8.06682	9.31213	4.99524e-10	5.30283e-08	12.8644
Mettl24	1.16362	-2.15259	3.08702	0.00455548	0.0220092	-2.07081
Adora1	1.1631	-1.21488	4.09623	0.000329543	0.00256019	0.216275
Anxa1	1.16209	3.27135	6.54757	4.46479e-07	1.10366e-05	6.22589
Col6a2	1.16166	-0.338061	4.30038	0.000190248	0.0016318	0.708128
Syt13	1.15776	3.589	8.7402	1.87942e-09	1.47204e-07	11.643
Fbn1	1.15768	3.24714	8.07371	9.29574e-09	4.84953e-07	10.0654
Mrgpre	1.15765	-1.47009	3.14782	0.00391274	0.0193935	-1.96594
6430550D23Rik	1.15729	-2.11968	2.69394	0.0118509	0.0468565	-2.89377
Lipg	1.15704	0.696938	4.59645	8.53227e-05	0.000835557	1.33086
Vwa5a	1.15644	5.04167	9.03702	9.39797e-10	8.9913e-08	12.2958
Pogk	1.15563	2.18155	8.112	8.46682e-09	4.52508e-07	10.2155
Marveld2	1.1538	2.52574	7.84594	1.6268e-08	7.64052e-07	9.56366
Mup5	1.15375	-1.83288	3.18622	0.00355256	0.0179645	-1.87834
Lrrk1	1.15351	2.53316	6.58329	4.06548e-07	1.02457e-05	6.37141
Wls	1.15257	3.03963	6.24211	9.99967e-07	2.14364e-05	5.44976
Atp8b1	1.15221	-0.69328	3.82504	0.000679028	0.00466915	-0.496048
Hebp2	1.14965	0.661273	5.52551	6.83493e-06	0.000105303	3.78905
Lhx9	1.14729	-2.22435	2.98015	0.00593636	0.027197	-2.31842
Syt1	1.14729	1.48431	5.3073	1.23478e-05	0.000168711	3.13177
Rnf103	1.14556	2.41195	8.54233	3.00251e-09	2.0263e-07	11.2426
Soat1	1.14285	5.80347	8.3676	4.56058e-09	2.78285e-07	10.6984
Sgip1	1.14227	-1.60238	3.32871	0.00247453	0.0134101	-1.56822
Eml1	1.14209	1.82683	6.69868	3.0065e-07	8.00648e-06	6.72802
Rbm46	1.14167	1.58811	6.79653	2.33032e-07	6.40385e-06	6.99283
Pxdn	1.14153	5.53371	8.2475	6.09279e-09	3.43569e-07	10.4123
Nxf2	1.13996	-1.67768	3.06409	0.00482315	0.0230617	-2.15641
Tmem163	1.13994	-1.25868	3.31517	0.00256157	0.0137805	-1.62588
Nrip1	1.13873	3.09217	5.5089	7.14909e-06	0.000109259	3.45847
Slitrk4	1.13818	0.548981	4.28133	0.000200282	0.00170372	0.517741
Hlx	1.13792	-2.74757	2.86697	0.00782817	0.0337869	-2.50514
Nfasc	1.13752	3.65782	7.90773	1.39672e-08	6.76492e-07	9.63706
Ttc39a	1.13677	0.968107	6.11589	1.39888e-06	2.8528e-05	5.29124
Cacna1h	1.13543	2.40243	6.99672	1.38828e-07	4.35565e-06	7.43523
Procr	1.13515	-0.308503	4.47618	0.000118244	0.00110593	1.14386
Foxl2os	1.13469	-1.5141	2.97302	0.00604139	0.0275343	-2.38045
Grin2b	1.13418	-1.57291	3.89927	0.000557627	0.00396271	-0.228592
Nr2f1	1.1304	-2.52255	2.08285	0.0466136	0.134713	-4.07269
Gpr150	1.12958	-2.26091	2.91625	0.00694328	0.0307205	-2.41893
St3gal6	1.12852	0.000323621	3.3925	0.00210139	0.0117199	-1.57486
Zfp202	1.12838	0.654009	5.93456	2.27117e-06	4.34043e-05	4.84882
Krt8	1.12836	5.53288	4.07375	0.000350004	0.00270155	-0.492148
Letm2	1.12802	-0.0745518	5.25607	1.41908e-05	0.000189546	3.12968
Wnt9b	1.12662	-0.808798	4.14078	0.000292404	0.00232767	0.32671
Gabra4	1.12563	0.468837	5.36513	1.05544e-05	0.000149174	3.35189
Cxcl16	1.12518	2.36561	5.56775	6.09708e-06	9.61328e-05	3.72636
Cyr61	1.12502	4.95332	5.89728	2.50986e-06	4.70379e-05	4.40317
Slc35d3	1.1246	-0.296567	5.14695	1.90901e-05	0.00024106	2.82353
Hoxb13	1.12263	-1.69719	2.59142	0.0150747	0.0563809	-3.16395
B630019K06Rik	1.12247	-1.01663	4.07408	0.000349695	0.00270051	0.150037
Ifngr1	1.12201	1.99481	8.01438	1.07478e-08	5.47961e-07	10.0009
Sema3a	1.12136	-1.60085	3.37459	0.00220027	0.0121489	-1.47599
Sertad4	1.12068	3.23746	7.55999	3.31544e-08	1.35855e-06	8.79924
Csf1	1.1205	1.24395	3.42507	0.00193245	0.0109711	-1.69777
Asb4	1.11947	-0.508713	4.15149	0.000284112	0.00227687	0.299064
Rgl3	1.11933	-0.52353	4.12629	0.000304004	0.00240396	0.26166
Rnf43	1.11877	-1.45246	3.17659	0.00363981	0.0183339	-1.91158
Perp	1.11875	6.152	9.0152	9.8852e-10	9.34212e-08	12.2262
Parp8	1.11712	1.35301	5.93962	2.24055e-06	4.29249e-05	4.79787
Acsbg1	1.11581	-0.756731	3.9199	0.000527858	0.00378412	-0.263849
Lmo4	1.11549	5.03565	9.25839	5.64724e-10	5.75832e-08	12.8071
Pcdhgb5	1.11547	-0.749166	3.89741	0.0005604	0.00397512	-0.27416
Cyp27a1	1.11485	-0.13825	4.35703	0.000163248	0.00143435	0.806883
Sh3bgrl	1.11453	3.97592	8.34714	4.7906e-09	2.8795e-07	10.699
Otog	1.11355	-2.94499	2.57619	0.0156178	0.0578886	-3.08912
Gprc5c	1.1132	3.81705	8.04636	9.93852e-09	5.11751e-07	9.97994
Trim56	1.11276	1.15474	5.42404	8.99638e-06	0.000130925	3.46161
Heg1	1.11267	1.84111	6.43561	5.99373e-07	1.39089e-05	6.05329
Etv2	1.11243	1.05962	6.85925	1.98028e-07	5.60079e-06	7.17837
Fgf8	1.1122	1.00275	3.96012	0.000474229	0.00346049	-0.290362
Tmem221	1.11192	-1.24251	3.37833	0.00217926	0.0120808	-1.50491
Gpr63	1.11191	0.745452	5.46364	8.08104e-06	0.000120431	3.60435
Lppr4	1.11168	-2.53512	3.36519	0.00225395	0.0124144	-1.4527
Emx1	1.10841	-3.30712	2.1191	0.043179	0.127279	-3.88941
Jun	1.10822	3.86868	7.60284	2.97799e-08	1.24409e-06	8.87524
Tex16	1.1072	-0.723312	4.32549	0.000177772	0.00153755	0.762237
Gda	1.10715	-1.96563	3.4888	0.00163908	0.00963005	-1.18466
Cldn1	1.10643	-0.487159	3.92486	0.00052094	0.00374216	-0.280771
Fam101b	1.10558	1.24256	5.71024	4.15026e-06	7.01471e-05	4.19588
2610528J11Rik	1.10483	1.64395	6.34278	7.65851e-07	1.71779e-05	5.80522
Snap25	1.10336	-1.29702	3.39184	0.00210497	0.0117314	-1.46568
Abcg4	1.10334	-1.20899	3.22855	0.00319244	0.0164658	-1.8418
Phldb2	1.10257	3.72558	4.8212	4.63142e-05	0.000501975	1.58405
Trank1	1.10104	1.44063	6.54953	4.44182e-07	1.09974e-05	6.3611
Adamts19	1.09956	0.7185	5.65264	4.84775e-06	7.94241e-05	4.08312
Pdlim3	1.09938	0.939794	4.72207	6.06477e-05	0.000630526	1.65579
Lhx3	1.09882	-1.93231	3.47219	0.00171108	0.00997743	-1.23146
Plcl2	1.09836	2.27564	7.23495	7.54071e-08	2.65019e-06	8.05837
Slc35f1	1.09806	1.60629	6.88231	1.86546e-07	5.36415e-06	7.20094
Ms4a4d	1.09704	0.569971	5.0234	2.67154e-05	0.000319985	2.45794
Mark1	1.09607	3.43487	8.80671	1.60744e-09	1.31819e-07	11.8084
Plat	1.09575	-0.0168221	5.23214	1.51442e-05	0.000198567	3.06469
Slc6a11	1.09547	-1.41202	4.21134	0.000241862	0.00200998	0.523922
0610040J01Rik	1.09535	0.114083	4.391	0.000148922	0.00133573	0.868864
Ano10	1.09524	1.8044	6.38524	6.8456e-07	1.55344e-05	5.9333
Gpr85	1.09499	-0.0939159	4.5738	9.07353e-05	0.000882804	1.36041
Maml3	1.09449	-0.604284	4.00861	0.000416659	0.00311369	-0.0331038
Sorbs2	1.09437	0.603909	4.97604	3.03893e-05	0.000354671	2.33535
Rasl12	1.09389	-1.5796	3.15353	0.00385709	0.0192222	-1.961
Mfsd2a	1.09384	1.67072	7.05613	1.19152e-07	3.8634e-06	7.6459
Tec	1.09294	2.02978	7.21389	7.95667e-08	2.77124e-06	8.02944
Ltbr	1.09163	1.81352	6.11768	1.39222e-06	2.85046e-05	5.23055
Mfsd6l	1.09152	-1.99924	2.69641	0.0117817	0.04669	-2.90958
Dusp8	1.09082	1.17018	5.73116	3.92286e-06	6.74062e-05	4.27557
Sgce	1.09	1.22248	5.73229	3.91096e-06	6.72763e-05	4.28202
Aldh1a3	1.08936	-1.17554	3.86822	0.000605572	0.00423163	-0.338394
3010001F23Rik	1.08842	-2.91634	2.67671	0.0123433	0.0483345	-2.88387
Amotl1	1.08776	5.34412	7.25438	7.1767e-08	2.56294e-06	7.94309
Add2	1.0876	-1.15221	3.75793	0.000810842	0.00542393	-0.606969
Zfp503	1.08723	-0.828117	3.86682	0.000607841	0.00424366	-0.38246
Clip1	1.08679	3.97525	8.09522	8.82034e-09	4.68173e-07	10.0864
Tmeff2	1.08674	0.0354275	4.65231	7.33097e-05	0.000740696	1.52961
Grip1	1.0866	3.07621	7.47996	4.05407e-08	1.61113e-06	8.6231
Runx1	1.0859	0.657153	5.55546	6.30301e-06	9.83874e-05	3.85209
Duoxa2	1.08584	-3.09863	2.08979	0.0459374	0.133281	-3.93609
Fras1	1.08495	2.37532	5.38057	1.01217e-05	0.000144188	3.20765
Mrc2	1.0837	4.06746	8.66941	2.22107e-09	1.65348e-07	11.4594
Mycbpap	1.08364	-2.47587	2.34034	0.0266996	0.0887447	-3.53653
Pdlim2	1.0813	2.02271	5.70216	4.24166e-06	7.1303e-05	4.11831
Gabre	1.08044	-0.465935	3.71334	0.000911916	0.00597623	-0.794282
Fndc9	1.07955	-2.76014	2.38774	0.0240169	0.0815953	-3.47485
Atp10a	1.07843	4.37881	7.43885	4.49668e-08	1.74672e-06	8.43928
Rsph9	1.07727	-2.4557	2.61659	0.0142153	0.0538423	-3.04756
Lin28b	1.07703	5.54503	7.91128	1.38457e-08	6.76492e-07	9.58559
Eif4e3	1.07628	0.978902	5.32336	1.18212e-05	0.000164173	3.21304
Epdr1	1.07604	2.80093	8.60305	2.59906e-09	1.8305e-07	11.3568
5730420D15Rik	1.07588	-2.86169	2.3188	0.028006	0.0920214	-3.55528
Alox15	1.07461	3.17299	6.07724	1.55077e-06	3.10535e-05	4.99422
Hdac9	1.07384	1.34287	6.25902	9.56085e-07	2.06672e-05	5.61453
Snca	1.0718	-0.756182	3.99651	0.000430342	0.00318827	-0.0536571
Armcx3	1.06971	2.43516	6.37894	6.96053e-07	1.57491e-05	5.83633
Lpar6	1.06741	4.43119	8.41705	4.05016e-09	2.54079e-07	10.8484
Epn3	1.06586	-0.0837756	4.21093	0.000242135	0.00201048	0.431251
Usp25	1.06565	3.94074	8.34212	4.84889e-09	2.90166e-07	10.6857
Tmem74b	1.0655	-1.58038	3.27966	0.00280411	0.0148483	-1.68497
Jph2	1.06323	1.02424	4.8868	3.87429e-05	0.000434268	2.06748
Tmprss2	1.06307	0.115756	2.33147	0.0272306	0.0900078	-3.90707
Fzd6	1.06239	3.0451	6.69489	3.03634e-07	8.06974e-06	6.60878
Cachd1	1.06183	4.42104	8.0736	9.29834e-09	4.84953e-07	10.0131
Coro2a	1.0617	2.23382	7.21227	7.98962e-08	2.77648e-06	8.00416
Ebf2	1.06142	-1.93441	2.69492	0.0118234	0.0467953	-2.93302
Rftn1	1.0607	1.70252	6.26794	9.33723e-07	2.02402e-05	5.63574
Vrtn	1.06043	4.85312	8.38037	4.42276e-09	2.73101e-07	10.7448
Crtc3	1.06028	0.801649	5.64957	4.88813e-06	8.00013e-05	4.09261
Col12a1	1.05881	-0.765054	2.91905	0.00689595	0.0305547	-2.5605
Foxd4	1.05837	-2.77581	2.68917	0.0119852	0.0472188	-2.86866
Tubb4a	1.05814	1.77602	6.49707	5.09815e-07	1.22887e-05	6.20549
Ptchd1	1.05776	0.479993	5.78383	3.40426e-06	6.08879e-05	4.44408
Ankrd34b	1.05651	0.16337	4.48505	0.000115433	0.00108562	1.07516
Tox2	1.05638	-0.796374	3.95927	0.000475301	0.00346517	-0.161423
Setd7	1.05627	5.52913	7.47792	4.07489e-08	1.61372e-06	8.50547
AI314180	1.05529	5.78205	8.43096	3.91739e-09	2.47819e-07	10.8506
Astn1	1.05508	0.802437	5.84894	2.85761e-06	5.27903e-05	4.60324
Cyp26a1	1.05384	0.464459	4.96447	3.13616e-05	0.0003641	2.36312
Hoxa10	1.05384	-2.22169	2.37374	0.0247823	0.0835183	-3.48819
Nalcn	1.05284	-0.396144	4.09791	0.000328057	0.00255377	0.148169
Ptpn9	1.05224	4.05504	8.33014	4.99076e-09	2.97507e-07	10.6555
Tmem54	1.05209	3.04312	7.39275	5.05194e-08	1.90976e-06	8.39185
Med14	1.05201	6.86506	7.11869	1.01487e-07	3.37136e-06	7.55864
Amfr	1.05067	5.35136	9.94859	1.20235e-10	1.96161e-08	14.3486
Zfp783	1.0502	0.121367	5.09667	2.18872e-05	0.000270518	2.68931
Cables1	1.04919	1.29524	5.77581	3.47845e-06	6.18262e-05	4.38448
Fads3	1.04863	0.991698	5.70683	4.18862e-06	7.0488e-05	4.23701
H2-Q2	1.04858	-1.30326	3.37252	0.00221199	0.0122049	-1.47822
Nrcam	1.04659	1.8754	6.25485	9.66732e-07	2.08682e-05	5.56883
Il18	1.0465	-2.67835	2.21752	0.0349642	0.108708	-3.74731
Capn2	1.04642	5.46417	8.07246	9.32421e-09	4.84953e-07	9.98664
Sema6d	1.04608	-0.768109	3.47075	0.0017175	0.00999985	-1.38248
Col7a1	1.04597	3.48082	5.92225	2.34735e-06	4.45542e-05	4.54801
Unc45b	1.04559	1.98028	6.72171	2.83121e-07	7.61822e-06	6.75286
Peg10	1.04532	8.65252	6.28154	9.00674e-07	1.96337e-05	5.32006
Grip2	1.04376	0.366459	4.42337	0.000136427	0.0012409	0.897684
Gpx8	1.0426	1.26538	5.18932	1.70131e-05	0.000217563	2.8421
Apob	1.04025	0.779673	4.80035	4.90166e-05	0.000526114	1.87938
Nlgn3	1.03975	1.09321	4.73444	5.86405e-05	0.000613686	1.61137
Glra2	1.03925	-2.78598	2.48363	0.0193289	0.0688527	-3.28992
Adad1	1.03922	-0.854649	4.0004	0.000425892	0.0031659	-0.0452712
Myod1	1.03906	-1.9353	2.98022	0.00593531	0.027197	-2.34144
Parp9	1.0388	3.87013	8.38447	4.37943e-09	2.72598e-07	10.7926
Chst11	1.03851	2.02947	5.96926	2.06962e-06	4.01464e-05	4.81213
Pde10a	1.03825	0.172058	3.6729	0.00101416	0.0065141	-0.939849
Hoxb7	1.03688	-2.04377	2.63619	0.0135778	0.0519609	-3.02765
Tap1	1.03684	3.5015	7.16237	9.07533e-08	3.08462e-06	7.78127
A930024E05Rik	1.03619	2.5351	7.22373	7.75953e-08	2.71478e-06	8.00258
Shisa4	1.0361	0.944395	5.14421	1.92326e-05	0.000242346	2.75389
Epha3	1.03592	-2.30248	2.3893	0.0239329	0.0813991	-3.51154
Ctsc	1.03533	2.83887	7.5132	3.7288e-08	1.50502e-06	8.72173
Ggt7	1.03504	1.21127	5.50859	7.15517e-06	0.000109259	3.6739
Bcl11b	1.0346	1.61078	6.6382	3.52099e-07	9.08805e-06	6.57419
Lrrc3b	1.03413	-0.358267	3.93171	0.000511518	0.00368917	-0.264044
Dhh	1.0339	-0.617118	4.22351	0.000234063	0.00195112	0.487149
Nudt10	1.03318	1.67602	6.46506	5.54628e-07	1.31239e-05	6.1416
Cnn1	1.0327	2.32826	5.78526	3.39116e-06	6.08328e-05	4.29947
Magi2	1.03254	1.12688	5.04148	2.54329e-05	0.000306646	2.44816
Adgrg2	1.03186	-1.12996	2.91189	0.00701755	0.0310225	-2.56825
Hoxd13	1.0317	0.631653	5.56144	6.20203e-06	9.72928e-05	3.84013
Sdc2	1.02986	2.36708	6.88958	1.83072e-07	5.30362e-06	7.18175
Pcdhgc3	1.02921	3.19284	5.63611	5.06891e-06	8.24376e-05	3.80682
Fam84b	1.02782	3.50118	5.47308	7.87704e-06	0.000117844	3.34658
Nhs	1.02761	2.56902	5.28686	1.30524e-05	0.00017668	2.90069
Adora2a	1.02721	-0.990791	3.31013	0.00259477	0.0139495	-1.69966
Lrrc4	1.02629	0.69371	5.2003	1.65128e-05	0.000211892	2.88446
Mtmr11	1.02592	1.4016	5.88233	2.61261e-06	4.87866e-05	4.62429
Gucy1a2	1.02591	2.73965	6.82691	2.15355e-07	6.00321e-06	6.98068
Fbln5	1.0252	-2.2265	2.59298	0.0150201	0.0562584	-3.06468
Fjx1	1.02503	4.26862	8.23816	6.23204e-09	3.46202e-07	10.4184
Mab21l1	1.02322	-3.05534	2.06755	0.0481341	0.138	-3.98205
Apba2	1.02304	1.78439	6.09641	1.47344e-06	2.97743e-05	5.1732
Plscr4	1.02273	-2.86923	2.20083	0.0362494	0.111703	-3.78542
Tcaf1	1.02056	2.43751	6.52913	4.68621e-07	1.15105e-05	6.24484
Dab2	1.0195	3.24581	5.92296	2.3429e-06	4.45542e-05	4.57259
Uncx	1.01934	-2.57653	2.59179	0.0150618	0.0563581	-3.0955
Rtn4rl2	1.01921	0.83512	5.1293	2.00286e-05	0.000250745	2.68856
Smo	1.01888	5.45906	8.53202	3.07718e-09	2.04692e-07	11.098
Kctd12b	1.01747	2.82298	6.927	1.66184e-07	4.94374e-06	7.21574
Serpinf1	1.01704	-0.0790307	4.36719	0.000158828	0.00140414	0.834366
Tbx15	1.01646	-0.290755	3.5965	0.00123869	0.00765474	-1.10995
Tspan7	1.01549	4.02194	7.47551	4.0997e-08	1.61683e-06	8.54631
Apela	1.01545	5.0613	8.46696	3.59404e-09	2.321e-07	10.9523
Stbd1	1.01514	1.1883	5.04521	2.51759e-05	0.000304607	2.43546
Tmem119	1.01481	-0.634398	3.48253	0.00166591	0.00976919	-1.29561
Gdpd2	1.01339	-1.01748	3.34434	0.00237762	0.0129756	-1.61892
Tnfaip3	1.01317	1.86874	5.14319	1.92863e-05	0.000242825	2.64572
Cutal	1.01218	-1.67491	3.32027	0.00252848	0.0136547	-1.59945
Arsi	1.01218	-1.64777	2.52051	0.0177622	0.0642466	-3.31326
Serpinb9	1.0117	0.700893	4.06545	0.000357875	0.00275134	-0.0336506
Ctgf	1.01167	5.7039	8.8261	1.53602e-09	1.27994e-07	11.7899
Rgs8	1.01166	-1.30866	3.32416	0.00250349	0.0135292	-1.60077
Kcns1	1.01149	-0.370929	3.66378	0.00103873	0.00664375	-0.943943
Nkd2	1.01033	1.58541	5.43532	8.72547e-06	0.000127702	3.43231
Jazf1	1.00829	0.133075	4.56335	9.3346e-05	0.000903666	1.3183
Olfm1	1.00661	2.74493	7.13524	9.72739e-08	3.27038e-06	7.77419
Trim30a	1.00657	-1.55419	2.8848	0.00749628	0.0326362	-2.58178
Platr22	1.0053	1.09455	4.96636	3.12003e-05	0.000363043	2.24898
Dlx4	1.00529	-1.17692	3.22259	0.00324087	0.0166491	-1.84478
Ubash3b	1.00422	0.921754	5.71771	4.06758e-06	6.93547e-05	4.25911
Nme5	1.00235	-1.58184	2.97339	0.006036	0.0275343	-2.34818
B430319G15Rik	1.00155	-1.02779	3.64434	0.00109301	0.00690888	-0.877797
Slc7a10	1.00069	-2.20672	2.96455	0.0061686	0.0280127	-2.33604
Arl4c	1.00061	5.07813	5.9384	2.24791e-06	4.30129e-05	4.51152
1700024P16Rik	1.00044	-2.44068	2.99134	0.00577498	0.0265992	-2.25512
Cyp2j6	1.00042	1.0164	4.98352	2.9777e-05	0.000349235	2.30687
Tdrkh	0.999788	2.81109	6.92181	1.68428e-07	4.9818e-06	7.21715
Pcdhga5	0.999281	-1.23516	3.03292	0.00521107	0.0244303	-2.26936
Zfp703	0.999125	0.850676	4.24101	0.000223288	0.0018727	0.407743
Rasl10b	0.999	1.65466	6.34688	7.57585e-07	1.70171e-05	5.82658
Igdcc4	0.998097	4.90603	7.83999	1.65089e-08	7.70698e-07	9.4226
Aff2	0.998087	-1.82391	2.65587	0.0129643	0.0502292	-3.02886
Synpo2l	0.996798	2.90025	4.3875	0.000150338	0.00134484	0.506405
Irx3	0.996293	-0.414728	4.20739	0.000244452	0.00202499	0.423366
Gpr173	0.994381	0.0943453	3.97989	0.000449861	0.0033123	-0.191902
Nipal4	0.994273	0.887104	5.10388	2.14624e-05	0.000266116	2.63665
Nudt11	0.993793	3.79036	7.27488	6.81201e-08	2.45533e-06	8.05857
Neto2	0.993218	3.50871	7.39387	5.03764e-08	1.90901e-06	8.36112
Esr2	0.992421	-1.64894	2.99322	0.00574825	0.0265041	-2.35912
B130034C11Rik	0.992217	-2.15995	2.55663	0.0163422	0.0601062	-3.1952
Rbm11	0.991942	-0.634528	3.04608	0.00504377	0.0238416	-2.3351
Col16a1	0.991833	0.219715	4.12247	0.000307139	0.0024238	0.200822
Tinagl1	0.991585	1.99304	4.42607	0.000135435	0.00123556	0.752899
Sspo	0.991353	-1.85239	2.49855	0.0186803	0.0669243	-3.33498
Tmem154	0.991143	-0.52268	3.54185	0.00142826	0.00858542	-1.20759
Lgi2	0.990985	1.2416	5.56342	6.16884e-06	9.69684e-05	3.82919
Fam163b	0.990823	0.463042	5.00783	2.78714e-05	0.000331839	2.40828
Mapk10	0.990174	-0.932845	3.27525	0.00283576	0.0149851	-1.81058
Slc16a10	0.989484	3.19351	6.39715	6.63362e-07	1.51198e-05	5.84114
Panx2	0.989461	-0.302408	4.14304	0.00029063	0.0023219	0.298989
Shox2	0.988907	-1.06338	3.86873	0.000604766	0.00422982	-0.336456
Arhgef26	0.988134	3.8441	5.41895	9.12141e-06	0.00013262	3.17665
Mfhas1	0.988105	1.89475	5.75758	3.65345e-06	6.39829e-05	4.26461
Scx	0.987793	-1.62684	2.7754	0.00976171	0.0400468	-2.81367
Shank2	0.987599	0.474417	4.04063	0.000382466	0.00289728	-0.0831707
Nos2	0.987251	-1.29353	2.91336	0.00699238	0.0309201	-2.50442
Ebf4	0.986872	-0.779488	3.11642	0.00423306	0.0206966	-2.12154
Per2	0.986561	1.08399	5.46623	8.02462e-06	0.00011982	3.55313
Susd4	0.985908	2.7001	6.24445	9.93775e-07	2.13331e-05	5.47332
Hsf5	0.985379	0.481458	5.23396	1.50695e-05	0.000198103	3.015
Trp53cor1	0.984753	-1.06816	3.23079	0.00317435	0.016403	-1.84208
Pmaip1	0.984266	5.17108	7.80219	1.8128e-08	8.36209e-07	9.32716
Prdm13	0.984161	-1.82395	3.01689	0.00542198	0.0252282	-2.25195
Pla2g4a	0.983814	0.957516	5.31682	1.20328e-05	0.00016586	3.16493
Lefty1	0.980639	6.9774	8.7723	1.74273e-09	1.41417e-07	11.6459
Elovl4	0.979558	3.67975	7.10002	1.0646e-07	3.50322e-06	7.61051
Fam159a	0.978889	-0.644685	3.41534	0.00198148	0.0112002	-1.47564
Tox	0.978759	-0.451098	3.67809	0.00100043	0.00644992	-0.868851
Gja3	0.978545	-1.4142	2.83882	0.00838029	0.0355755	-2.66913
Tead3	0.977597	3.80609	6.86437	1.95418e-07	5.55739e-06	7.0029
Cilp2	0.97728	3.83492	6.20889	1.09218e-06	2.31252e-05	5.28091
Mlf1	0.976589	1.37475	5.83996	2.92741e-06	5.3822e-05	4.53681
Styk1	0.976502	-0.436823	3.97069	0.000461051	0.00338024	-0.139872
Emilin3	0.976441	2.04618	5.77268	3.50796e-06	6.22793e-05	4.27159
Olfr1372-ps1	0.976187	0.478921	4.87274	4.02538e-05	0.000446276	2.0717
Gxylt2	0.974826	-1.66116	3.22477	0.00322308	0.0165797	-1.79483
Farp1	0.974733	4.07961	7.23985	7.44711e-08	2.63522e-06	7.95371
Rspo3	0.974199	-0.77453	2.82019	0.00876577	0.0368257	-2.74574
Prkg2	0.974092	0.219066	4.33809	0.000171826	0.00149566	0.710586
2610042L04Rik	0.973822	-0.213821	4.0139	0.000410804	0.0030729	-0.0616382
Klhl23	0.973378	3.03742	6.70518	2.95595e-07	7.91266e-06	6.63355
Ppp1r3d	0.97337	-0.311983	4.014	0.000410695	0.0030729	-0.0740714
Fam189a1	0.973284	-0.4355	3.30925	0.00260056	0.0139681	-1.74448
Naglu	0.973106	1.15952	5.05655	2.44108e-05	0.000296972	2.50417
Pex2	0.972771	3.44322	6.66494	3.28333e-07	8.58149e-06	6.5091
Cdh4	0.971135	2.30129	5.80278	3.23509e-06	5.82353e-05	4.31352
Mgst1	0.970476	-0.229497	3.94982	0.000487433	0.00354017	-0.200596
4833427G06Rik	0.968909	-2.96054	2.18202	0.0377495	0.115105	-3.83032
Hmgcll1	0.967286	1.8505	5.44421	8.5179e-06	0.000125151	3.41591
Nxpe4	0.966438	0.111904	4.51	0.000107884	0.00102332	1.17082
Sytl5	0.965818	-1.22392	2.68562	0.0120862	0.0475202	-3.05102
Galnt14	0.965766	-0.769323	3.05039	0.00499008	0.0236373	-2.28291
Cyp4v3	0.965148	-2.57594	2.38465	0.0241841	0.0820197	-3.4675
Cadps2	0.964605	0.460476	4.08208	0.000342285	0.00264856	0.0151601
Sall2	0.964247	5.3312	8.58954	2.68375e-09	1.84868e-07	11.2322
Hmx1	0.963889	-1.66751	2.53083	0.0173453	0.0629296	-3.27586
Man1a	0.96319	2.4049	6.41548	6.32047e-07	1.45343e-05	5.92817
Trio	0.963072	5.07292	5.98094	2.00588e-06	3.89588e-05	4.61479
Eya2	0.96299	-1.72932	2.45414	0.0206723	0.0725544	-3.38494
4930426D05Rik	0.962271	-2.38182	2.32218	0.0277973	0.0914908	-3.61291
Cxcl12	0.96179	1.96205	6.21186	1.08361e-06	2.307e-05	5.42968
BC089491	0.959323	-2.31542	2.24685	0.0328041	0.103479	-3.72361
Bach2	0.959181	1.53148	5.48664	7.59316e-06	0.000114592	3.59355
Clu	0.959108	4.98354	6.99057	1.41047e-07	4.37217e-06	7.28234
Optn	0.9588	3.31164	6.03166	1.75147e-06	3.44494e-05	4.8434
Nfatc1	0.958604	0.360232	3.96015	0.000474186	0.00346049	-0.278639
Syt17	0.958602	-1.24019	2.79455	0.00932339	0.0386579	-2.76643
Grik5	0.958422	4.27698	7.01383	1.32844e-07	4.19337e-06	7.36475
Negr1	0.958311	-3.0907	2.05898	0.0490053	0.139749	-4.03081
Odf3b	0.958235	-2.3732	2.54566	0.0167619	0.0613623	-3.20518
Acta1	0.958184	2.27538	3.03538	0.00517932	0.0243329	-2.79403
Foxe1	0.958114	-0.946565	2.65496	0.0129921	0.0503158	-3.15818
Gm3002	0.957718	5.9525	6.32246	8.08162e-07	1.78204e-05	5.50429
Sptb	0.95724	3.30608	5.32364	1.18121e-05	0.000164173	2.92479
Gpr68	0.956079	-1.38021	2.88846	0.00742983	0.0324104	-2.59619
Bag2	0.955686	2.43903	6.39319	6.70331e-07	1.52562e-05	5.88115
Chst2	0.954825	0.812009	5.04359	2.52874e-05	0.000305717	2.49734
Zfp711	0.95475	1.8215	5.93091	2.29347e-06	4.37764e-05	4.71762
Nbl1	0.95439	0.539018	5.23217	1.5143e-05	0.000198567	3.02068
Rarb	0.954124	-0.916613	2.8608	0.00794609	0.0342006	-2.69364
Nr1h3	0.952419	-0.0795103	3.91761	0.000531092	0.00380378	-0.314509
Kcna1	0.952	-1.22384	2.87437	0.00768882	0.033306	-2.67169
1700037C18Rik	0.951889	-1.55722	2.50001	0.0186181	0.0667349	-3.36734
Sv2a	0.951561	2.87147	6.33767	7.7627e-07	1.73528e-05	5.667
B4galt4	0.950707	1.83098	6.10747	1.43064e-06	2.9099e-05	5.18537
Irs1	0.950132	1.81254	4.44226	0.000129626	0.00119233	0.781865
Igtp	0.949846	0.370178	4.4354	0.000132057	0.00120824	0.966374
Coro6	0.949061	0.322381	3.6289	0.00113809	0.00713275	-1.07779
Frk	0.948629	-1.34795	2.29179	0.0297272	0.0962687	-3.74763
A730082K24Rik	0.948433	-2.8502	1.78384	0.0854038	0.211045	-4.45773
Rhobtb3	0.948238	4.8093	7.92274	1.34604e-08	6.60763e-07	9.63501
Enho	0.948226	1.11524	5.20464	1.63193e-05	0.000209903	2.87709
Adra1d	0.947838	-0.739509	2.83213	0.00851682	0.036017	-2.7483
Itpr2	0.946639	-0.646705	3.44636	0.00182919	0.0105158	-1.38696
Ccdc79	0.946357	-1.25937	3.02147	0.00536085	0.0249888	-2.27906
Parp4	0.946247	2.31891	4.83304	4.48459e-05	0.000488452	1.75623
Tenm1	0.946223	0.0578556	3.29701	0.00268299	0.0143096	-1.86045
Zc3h12c	0.946	2.32289	5.43377	8.76234e-06	0.00012812	3.34732
Adcy7	0.945276	2.05994	6.96197	1.5184e-07	4.65091e-06	7.38279
Mmp2	0.945106	4.04755	7.92595	1.33543e-08	6.59168e-07	9.66586
Pou4f3	0.943833	-0.761858	3.63966	0.00110649	0.00697133	-0.965404
0610038B21Rik	0.943215	-2.9559	1.97336	0.058502	0.159831	-4.14558
Lhx1	0.943204	-1.99933	2.96321	0.00618883	0.0280832	-2.3727
Epgn	0.942456	-2.33555	2.14925	0.0404957	0.121354	-3.91512
Faim2	0.942127	0.359381	4.4234	0.000136419	0.0012409	0.921373
Slc5a5	0.942027	3.43718	6.1898	1.14903e-06	2.41638e-05	5.26223
Mapk12	0.941465	3.87252	8.07276	9.31745e-09	4.84953e-07	10.0369
Phlda1	0.941429	4.31601	5.37238	1.0349e-05	0.000146752	3.02434
Btnl9	0.940897	-3.0563	1.93242	0.0635876	0.170274	-4.20637
Klhl29	0.940689	-0.0256589	3.67643	0.0010048	0.00647002	-0.906568
Nat8l	0.94037	3.97008	7.28917	6.56887e-08	2.38993e-06	8.07576
Fam159b	0.940049	-1.96525	2.47031	0.0199254	0.0705237	-3.38577
Frem2	0.940026	4.52406	5.49006	7.52312e-06	0.000113757	3.32034
Stxbp5l	0.939464	-1.13108	3.13783	0.00401208	0.019791	-2.04759
Fbxo16	0.939159	0.381647	3.89677	0.000561346	0.00398001	-0.44998
Plcb2	0.938669	-2.34349	2.45733	0.0205233	0.0721456	-3.37383
Hes6	0.937667	4.60172	8.45226	3.72262e-09	2.38417e-07	10.922
Tceal6	0.936797	-2.49938	2.60279	0.0146807	0.0551414	-3.12484
Igsf1	0.936586	1.22229	5.29496	1.27684e-05	0.000173291	3.11086
Naalad2	0.936494	-1.54989	2.537	0.0171002	0.0622897	-3.28661
Dleu7	0.936189	-0.71171	3.24729	0.00304441	0.0159141	-1.82466
D830031N03Rik	0.936184	2.92009	4.92912	3.45285e-05	0.00039495	1.90303
Prrx2	0.935764	1.38673	4.89769	3.7611e-05	0.00042426	2.05397
Sulf1	0.935615	6.57338	7.84691	1.62289e-08	7.64052e-07	9.4106
Cecr6	0.935528	-2.49	2.28998	0.029846	0.096564	-3.68022
Pcdhgb6	0.933975	-1.62655	2.19264	0.0368957	0.11317	-3.92828
Bambi-ps1	0.933305	-0.630294	3.5268	0.00148525	0.00885383	-1.207
C230035I16Rik	0.933223	-1.24958	2.80014	0.00919914	0.0382758	-2.79684
Cdx4	0.932861	-0.841893	2.59008	0.0151219	0.0565301	-3.23632
Metrnl	0.93059	1.01024	4.49956	0.000110981	0.00105076	1.0486
Cyfip2	0.930413	5.35052	6.88023	1.87554e-07	5.38316e-06	6.98297
Hrc	0.929317	-0.330787	3.54176	0.0014286	0.00858542	-1.19104
Sepp1	0.928587	3.579	6.96511	1.50615e-07	4.64092e-06	7.27179
Kcnt2	0.928484	0.810359	4.167	0.000272508	0.00220669	0.202749
Gpr143	0.928255	-2.54881	2.11867	0.0432185	0.127322	-3.96305
Pcdh7	0.928027	-1.40843	1.85081	0.0748833	0.192505	-4.53644
Hs3st1	0.927588	-1.21652	2.93642	0.00660919	0.0295616	-2.48205
Gm10638	0.926864	-0.863622	2.87226	0.0077283	0.0334397	-2.65566
Sct	0.926833	0.141284	3.67678	0.00100388	0.0064668	-0.923623
Aig1	0.926809	0.39342	4.3408	0.000170571	0.00148856	0.715675
Zmat1	0.926262	-1.16714	3.18142	0.00359579	0.0181535	-1.95346
Irx1	0.92615	-1.45668	2.45682	0.0205469	0.0721796	-3.48156
Satb1	0.926085	3.59178	5.24944	1.44488e-05	0.000191567	2.72536
Axl	0.926055	2.12574	4.45287	0.000125954	0.00116338	0.783292
4732491K20Rik	0.925986	-1.99092	1.81243	0.0807672	0.203414	-4.51316
Dsp	0.925645	5.40839	5.45792	8.20738e-06	0.000121951	3.2156
Ppl	0.924367	3.24697	5.74033	3.8271e-06	6.60537e-05	4.08424
Atoh8	0.924303	-1.96029	2.44329	0.021188	0.0739791	-3.43559
Pam	0.923154	3.70409	6.89804	1.79106e-07	5.20819e-06	7.1028
Agbl2	0.923088	-0.449067	3.79349	0.000738163	0.00499779	-0.576019
Ctnna2	0.922684	-0.395099	3.69079	0.000967621	0.00627496	-0.832588
Klhdc2	0.922428	5.48485	9.10644	8.00501e-10	7.75435e-08	12.4489
Paqr5	0.922175	-1.93201	2.19932	0.0363684	0.111979	-3.86737
Pde3b	0.922159	3.21972	5.9533	2.15998e-06	4.15353e-05	4.64103
Tbc1d4	0.921674	2.49856	6.15577	1.2579e-06	2.63462e-05	5.22869
Slc16a11	0.921458	-0.160517	3.69548	0.000955768	0.00621369	-0.84426
Bmper	0.921342	-2.28817	2.14791	0.0406118	0.121631	-3.92841
Mum1l1	0.920873	3.7634	6.56855	4.22566e-07	1.05465e-05	6.24145
Rorc	0.920852	-1.2503	3.34643	0.00236492	0.0129154	-1.55754
Zfp800	0.920556	2.95834	5.22695	1.53592e-05	0.000200381	2.72376
Tox3	0.91994	0.583439	4.44331	0.000129259	0.00118966	0.936286
Angptl2	0.919755	-0.604708	3.44876	0.0018179	0.0104626	-1.43782
Fam83f	0.919303	1.12474	4.89918	3.74591e-05	0.000423162	2.05289
2200002D01Rik	0.918115	1.34072	4.10462	0.000322209	0.00251473	-0.0166872
Gm10389	0.918084	-1.44234	2.77056	0.00987538	0.0404501	-2.82314
Klhl26	0.917874	4.00341	7.46161	4.24586e-08	1.66599e-06	8.5141
Uts2r	0.917461	-1.98545	2.12447	0.0426897	0.126341	-4.02999
Slc30a4	0.917051	3.581	6.88879	1.83445e-07	5.30451e-06	7.07625
1600023N17Rik	0.915781	-2.50845	2.17761	0.038109	0.115996	-3.88179
Chadl	0.915354	-0.683216	3.20791	0.00336343	0.0171789	-1.94245
Rasd2	0.914746	3.50698	7.25135	7.23222e-08	2.57092e-06	8.00193
Spin2c	0.914485	1.88087	6.47891	5.34771e-07	1.27514e-05	6.15875
Zfp964	0.913577	-0.0106731	3.50188	0.00158448	0.00934823	-1.35393
Ednra	0.91334	-2.7076	2.02175	0.0529533	0.148494	-4.12252
Il10rb	0.911981	-0.790405	2.37947	0.0244664	0.0827377	-3.72209
Sema4c	0.910889	3.23851	7.01601	1.32102e-07	4.17848e-06	7.4195
Cav1	0.910844	-0.273845	2.48233	0.0193865	0.0689944	-3.58192
Prrg1	0.909923	0.656767	4.51416	0.000106672	0.00101492	1.12656
Fam105a	0.909587	-0.954718	3.08994	0.00452246	0.0218919	-2.19569
Slc18a1	0.909211	1.62412	4.79142	5.02219e-05	0.000537191	1.72194
LOC100861615	0.90829	-0.00728578	3.96667	0.000466022	0.00341184	-0.211459
Suv39h1	0.908013	5.27427	7.98236	1.16256e-08	5.85018e-07	9.76782
Slc7a11	0.907823	-1.98692	2.32661	0.0275255	0.0907613	-3.626
Cldn7	0.907251	4.32536	6.94311	1.59412e-07	4.81622e-06	7.18161
Abcc8	0.907017	-0.62146	3.2879	0.002746	0.0146127	-1.79133
Tgfb1i1	0.906866	2.79415	5.20025	1.6515e-05	0.000211892	2.70899
Plcl1	0.906267	-1.32242	2.30173	0.0290833	0.0945786	-3.73341
Hand1	0.905976	0.637499	3.46224	0.00175569	0.0101839	-1.51147
Krt18	0.905723	4.5826	3.80478	0.000716443	0.00488739	-1.14064
A230070E04Rik	0.905326	-2.12638	2.40656	0.023022	0.0788895	-3.47196
Cntn1	0.903883	-1.30805	2.4188	0.0223949	0.077305	-3.53415
Npr2	0.902625	0.416504	3.93661	0.000504887	0.00364813	-0.307906
Tgfb2	0.90242	1.13135	2.78563	0.00952526	0.0392847	-3.12749
Car14	0.90123	1.587	5.08006	2.28986e-05	0.000281178	2.47527
Sim1	0.900889	-2.10345	2.29601	0.0294519	0.0956089	-3.72622
Lsp1	0.899829	-0.48925	3.08941	0.00452836	0.0219096	-2.20633
Best1	0.89928	-0.89279	2.71146	0.0113689	0.0452972	-3.02378
Cdh18	0.898711	-1.9454	2.41614	0.0225297	0.0777071	-3.49365
Scn2a1	0.898542	-1.16421	2.88348	0.00752038	0.0327219	-2.60746
Cnih2	0.897455	2.5952	7.17205	8.85344e-08	3.02246e-06	7.86277
Samd5	0.895803	-0.637882	2.75462	0.010259	0.0416693	-2.98328
Medag	0.89532	-2.92634	1.85071	0.0748984	0.192513	-4.34423
Bin1	0.894793	3.74996	6.73085	2.76459e-07	7.4519e-06	6.66108
Susd3	0.894768	-2.58779	1.82289	0.0791251	0.200549	-4.41968
Limd2	0.894549	4.62383	7.90879	1.39308e-08	6.76492e-07	9.60624
Egr2	0.894544	-1.23142	3.14257	0.0039646	0.0196067	-2.06906
Ndn	0.894256	3.58117	7.25178	7.22441e-08	2.57092e-06	8.01085
Lhfpl2	0.893718	1.57331	4.8671	4.08758e-05	0.000451556	1.95827
Zfp36	0.893398	4.61724	6.82476	2.1656e-07	6.02595e-06	6.8555
Tmem178	0.892475	-2.1927	2.24002	0.0332959	0.10474	-3.77496
Nrip3	0.892427	0.348545	3.9355	0.000506385	0.0036564	-0.338802
Reln	0.892393	1.64502	5.08152	2.28081e-05	0.000280335	2.47284
Gjb2	0.892342	-2.13127	2.3387	0.0267968	0.0889916	-3.59843
Agap2	0.892331	2.12225	4.5284	0.000102632	0.000980331	0.936723
Pde1a	0.892264	-0.384011	2.72713	0.0109535	0.0439701	-3.03507
Gm13546	0.89224	-1.46846	2.39179	0.0237996	0.0810851	-3.61168
Dnah7b	0.891833	-1.90084	2.48597	0.0192261	0.0685971	-3.36256
Ttc21b	0.891631	4.32555	6.7388	2.70791e-07	7.3374e-06	6.64636
Brinp1	0.891377	0.781781	4.61993	8.00512e-05	0.000793803	1.37391
Aoc1	0.890437	-1.48553	2.7692	0.00990766	0.0405086	-2.81606
Zadh2	0.890345	1.56564	4.72117	6.07962e-05	0.000631555	1.57139
Igsf10	0.889907	2.92297	6.56889	4.2219e-07	1.05465e-05	6.29907
Myrip	0.889718	-0.174129	4.03497	0.000388303	0.00293004	-0.0156381
Ppp1r3g	0.889251	-1.53043	2.41636	0.0225189	0.0776983	-3.54147
Actc1	0.888784	1.69876	2.64667	0.0132478	0.0510894	-3.57701
Adgrb3	0.88836	-1.51836	2.2605	0.0318402	0.101374	-3.834
Mmd	0.888105	3.09437	5.78475	3.3958e-06	6.08457e-05	4.22957
Flnc	0.887787	5.97604	6.41725	6.29104e-07	1.44881e-05	5.75895
Myl3	0.887644	-0.94679	2.84692	0.00821771	0.0350524	-2.71872
Cxx1b	0.887256	1.02195	5.03098	2.61701e-05	0.000314671	2.45174
Slc37a2	0.88699	0.675149	4.84478	4.34353e-05	0.000474421	1.9825
Kcnip3	0.886955	2.29693	5.85084	2.84311e-06	5.27098e-05	4.47529
Rin2	0.88694	3.64329	6.06581	1.5988e-06	3.18739e-05	4.91188
Slc6a17	0.883586	-1.43849	2.76053	0.0101153	0.0411814	-2.84692
Pex11g	0.883478	-0.786749	2.66007	0.0128371	0.0498277	-3.12546
Ecscr	0.883456	0.940836	4.27202	0.000205379	0.00174324	0.469401
Maob	0.883287	-1.02286	2.4973	0.0187338	0.0670722	-3.45335
Syp	0.881402	1.85791	5.7643	3.5879e-06	6.33358e-05	4.29288
Zfp629	0.880616	3.07497	6.47463	5.40832e-07	1.28367e-05	6.02586
Epha2	0.880598	8.13684	6.92887	1.65386e-07	4.93895e-06	7.03672
Tdrd5	0.87947	3.04684	5.69449	4.33027e-06	7.24782e-05	3.99181
Irs4	0.87943	0.894058	4.26119	0.000211467	0.00178612	0.376827
Tspan2	0.878393	3.56434	6.02032	1.80536e-06	3.53438e-05	4.81649
Hsbp1l1	0.877734	-1.60088	2.80849	0.00901629	0.0376464	-2.73596
Cd109	0.877291	3.41675	6.93801	1.61525e-07	4.87059e-06	7.21486
Gm14827	0.876658	-0.504202	3.1125	0.00427473	0.0208674	-2.19963
Reep5	0.87649	4.08908	7.03053	1.27259e-07	4.06677e-06	7.42188
Adam8	0.875115	2.29396	5.95461	2.15236e-06	4.14403e-05	4.74296
Kif27	0.875114	-0.403583	2.8903	0.0073967	0.0323207	-2.70451
Efemp1	0.875092	1.532	3.14969	0.00389443	0.0193487	-2.39419
Tram1l1	0.875062	1.08881	4.28678	0.00019736	0.00168626	0.489706
Col8a2	0.874858	0.759304	3.51896	0.00151577	0.00901495	-1.47133
Tpbg	0.87424	3.59964	6.35827	7.35126e-07	1.65606e-05	5.69354
Prkd1	0.874033	2.00457	5.66299	4.7143e-06	7.74835e-05	4.02374
Kbtbd13	0.87363	0.58276	4.5008	0.00011061	0.00104853	1.0771
Mfap2	0.873035	-0.124902	3.93144	0.000511887	0.00369011	-0.301703
Slc7a2	0.87203	0.289547	3.7178	0.000901269	0.00592651	-0.862155
Zfp946	0.871914	3.4427	6.83603	2.10319e-07	5.91603e-06	6.95056
Fgl2	0.871834	-0.635006	2.88331	0.00752352	0.0327219	-2.70805
Fam107b	0.870697	3.524	5.00494	2.80914e-05	0.000333888	2.0972
Fam212b	0.870313	2.49609	5.09498	2.19882e-05	0.00027155	2.40808
Cyp2b23	0.87019	3.875	5.56296	6.17655e-06	9.69912e-05	3.54628
Calcrl	0.869971	-2.33705	2.10754	0.0442486	0.129643	-3.98655
Tmem158	0.869737	1.61902	5.76338	3.59684e-06	6.34213e-05	4.28992
Dbx2	0.86966	-2.18189	2.2008	0.0362519	0.111703	-3.84613
Slc32a1	0.868743	-0.400247	3.28756	0.00274831	0.0146127	-1.81281
Plbd1	0.868588	1.81322	5.48627	7.60086e-06	0.000114597	3.54525
Kcnk1	0.868106	4.93184	8.37369	4.49432e-09	2.75326e-07	10.7292
Frrs1l	0.867234	-0.792588	3.22681	0.00320645	0.0165189	-1.90895
Itga4	0.866861	0.461236	4.38725	0.000150439	0.00134484	0.808163
Arhgef40	0.866697	3.33751	6.5095	4.93426e-07	1.20057e-05	6.10974
Steap4	0.866325	-0.535239	3.11547	0.00424308	0.020739	-2.24795
Cxx1a	0.8663	-0.488026	3.27102	0.00286646	0.0151165	-1.81753
Ecel1	0.866181	0.236844	4.00399	0.000421831	0.00313872	-0.129845
Arhgap36	0.865875	-1.03656	2.79768	0.00925364	0.0384613	-2.81156
St3gal1	0.865792	0.311422	2.95808	0.00626731	0.0283281	-2.66342
Tcf24	0.865497	1.61753	5.09352	2.20754e-05	0.00027241	2.52088
Syndig1l	0.865281	-0.810029	2.4262	0.0220239	0.076262	-3.63924
Fbn2	0.864705	1.95291	5.39541	9.7225e-06	0.000139915	3.29292
Col1a1	0.863947	3.01183	3.81492	0.000697478	0.00478116	-0.973165
Galnt7	0.862628	4.1579	5.58295	5.85166e-06	9.30205e-05	3.60093
Podnl1	0.862261	-0.939025	2.79055	0.00941344	0.0389564	-2.87425
Slc6a4	0.861959	-2.19965	2.40073	0.0233257	0.0797811	-3.50334
5930412G12Rik	0.86151	-0.000124533	4.00505	0.000420633	0.00313282	-0.0792954
Crybg3	0.860967	3.87246	4.84791	4.3067e-05	0.000472061	1.6231
Gli3	0.860842	4.73607	5.6193	5.3043e-06	8.58155e-05	3.66429
Il15	0.860838	-2.47317	1.93532	0.063215	0.169452	-4.27067
Lrriq1	0.860015	-0.677944	3.27702	0.00282301	0.0149267	-1.80111
Gfra4	0.859907	-0.0684912	3.28293	0.00278092	0.0147469	-1.86976
Psme2	0.859844	4.71567	7.62624	2.80872e-08	1.19267e-06	8.90358
Extl2	0.859398	2.92799	6.47034	5.46973e-07	1.29626e-05	6.04714
Sgpp2	0.859345	-0.663062	2.87297	0.00771486	0.0333908	-2.71752
Prom2	0.85779	1.07721	4.27731	0.000202466	0.0017204	0.403795
Mfsd7a	0.857712	-1.34993	2.25346	0.0323341	0.102332	-3.84774
Rhobtb1	0.856803	-0.499316	2.8275	0.00861248	0.0363521	-2.81067
3830417A13Rik	0.8565	0.828046	3.32534	0.00249592	0.0135024	-1.82704
Iglon5	0.855557	2.03017	5.49122	7.49963e-06	0.000113512	3.54615
Stx11	0.855494	0.454468	3.88635	0.000577116	0.00406763	-0.417937
Mir363	0.855406	-1.07149	2.11541	0.0435177	0.127936	-4.2112
Mvb12b	0.854855	1.88286	5.29156	1.28869e-05	0.000174745	3.0365
Smarca2	0.852635	1.44271	4.79211	5.01284e-05	0.000536561	1.74549
Ngf	0.852592	-2.87274	1.80103	0.0825903	0.206334	-4.4505
Kcnk12	0.85195	0.19124	4.05299	0.000370017	0.00282785	-0.0304545
Plxnd1	0.850419	1.49516	4.61257	8.16688e-05	0.000807261	1.29083
Mnx1	0.849603	-1.94012	2.34335	0.026521	0.0883408	-3.65528
Kcnq4	0.849075	-1.25997	2.57614	0.0156196	0.0578886	-3.23636
4930599N23Rik	0.848916	-2.58801	1.94147	0.0624317	0.167875	-4.27281
Sema5a	0.848803	1.39615	4.19221	0.000254642	0.00209374	0.166519
Fam160a1	0.848406	0.227513	3.92492	0.000520859	0.00374216	-0.329802
Ttc9	0.848246	0.923014	4.49198	0.000113285	0.00106801	1.03514
Lpgat1	0.84802	5.19954	6.48899	5.20776e-07	1.24753e-05	5.96407
Prdm9	0.847504	0.430446	3.69686	0.000952302	0.00619636	-0.927757
Fam57a	0.846831	1.09844	4.45347	0.000125748	0.00116228	0.907155
Pdgfrl	0.846807	0.197183	3.22662	0.00320807	0.0165189	-1.96836
C1qtnf4	0.84633	0.0489528	3.60048	0.00122587	0.00758475	-1.12806
Cacng8	0.846312	2.41789	5.33271	1.1525e-05	0.000160813	3.07019
Astl	0.845927	-2.69573	1.98124	0.0575653	0.157912	-4.19571
Dok5	0.845734	-1.14858	2.11043	0.0439793	0.128976	-4.18818
Tdrd6	0.844178	-0.985697	3.11899	0.00420591	0.0205963	-2.13988
St6gal1	0.843953	3.96645	6.19872	1.12211e-06	2.36942e-05	5.25432
Tph2	0.843888	-2.15245	2.15673	0.0398534	0.120094	-3.92592
Cgrrf1	0.843145	1.93163	5.76854	3.54723e-06	6.28325e-05	4.29465
Sox11	0.843116	5.69955	6.38415	6.86531e-07	1.55563e-05	5.67227
Sec14l3	0.842994	-1.11317	1.95784	0.0603859	0.163824	-4.41613
Brdt	0.842992	0.21266	4.07436	0.000349438	0.00269987	0.0605404
Rspo4	0.842906	-1.76243	2.72223	0.011082	0.0443634	-2.8898
Pon3	0.841961	-0.242551	2.8922	0.00736262	0.0322263	-2.7546
Cnksr2	0.84158	1.19528	3.85885	0.000620825	0.00432263	-0.63654
6330403A02Rik	0.841362	-1.62049	2.48476	0.0192793	0.0687077	-3.41656
Srrm3	0.84096	-0.314915	3.53085	0.00146971	0.00877806	-1.25824
Rab3b	0.840611	2.41851	5.28286	1.31951e-05	0.000178145	2.95064
Pcdhgc5	0.840456	-1.863	1.61482	0.117679	0.265875	-4.80147
Synm	0.840389	3.9727	5.75167	3.71207e-06	6.45039e-05	4.0416
Gdpd1	0.839897	1.29346	4.55682	9.50148e-05	0.000916958	1.16147
Cyp2j9	0.839274	-0.162134	3.28419	0.00277202	0.0147186	-1.85354
4930465K10Rik	0.83891	-2.47156	1.99169	0.0563424	0.155549	-4.15071
Doc2b	0.838878	-2.34294	1.69143	0.101971	0.239281	-4.66808
Chst14	0.838724	1.53418	5.14952	1.89571e-05	0.000240046	2.68902
Msx3	0.838227	-0.797765	2.86633	0.00784027	0.0338297	-2.69385
Rasgrp3	0.838158	1.38427	4.95865	3.18625e-05	0.00036929	2.20472
Dusp23	0.837745	-1.26831	2.91942	0.00688978	0.0305536	-2.51358
Rab32	0.83739	0.387986	3.58981	0.00126051	0.00775582	-1.16503
Lrrc8b	0.837003	1.93574	4.44413	0.000128971	0.00118772	0.752577
Podn	0.836586	0.564279	3.70387	0.000934912	0.00609601	-0.934002
St8sia3	0.83638	1.52468	5.57261	6.01754e-06	9.51692e-05	3.77968
Chrnb1	0.836337	2.15415	4.87913	3.95597e-05	0.000440788	1.92366
Dlk1	0.835977	3.50851	5.8437	2.89811e-06	5.34735e-05	4.33788
Nkx3-1	0.83546	1.1597	4.63818	7.61795e-05	0.000762237	1.36366
Map3k15	0.835279	4.43168	7.32324	6.02452e-08	2.21791e-06	8.15049
Adm	0.835122	-0.634652	3.02072	0.00537087	0.025013	-2.38946
Col4a5	0.835076	-0.258841	2.61548	0.0142522	0.0539558	-3.25436
Bcar3	0.833967	4.85018	6.94632	1.58097e-07	4.78582e-06	7.16578
Sgpp1	0.833615	2.74983	6.11688	1.39518e-06	2.85139e-05	5.12384
F5	0.833567	1.27938	3.39479	0.00208907	0.0116652	-1.78811
Stc1	0.833532	-1.4507	2.12139	0.0429699	0.12688	-4.11481
Slc22a21	0.833147	-0.759757	3.38722	0.0021301	0.0118434	-1.53799
Tank	0.833005	3.02593	6.09228	1.48978e-06	2.99872e-05	5.04354
Cyp7b1	0.832874	1.03265	4.32497	0.000178023	0.00153886	0.594293
Gm11110	0.832755	-1.27654	2.47448	0.0197372	0.0700045	-3.44886
Hmga2-ps1	0.832678	-1.00127	3.14825	0.00390857	0.0193924	-2.06087
5031410I06Rik	0.832573	-2.57552	2.33244	0.0271721	0.0898914	-3.64163
Crb2	0.832553	1.03845	4.9186	3.55309e-05	0.000404327	2.13989
4930555G01Rik	0.832435	-0.682208	2.85383	0.00808136	0.0346577	-2.74362
Nfkbiz	0.832352	2.58496	5.70822	4.17297e-06	7.03774e-05	4.05255
Pdgfd	0.831275	-1.49145	2.61455	0.014283	0.0540259	-3.15058
Edn1	0.830625	1.91005	3.97689	0.000453479	0.00333578	-0.396061
Slitrk5	0.829478	2.94079	5.51516	7.02914e-06	0.000107653	3.49166
Pde3a	0.829462	-1.43614	2.14853	0.0405584	0.121495	-4.0693
D930020B18Rik	0.829252	-1.20224	2.42442	0.0221127	0.0765181	-3.60233
Csmd2	0.82852	-0.437947	3.44464	0.00183734	0.0105549	-1.4185
Rph3al	0.828406	-0.527815	3.02047	0.00537414	0.0250207	-2.38791
Mroh2a	0.827545	-2.74366	1.8357	0.0771536	0.196678	-4.39044
Fbxl21	0.827462	-1.26604	2.57977	0.0154885	0.0575774	-3.24616
Nlrc5	0.827063	0.621232	4.74256	5.73601e-05	0.000601505	1.68782
Fam184a	0.82668	2.31979	5.2466	1.45608e-05	0.000192888	2.84625
Lrrc29	0.826352	-0.545192	2.80026	0.0091964	0.0382747	-2.88055
Cpd	0.826255	4.83755	6.55108	4.42382e-07	1.09704e-05	6.13694
Grp	0.826029	-2.44816	2.26583	0.0314712	0.100406	-3.72278
Rai2	0.824522	-1.79786	2.38905	0.0239465	0.0814275	-3.62477
Senp7	0.82433	2.08731	5.04971	2.48699e-05	0.00030176	2.36231
Ptprz1	0.824166	1.53444	3.57846	0.00129839	0.00793838	-1.40882
Nnat	0.823841	1.46122	3.31827	0.00254141	0.0137007	-2.0272
Rnf157	0.823804	3.03875	5.24575	1.45942e-05	0.000192966	2.76695
Dnaja4	0.823783	0.964378	4.10459	0.000322231	0.00251473	0.0291911
Abhd15	0.823166	-0.638639	3.37708	0.00218626	0.0120928	-1.61128
Asb13	0.822699	2.82643	5.92785	2.31238e-06	4.4029e-05	4.62006
Alcam	0.822481	1.2371	4.53127	0.000101834	0.000974881	1.09847
Bnc1	0.821785	-2.74987	2.01478	0.0537228	0.15013	-4.08097
4930581F22Rik	0.819744	-2.77027	1.94245	0.0623077	0.167687	-4.22985
Kcnc4	0.819304	-1.58002	2.22728	0.0342315	0.107053	-3.92304
Prdm8	0.819188	-1.57794	1.90117	0.0677251	0.178455	-4.43828
Anxa5	0.818996	3.4609	4.92733	3.46971e-05	0.000396293	1.91041
Nipal2	0.818973	-0.556786	2.57083	0.0158135	0.0583972	-3.34481
Smoc2	0.817877	-2.23508	1.5318	0.136908	0.295122	-4.89216
Tc2n	0.817003	1.24281	3.6471	0.00108514	0.00687871	-1.19589
Abca8b	0.816967	0.282844	3.32705	0.00248504	0.0134529	-1.82355
Ddr1	0.816933	6.31922	6.91868	1.69799e-07	5.0128e-06	7.06295
Slc36a4	0.816649	0.972371	4.36762	0.000158641	0.00140341	0.685987
Sh3kbp1	0.815662	2.63509	4.91684	3.57014e-05	0.000405969	1.92715
Trpa1	0.814938	0.63369	3.83503	0.000661302	0.00456345	-0.630862
Ripk4	0.814664	4.3589	6.94753	1.57603e-07	4.78023e-06	7.18892
Ptk6	0.814405	-2.14892	2.30691	0.0287522	0.0938566	-3.68079
Ppifos	0.814308	-2.03613	1.72147	0.0963117	0.229858	-4.67112
Pear1	0.814241	-0.00992458	2.75461	0.0102594	0.0416693	-3.04064
Tmem47	0.814002	6.05885	6.73323	2.74747e-07	7.43159e-06	6.58391
Dusp5	0.813857	3.40383	5.78296	3.4122e-06	6.09283e-05	4.18024
Slc43a3	0.813378	2.60719	5.32471	1.1778e-05	0.000163866	3.03364
Lypd6b	0.811949	0.121354	3.47593	0.00169463	0.00990762	-1.4103
Vmn2r3	0.811353	-2.15446	1.8038	0.0821445	0.205514	-4.5248
Fam131a	0.810872	0.509652	4.13911	0.000293721	0.00233575	0.151885
Ly6c1	0.809909	-2.34537	1.88461	0.0700098	0.18292	-4.37155
Igfbp4	0.809499	3.69477	6.24662	9.88072e-07	2.1259e-05	5.4028
Slc4a7	0.80941	6.17268	5.37878	1.01709e-05	0.000144756	2.97539
Irs3	0.809116	-0.141778	3.6539	0.00106598	0.00678144	-0.973053
Scube2	0.808753	-0.993412	2.432	0.0217368	0.0754532	-3.59151
Ttbk1	0.808709	2.76499	5.67393	4.5772e-06	7.58738e-05	3.9354
Ces2g	0.808438	-3.23508	1.67593	0.104999	0.244609	-4.5688
Psmb9	0.808276	0.854151	4.25453	0.000215299	0.00181453	0.421411
F2rl1	0.808264	6.16687	4.38932	0.0001496	0.00134026	0.317974
Ftx	0.808241	3.36034	5.98848	1.96583e-06	3.82769e-05	4.72693
Rassf4	0.807702	2.2643	4.4582	0.000124146	0.00115149	0.745285
Pim1	0.806791	7.094	6.45669	5.6698e-07	1.33551e-05	5.84045
Slc7a8	0.806571	1.83114	4.22938	0.000230398	0.00192399	0.205412
Dusp22	0.806542	2.74271	6.15174	1.27147e-06	2.65229e-05	5.22765
5930430L01Rik	0.805796	-0.516215	2.82218	0.00872379	0.0366875	-2.82003
Fam57b	0.805617	2.07406	5.80925	3.17926e-06	5.74974e-05	4.36604
Rnf122	0.805515	2.25342	5.75984	3.63129e-06	6.38572e-05	4.22473
Spred3	0.805165	4.29004	6.44744	5.80969e-07	1.36225e-05	5.88281
Plvap	0.805029	2.18895	4.80401	4.85318e-05	0.000521892	1.68599
Adra2b	0.804424	-0.622761	2.27946	0.0305444	0.0983396	-3.98095
Brsk2	0.804195	1.0495	4.17979	0.000263298	0.00215107	0.165342
Dmrta2	0.804003	0.810527	3.98908	0.000438971	0.00323673	-0.252688
Bco2	0.803932	-2.35727	2.25852	0.0319783	0.101687	-3.6937
Kcnmb4	0.803545	-1.45412	2.19111	0.0370183	0.113433	-3.96843
Mir3064	0.802991	-1.04899	2.86591	0.00784826	0.0338307	-2.643
Plekho1	0.802385	1.78016	5.25324	1.43004e-05	0.000190251	2.9349
Gpr21	0.80217	-1.64169	2.13302	0.0419213	0.12459	-4.05747
Pea15a	0.801549	5.05289	7.48489	4.00397e-08	1.59942e-06	8.53544
Cald1	0.801499	6.1037	4.87745	3.97416e-05	0.000441683	1.63141
Apc2	0.801014	1.27823	4.00208	0.000423984	0.00315323	-0.305864
Mapk4	0.800722	3.38805	5.07918	2.29538e-05	0.000281234	2.29008
Gm14137	0.800415	-3.12878	1.43734	0.161816	0.331262	-4.84165
Cacna2d1	0.800369	4.06143	4.84084	4.39043e-05	0.000479206	1.59767
Slc4a11	0.8002	5.29504	6.57292	4.17751e-07	1.04939e-05	6.1804
Tspan6	0.799807	4.49215	6.4439	5.86415e-07	1.3688e-05	5.87207
Kcng2	0.799499	-1.31168	2.53684	0.0171066	0.0622926	-3.31106
Irgm2	0.798714	0.31003	3.92881	0.000515493	0.00371265	-0.310804
Celf3	0.798641	-0.414231	2.81471	0.00888218	0.0371742	-2.88524
Fzd3	0.798112	3.99783	5.38119	1.01045e-05	0.000144075	3.04989
Syt12	0.797817	-0.557213	3.3901	0.00211439	0.0117712	-1.55944
Sp140	0.797574	-0.648453	2.47446	0.019738	0.0700045	-3.47855
Iqsec3	0.796604	-1.85203	2.33454	0.0270458	0.0895738	-3.67104
Afap1l1	0.796284	2.22496	4.40243	0.000144384	0.00129879	0.651047
Kiss1r	0.796212	0.0570097	3.27762	0.00281871	0.0149122	-1.90418
Cpeb1	0.796031	2.8271	5.05901	2.42479e-05	0.000295223	2.31252
Slc2a6	0.795185	-1.1644	2.44888	0.020921	0.0732474	-3.51657
Prkra	0.794906	3.37376	6.40911	6.42761e-07	1.47151e-05	5.8477
Lhfpl4	0.794375	1.33931	4.45596	0.000124903	0.00115712	0.840856
2810429I04Rik	0.793631	-0.0200293	2.97299	0.00604196	0.0275343	-2.61805
Fbxo41	0.793521	0.968812	4.18606	0.000258894	0.00212194	0.197451
Mei1	0.793176	-1.16779	2.46033	0.0203834	0.0717677	-3.47917
Dbndd1	0.793007	0.0526095	3.73821	0.000854111	0.00566205	-0.767953
Jak2	0.791967	3.06594	5.2077	1.61838e-05	0.00020868	2.68489
9330182L06Rik	0.791606	-0.319	3.34977	0.00234479	0.0128235	-1.65084
Galnt16	0.791588	1.20662	4.15872	0.000278644	0.0022473	0.116762
Ccdc184	0.791174	-0.708286	2.45289	0.0207314	0.0727288	-3.56264
Timm21	0.79081	4.35336	5.95648	2.14166e-06	4.12856e-05	4.58051
Rnf144a	0.790638	3.65589	6.04073	1.70953e-06	3.37099e-05	4.84141
Acot6	0.790456	-1.38028	2.36843	0.0250782	0.0843687	-3.66586
Has1	0.789611	-2.25421	1.90021	0.0678556	0.178674	-4.35093
Plekhh2	0.789453	2.75443	4.94827	3.27747e-05	0.000377396	2.0168
Six2	0.78902	-0.67561	2.9099	0.00705167	0.0311379	-2.60409
6330415G19Rik	0.788212	-2.24111	1.89903	0.0680161	0.178978	-4.35694
Ush2a	0.787957	-2.00838	2.12778	0.0423909	0.125721	-4.03857
Fas	0.787922	-0.707568	2.65036	0.0131335	0.0507495	-3.19121
Sned1	0.787827	3.97276	4.15555	0.000281026	0.00226031	-0.236424
Dtx3l	0.787686	4.53387	5.16245	1.8302e-05	0.00023232	2.44182
Relt	0.787201	3.15948	5.68571	4.43398e-06	7.39123e-05	3.95019
Nxn	0.786575	5.55874	7.14348	9.52458e-08	3.21615e-06	7.65769
Sytl2	0.786453	-0.430751	3.06188	0.00484961	0.0231345	-2.34809
Gdpd5	0.786424	1.40497	4.52953	0.000102317	0.000978897	1.08187
Col27a1	0.786403	2.67504	4.97102	3.08076e-05	0.000358743	2.07202
Zfp697	0.785958	1.39293	4.34028	0.000170812	0.00148925	0.573959
LOC100503496	0.785735	-1.39298	2.03749	0.0512508	0.144713	-4.23791
B3galt1	0.785441	0.903576	4.12315	0.000306577	0.0024206	0.0772056
Pou3f2	0.78499	-1.78955	2.23193	0.033887	0.106283	-3.90239
Pbx3	0.784802	4.23524	6.41334	6.35621e-07	1.45732e-05	5.8022
Rbms1	0.784398	5.45507	5.41414	9.24115e-06	0.00013416	3.09274
Cib2	0.784211	-0.736201	2.58703	0.0152293	0.0568356	-3.29019
Zcchc12	0.783086	1.1822	4.51082	0.000107642	0.00102227	1.04636
Tmem62	0.783017	1.28223	4.37639	0.000154926	0.00137465	0.708318
Dzip1l	0.782746	3.55803	6.20901	1.09185e-06	2.31252e-05	5.31162
Foxj1	0.781588	2.98488	5.87223	2.6844e-06	5.00066e-05	4.42624
Slc19a3	0.781442	-0.109138	2.51045	0.0181777	0.0655354	-3.54413
Aldh5a1	0.781326	3.32058	5.55511	6.309e-06	9.83874e-05	3.59166
Atp2b3	0.781235	-2.6814	1.57023	0.12771	0.281402	-4.74461
Hs3st5	0.780924	-2.44917	2.08748	0.0461616	0.133806	-4.1146
Syt11	0.780044	5.59518	7.29147	6.53068e-08	2.38162e-06	8.03335
Spdya	0.779907	-2.83398	1.28564	0.209208	0.395139	-5.14219
Zswim8	0.779534	5.24174	5.46536	8.04364e-06	0.000119989	3.22978
Rcbtb2	0.779438	4.81503	7.27535	6.8038e-08	2.45533e-06	8.01257
Pax1	0.777735	-0.647606	2.96413	0.00617488	0.0280329	-2.53016
Cep83os	0.775781	-2.02319	1.51168	0.141934	0.302299	-4.94626
Mzb1	0.775695	-1.90712	1.94637	0.0618135	0.16682	-4.34589
Alox12	0.775673	0.79762	3.93541	0.000506503	0.0036564	-0.386394
Camk2d	0.775628	2.38054	4.95268	3.23838e-05	0.000374006	2.08422
Cdkn2a	0.775335	2.44812	4.61229	8.17294e-05	0.000807345	1.17154
Fam184b	0.775204	1.01109	4.17439	0.000267148	0.00217237	0.177375
Tmem164	0.774583	4.13805	5.23304	1.5107e-05	0.000198426	2.65502
Aph1b	0.77335	-0.825119	2.5767	0.0155995	0.0578829	-3.28738
Cldn5	0.773154	0.292459	3.70547	0.000931003	0.00607563	-0.938854
BC021891	0.773065	0.124053	3.10765	0.0043268	0.0210752	-2.3525
Gm10941	0.771812	-2.49403	1.81719	0.0800164	0.202147	-4.48595
Atrnl1	0.771469	2.86735	5.58068	5.88766e-06	9.3401e-05	3.70069
A630001G21Rik	0.771398	-0.145752	3.46859	0.00172709	0.0100368	-1.42772
Itm2a	0.771213	4.31421	7.14809	9.41292e-08	3.18539e-06	7.7018
AA543186	0.771209	-2.0636	1.65193	0.109836	0.252499	-4.76529
Clca1	0.77103	-0.661051	3.04606	0.00504398	0.0238416	-2.34716
Mdk	0.769719	6.61769	6.47477	5.40628e-07	1.28367e-05	5.89936
Anks1b	0.769703	0.0144852	3.62097	0.00116196	0.00725299	-1.0869
4921507P07Rik	0.769308	1.4064	4.71242	6.22596e-05	0.000645028	1.5366
Stk26	0.768278	3.64061	5.68136	4.4863e-06	7.45265e-05	3.89268
Lrp8	0.768115	3.98953	5.81062	3.16755e-06	5.73527e-05	4.21838
Tes	0.767705	4.42134	6.04177	1.70479e-06	3.36592e-05	4.81593
H2-M3	0.767412	0.0805223	2.95205	0.00636086	0.0286507	-2.64635
H2-Q4	0.766863	3.61331	5.84143	2.91587e-06	5.36734e-05	4.33194
Ocln	0.766798	3.23196	5.8118	3.15758e-06	5.7239e-05	4.2786
Zfp362	0.766333	2.45164	4.89583	3.78019e-05	0.000425484	1.90785
Stk32b	0.766213	-0.48486	2.6252	0.0139318	0.0530798	-3.32056
Fzd2	0.765386	4.33364	6.84582	2.05042e-07	5.78862e-06	6.93155
Xkr7	0.765187	0.525913	3.52824	0.00147969	0.00882403	-1.41712
Dpp6	0.764936	0.131833	3.88535	0.000578641	0.00407468	-0.436283
Dab1	0.76462	4.10495	5.89841	2.50232e-06	4.69533e-05	4.43489
Cd209c	0.764344	3.65927	6.91442	1.71676e-07	5.05857e-06	7.1321
Gata6	0.763269	-0.380224	2.56235	0.0161273	0.0593863	-3.40616
Nrarp	0.76326	2.78156	5.28398	1.31548e-05	0.000177911	2.89943
Card10	0.762608	4.69838	4.99263	2.90479e-05	0.000342889	1.98397
Nptx1	0.76187	0.21172	3.85683	0.000624169	0.00434006	-0.536891
Tnfrsf11a	0.761594	-0.887984	2.76917	0.00990827	0.0405086	-2.88795
Fhl3	0.761552	4.20032	6.0728	1.56923e-06	3.13421e-05	4.90243
Aif1l	0.76087	3.69359	6.23666	1.01454e-06	2.17187e-05	5.36281
Cdh9	0.759998	1.63905	4.19481	0.000252866	0.00208385	0.106451
Atxn1	0.759907	1.04046	4.26047	0.000211874	0.00178807	0.439737
Lyn	0.759839	2.12043	4.82999	4.52195e-05	0.000492175	1.77916
Celf2	0.759515	3.59498	5.83724	2.94887e-06	5.41524e-05	4.32141
Hmga2	0.758843	4.94282	4.28554	0.000198023	0.001691	0.0874455
Rhob	0.758771	4.80544	6.54652	4.47707e-07	1.10494e-05	6.1343
Gng10	0.758338	3.91059	6.49794	5.08658e-07	1.22799e-05	6.04656
Flrt3	0.758273	2.17261	4.06822	0.000355233	0.00273646	-0.220103
Ptpn18	0.757853	0.762939	3.76706	0.00079153	0.00531769	-0.80239
Clstn2	0.757202	-1.67302	2.21179	0.0354005	0.109734	-3.89193
Col23a1	0.756588	-1.26483	2.4344	0.021619	0.0751622	-3.51868
Tmem80	0.755315	1.39442	4.35438	0.000164424	0.00144131	0.588095
Mthfd2l	0.754589	2.48557	4.52244	0.000104305	0.000995456	0.885738
Ak3	0.754556	4.15539	5.72318	4.00811e-06	6.8567e-05	3.97675
Prph	0.754452	3.81457	5.66689	4.66496e-06	7.68354e-05	3.85687
Apba1	0.754423	-0.140122	3.03891	0.00513419	0.024164	-2.46733
Acsl6	0.754239	1.77718	4.24126	0.000223138	0.00187245	0.259937
Msrb3	0.753704	1.45262	3.5941	0.00124646	0.0076876	-1.31873
4930577N17Rik	0.752547	-0.365895	2.63892	0.0134909	0.0516924	-3.23665
Rcn2	0.752283	5.01682	6.78816	2.38153e-07	6.53298e-06	6.75725
Fbxo4	0.752163	0.681689	3.39666	0.00207903	0.0116328	-1.68278
Zfp677	0.751043	0.109686	2.9026	0.00717835	0.0316251	-2.71165
Hist1h2bg	0.75043	-2.79488	1.67643	0.104899	0.24453	-4.64086
Notch3	0.750033	6.8948	5.7668	3.56387e-06	6.30553e-05	4.00296
Gsx1	0.749918	-0.269108	3.23001	0.00318061	0.0164157	-2.01777
Scamp1	0.749666	4.88543	6.03004	1.75905e-06	3.45545e-05	4.75732
1700084C01Rik	0.749656	-0.610385	2.96681	0.00613438	0.0278723	-2.52258
Crim1	0.748748	3.30775	4.9928	2.90346e-05	0.000342889	2.08355
Adcy2	0.747497	1.02293	3.67239	0.00101553	0.00651982	-1.0549
Vwc2	0.747461	-2.01504	1.70694	0.0990157	0.234619	-4.70735
Gata4	0.747379	1.15518	4.16379	0.000274873	0.00222119	0.141811
Aqp5	0.747371	-0.425846	2.94433	0.0064824	0.0291051	-2.57294
4933438K21Rik	0.746942	-1.14774	2.27586	0.0307864	0.0990365	-3.87695
Jam3	0.746927	3.97773	6.72062	2.8393e-07	7.62674e-06	6.62423
Stau2	0.746541	2.7803	5.30449	1.24424e-05	0.000169757	2.9646
H2-K1	0.746452	5.06232	6.86303	1.96101e-07	5.5666e-06	6.9485
Tarm1	0.746188	-2.12498	1.6044	0.119963	0.269465	-4.84358
C1galt1	0.745923	3.52081	4.66878	7.01022e-05	0.000711535	1.18512
Msx1	0.745513	1.70808	3.43863	0.00186604	0.010692	-1.76704
Armcx6	0.745139	1.41387	4.45963	0.000123667	0.00114842	0.840376
Sos2	0.74509	3.54121	5.35057	1.09798e-05	0.000154473	3.00979
Tshz1	0.744973	1.21898	3.41979	0.00195892	0.0110889	-1.71824
Sox4	0.744595	5.60481	6.99787	1.38418e-07	4.35159e-06	7.28034
Bbx	0.744523	6.03563	4.79308	4.99962e-05	0.000535515	1.40184
Pcdhga10	0.744405	-0.508079	2.71299	0.0113277	0.045191	-3.08345
Zfp651	0.743752	3.02982	5.45051	8.37365e-06	0.000123721	3.31793
Slfn10-ps	0.743671	-0.520249	2.83635	0.00843048	0.0357494	-2.83384
Gp5	0.742541	-2.45829	1.80485	0.0819756	0.205257	-4.49712
D330041H03Rik	0.742189	-0.0144947	2.8644	0.00787697	0.0339408	-2.81936
Rgs5	0.74204	-2.90367	1.63615	0.113115	0.257857	-4.64769
Rhd	0.741863	1.64995	3.80199	0.00072174	0.0049192	-0.858078
Nmi	0.740598	0.130729	3.05462	0.00493793	0.0234556	-2.39738
Sox10	0.740553	-0.688266	2.95301	0.0063458	0.0285912	-2.54971
Plekha2	0.74022	5.36762	6.33245	7.87074e-07	1.75523e-05	5.55224
Hyi	0.740145	0.0513547	2.16214	0.0393946	0.11909	-4.26956
C030037D09Rik	0.739964	-1.55729	2.11771	0.043306	0.127459	-4.11569
Tmem255a	0.738984	-3.06246	1.48404	0.149083	0.312799	-4.8364
Cacng7	0.738772	4.52575	5.05938	2.42239e-05	0.000295162	2.16058
Dapk2	0.738301	-0.740904	2.31057	0.0285207	0.0933365	-3.82107
Cd47	0.737923	2.24204	4.36266	0.000160785	0.00141591	0.540026
Igdcc3	0.737609	4.00669	5.2412	1.47759e-05	0.000194903	2.6941
Grb10	0.737162	7.03827	4.89615	3.7769e-05	0.000425423	1.65129
Irs2	0.737134	4.49971	3.53917	0.00143824	0.00862847	-1.82721
Skor1	0.73698	0.561768	3.77874	0.000767486	0.00517411	-0.817031
Cyp46a1	0.735971	-0.901464	2.17176	0.0385904	0.117162	-4.05109
Mir186	0.735685	-3.05099	1.68725	0.102781	0.240743	-4.59647
Golim4	0.735628	3.9614	4.98698	2.94982e-05	0.000347147	2.00362
Adcy6	0.735291	3.54956	5.64916	4.89357e-06	8.00057e-05	3.8142
Mkx	0.73377	3.36754	5.815	3.13054e-06	5.68153e-05	4.27393
Lppr2	0.733544	1.68487	4.67211	6.947e-05	0.000706043	1.40183
Tdg	0.733492	-0.612034	2.71162	0.0113648	0.0452924	-3.08529
Gm9926	0.733201	-2.97193	1.60977	0.11878	0.267506	-4.68759
Fam174a	0.733194	2.49705	4.32675	0.000177168	0.00153318	0.399098
Unc79	0.732718	0.342797	3.58965	0.00126103	0.00775582	-1.21158
Cacng6	0.731705	0.431736	3.30528	0.00262706	0.014067	-1.87396
Ap1s3	0.731321	3.47306	5.54326	6.51456e-06	0.000101375	3.52493
Lgr5	0.731182	-0.659049	2.70401	0.0115716	0.0459515	-3.10175
Fgd2	0.730733	1.10599	3.91336	0.00053713	0.00383994	-0.497291
Runx3	0.73055	1.49677	4.52831	0.000102657	0.000980331	1.05027
Gbx2	0.730119	5.53995	3.65217	0.00107081	0.00680464	-1.58543
Npnt	0.729991	2.31953	4.1132	0.000314875	0.00247087	-0.137991
Ptgs2	0.729485	0.717734	2.86601	0.00784628	0.0338307	-2.93164
Dusp2	0.72915	1.31811	3.94862	0.000488992	0.00354983	-0.446885
Plcb1	0.728788	0.307995	3.28355	0.00277651	0.014733	-1.95695
Vash2	0.728203	3.66602	5.65429	4.82626e-06	7.92396e-05	3.80341
Tbc1d30	0.728045	-0.446058	3.29083	0.00272559	0.0145168	-1.81869
Sema3d	0.727737	0.0487647	3.24248	0.00308178	0.0160823	-1.99981
Serpinh1	0.72734	6.03136	6.19619	1.12968e-06	2.38216e-05	5.17696
Hoxa7	0.726185	-1.30325	1.89857	0.0680797	0.179054	-4.45872
Enpp3	0.725799	5.3336	4.1842	0.000260189	0.00213031	-0.215159
Fabp5	0.724951	5.19615	6.50156	5.03837e-07	1.21825e-05	5.99661
Tmem51os1	0.724949	-2.4131	1.64754	0.110741	0.253976	-4.72059
Gabrb3	0.721997	3.77915	5.42811	8.8977e-06	0.000129732	3.1965
B4galnt1	0.721318	2.88901	5.3749	1.02786e-05	0.00014602	3.14974
Dmrt3	0.72108	-0.247635	2.78698	0.00949435	0.039204	-2.959
Pcsk1	0.720792	0.320179	2.88911	0.00741819	0.0323781	-2.82089
App	0.720757	4.26991	5.35985	1.07068e-05	0.000150996	2.9967
Acot1	0.720461	2.83472	5.52674	6.81229e-06	0.000105162	3.54608
Mfsd6	0.720037	0.948205	3.43222	0.00189717	0.0108263	-1.66274
Barx2	0.71993	-1.84317	1.93815	0.0628537	0.168658	-4.36125
Calb1	0.71989	-0.687854	2.74156	0.0105836	0.0426932	-2.98068
Ccna1	0.719182	-1.34124	2.01495	0.053704	0.15013	-4.27252
Rab36	0.719164	-0.264115	2.54293	0.016868	0.0616743	-3.48025
Homer2	0.718077	2.82751	5.2617	1.39757e-05	0.000186893	2.84251
Mamld1	0.717374	-1.31226	2.04996	0.0499371	0.141832	-4.24639
Plekhn1	0.716963	1.63173	3.88436	0.000580179	0.0040818	-0.63968
Mcc	0.716789	4.1614	3.63877	0.00110908	0.00698196	-1.55603
Slc7a7	0.716198	7.64485	5.39363	9.76934e-06	0.000140459	2.97266
Hic1	0.71607	1.17982	4.55108	9.65074e-05	0.000930204	1.12786
Zfp455	0.715137	-0.439082	2.12826	0.0423474	0.125626	-4.24377
Rassf2	0.715028	2.71949	4.11334	0.00031476	0.00247087	-0.213069
Srms	0.714358	-0.986577	1.94587	0.0618758	0.16693	-4.48325
Rec8	0.713919	3.49677	4.19799	0.000250714	0.00206912	-0.0626576
9530052E02Rik	0.713899	-2.65905	1.44667	0.159205	0.327593	-4.93279
Gpsm1	0.712777	3.35177	5.80667	3.20139e-06	5.78303e-05	4.24308
Vldlr	0.712535	0.498879	2.50054	0.0185954	0.0666844	-3.6065
Pphln1	0.712193	6.4293	6.49514	5.12414e-07	1.23322e-05	5.95211
Ddit4	0.712058	5.98536	5.70965	4.15687e-06	7.01823e-05	3.87404
Grin3b	0.711978	-3.19693	1.6404	0.112225	0.256354	-4.6451
Tm2d1	0.711721	3.13793	5.04151	2.54309e-05	0.000306646	2.23631
9530062K07Rik	0.711388	-2.50047	1.84268	0.0760976	0.194691	-4.45833
Cyp11a1	0.711202	0.750797	3.18635	0.00355138	0.0179644	-2.2015
1700029J07Rik	0.711154	-1.49369	2.09446	0.0454879	0.132394	-4.12806
Slmo1	0.710466	2.90054	4.81859	4.66439e-05	0.000504843	1.63811
Chd3	0.710433	4.32479	5.15837	1.85061e-05	0.000234719	2.45158
Emilin2	0.710346	0.78809	3.26729	0.00289373	0.0152395	-2.02283
Col5a2	0.709945	1.62603	3.58977	0.00126065	0.00775582	-1.35212
Gpld1	0.709901	-0.621261	2.41895	0.0223875	0.0772965	-3.63612
Ank	0.70976	4.07136	5.32653	1.17199e-05	0.000163204	2.90435
Lcp1	0.7093	0.663019	3.37054	0.00222323	0.0122582	-1.75549
Slit1	0.709161	0.080797	2.91913	0.00689466	0.0305547	-2.7275
Cdkn2b	0.708759	1.49813	3.73037	0.000871925	0.00576456	-1.0057
Six6	0.708724	-2.15439	1.99581	0.0558675	0.154651	-4.27506
Erg	0.708563	-2.2146	1.68571	0.10308	0.241299	-4.70269
Gm14327	0.708542	-2.94406	1.7139	0.0977129	0.232497	-4.55601
Phc2	0.708391	5.41543	6.32055	8.12252e-07	1.78822e-05	5.51677
Tmem114	0.707577	-2.98185	1.38096	0.178326	0.355116	-5.01832
Ppp1r26	0.707541	2.70307	4.74447	5.70632e-05	0.000598797	1.4582
Dsel	0.707526	3.6611	5.17127	1.78686e-05	0.000227191	2.51505
Pcdhga11	0.707468	1.61435	3.90259	0.000552732	0.00393152	-0.593771
Tomt	0.707407	-1.94917	1.64797	0.110651	0.253845	-4.74951
Cpz	0.706731	1.91027	4.06381	0.000359455	0.00275938	-0.209541
Fgfbp1	0.706533	4.39375	5.54081	6.55776e-06	0.000101639	3.47155
Bmp2	0.706436	-0.690146	1.86461	0.0728589	0.188533	-4.60145
Ptprn	0.706348	4.86356	5.7458	3.7712e-06	6.54533e-05	3.99745
Cacna1b	0.70571	3.44279	5.60193	5.55912e-06	8.90091e-05	3.68572
Tmem88b	0.705026	0.30416	2.89479	0.0073163	0.0321142	-2.86729
Cspg4	0.704748	-0.640326	2.17021	0.0387192	0.11753	-4.13077
Gm19897	0.704409	-2.54461	1.55509	0.131272	0.287208	-4.76103
Trim21	0.704012	2.20782	4.20897	0.000243415	0.00201964	0.109718
Egflam	0.703991	-2.45849	1.76328	0.088877	0.217229	-4.50614
Gm3636	0.702314	1.66676	4.39441	0.000147551	0.00132497	0.676343
Vsnl1	0.702299	-2.46612	1.89805	0.0681495	0.179177	-4.34055
Meis3	0.70224	2.16579	4.4209	0.000137342	0.00124831	0.706017
6430573F11Rik	0.702217	-0.182516	2.74764	0.0104314	0.0421944	-3.06781
Gm16551	0.702122	-0.835553	2.66099	0.0128093	0.0497323	-3.17681
Sox18	0.701537	1.71937	4.17633	0.00026576	0.00216562	0.0774741
Pde2a	0.701531	4.1605	4.99594	2.87874e-05	0.000340941	2.01351
Gbp9	0.701284	0.679474	3.40259	0.0020476	0.0114943	-1.70205
Btn2a2	0.701122	0.729387	3.63882	0.00110892	0.00698196	-1.09157
E530011L22Rik	0.700583	-1.06593	2.2475	0.0327574	0.103382	-3.9598
Nsmaf	0.700209	5.24687	6.55692	4.35649e-07	1.08207e-05	6.14205
Pid1	0.700157	4.36732	4.35536	0.00016399	0.00143842	0.289931
Cgref1	0.699893	2.67224	4.96588	3.12418e-05	0.000363253	2.06507
S1pr1	0.699625	-0.993012	2.17914	0.0379837	0.115683	-4.02687
Tns4	0.699366	0.270538	2.62637	0.0138935	0.05296	-3.35447
Smco4	0.69845	3.08263	5.71699	4.07553e-06	6.94138e-05	4.03596
Aebp1	0.698352	2.82853	5.14038	1.94343e-05	0.00024449	2.52517
Vasn	0.698164	1.64869	4.39049	0.000149125	0.00133677	0.674281
Arap3	0.697431	2.74809	3.91186	0.000539265	0.00384987	-0.6923
Alx1	0.697284	-0.422025	2.64962	0.0131562	0.0508117	-3.2835
Tet3	0.69672	4.02171	4.51774	0.000105644	0.00100699	0.730012
Zdhhc2	0.696606	3.28415	5.5567	6.28193e-06	9.82478e-05	3.59859
Gprin1	0.696592	0.530493	3.31192	0.00258295	0.0138907	-1.91346
Tcerg1l	0.696575	1.76467	3.77091	0.00078352	0.00526617	-0.998518
Ogfr	0.696457	5.53298	6.44525	5.84333e-07	1.366e-05	5.84068
4930556M19Rik	0.696382	-0.292075	2.84619	0.00823225	0.0350526	-2.81188
Tcp11x2	0.696055	0.51591	2.93999	0.00655168	0.0293566	-2.70792
Msl3	0.696006	3.39027	5.74478	3.78152e-06	6.5559e-05	4.08041
Ido2	0.69586	-1.44675	1.95204	0.0611045	0.165338	-4.36411
Gm12596	0.695596	-3.14573	1.56347	0.12929	0.284034	-4.72554
Cxcl9	0.695404	-2.80327	1.54929	0.132656	0.288689	-4.83742
Ipp	0.695164	2.08711	3.71455	0.000909024	0.00596232	-1.12955
Npas1	0.695148	-0.789171	2.69359	0.0118605	0.0468706	-3.10671
Msi1	0.694756	3.68277	4.15834	0.000278926	0.0022473	-0.187895
Exoc3l4	0.694232	-0.956785	2.24679	0.0328084	0.103479	-3.92135
Tdrd1	0.69367	2.71923	5.32254	1.18473e-05	0.000164333	2.99834
Snx33	0.693592	2.26134	4.66328	7.1157e-05	0.000720825	1.30969
Osbpl6	0.693283	-0.0774974	2.78512	0.00953693	0.0393119	-3.01439
Fam83g	0.693169	3.40633	5.7779	3.45902e-06	6.15515e-05	4.16748
Miat	0.69269	3.8124	4.79438	4.98189e-05	0.000533985	1.48113
Manea	0.692392	4.33624	4.49439	0.000112547	0.0010617	0.658851
Rptoros	0.692307	-2.76905	1.42973	0.163971	0.333998	-4.96465
Eldr	0.692269	-0.613439	2.4513	0.0208064	0.0729425	-3.61912
Atp8b4	0.692027	-1.96037	1.75233	0.0907756	0.220514	-4.63782
D1Ertd622e	0.691979	3.22559	4.95504	3.2177e-05	0.000372172	1.96799
Pm20d2	0.69176	3.74568	5.52637	6.819e-06	0.000105162	3.45899
Psme2b	0.690795	-3.3014	1.50322	0.144092	0.305719	-4.78516
Tmem132a	0.690609	5.58794	6.53023	4.67276e-07	1.14957e-05	6.06324
Vat1l	0.690332	2.74356	4.64428	7.49279e-05	0.000753606	1.18293
Nfia	0.690158	-0.698575	2.43356	0.0216601	0.0752543	-3.60866
Sh3bp5	0.689627	1.24001	3.27473	0.0028395	0.0149998	-2.06941
Arhgef9	0.689592	1.92521	3.51524	0.00153051	0.00908865	-1.64439
Sort1	0.689576	5.67633	5.31092	1.22271e-05	0.000167558	2.80465
Nrp1	0.689373	0.436657	2.97692	0.00598377	0.0273657	-2.66933
Sertm1	0.688672	-0.23514	3.06664	0.0047926	0.0229473	-2.35559
1700102H20Rik	0.688484	-1.34016	2.12523	0.0426211	0.126189	-4.10865
Ikzf1	0.688164	-0.454091	2.20676	0.0357884	0.110627	-4.1066
2019-03-01	0.687488	-2.4918	1.5808	0.125271	0.277804	-4.78062
Whsc1	0.687382	6.08665	5.21223	1.59861e-05	0.000206992	2.53142
Nell2	0.68737	0.706551	3.45118	0.00180658	0.010409	-1.5823
Pou3f4	0.687155	-1.63451	1.70889	0.0986487	0.234012	-4.79344
Degs1	0.686929	6.87459	5.81927	3.09481e-06	5.64312e-05	4.14376
Itgb1	0.686745	7.78549	6.10264	1.44917e-06	2.93782e-05	4.87746
Speg	0.685854	3.42731	4.95651	3.20485e-05	0.000370963	1.98117
Nptxr	0.685492	0.228757	3.09146	0.00450526	0.0218346	-2.398
Vwa2	0.685261	2.96358	5.15061	1.89011e-05	0.000239532	2.51559
Lhfp	0.684814	-0.492815	2.34288	0.026549	0.0883961	-3.78474
Gm7008	0.684633	-2.59272	1.4716	0.152395	0.318049	-4.8984
Lrp5	0.68432	6.43373	5.61049	5.43202e-06	8.74256e-05	3.59535
Bcl11a	0.684268	2.49844	5.03021	2.6225e-05	0.000315086	2.21341
Zswim6	0.684172	5.20535	4.33758	0.00017206	0.0014965	0.201172
Pter	0.684093	0.891633	3.10279	0.00437965	0.0212991	-2.41394
Tnfaip2	0.683876	-0.192204	2.33891	0.0267841	0.0889876	-3.86274
Chd7	0.683843	6.90541	4.70112	6.42025e-05	0.000662941	1.13217
Fosl1	0.683842	1.48775	3.50541	0.00157004	0.00927867	-1.59941
Arid3c	0.683706	-0.595821	2.2242	0.0344612	0.107532	-4.04171
Bmp8b	0.68365	2.84598	4.87238	4.02931e-05	0.000446392	1.80397
Tm6sf1	0.683227	0.914824	3.70834	0.000923994	0.00603751	-0.976822
Hoxd8	0.683087	-1.86284	1.52946	0.137486	0.296163	-4.90975
Kctd11	0.682919	2.00558	4.28168	0.000200097	0.00170308	0.346493
Samd14	0.682708	-0.0193959	2.45878	0.0204553	0.0719558	-3.64298
Kctd12	0.682556	3.23477	4.68332	6.73843e-05	0.000688003	1.23982
Tnfrsf1a	0.682338	3.015	5.33869	1.13395e-05	0.000158764	3.03466
Adra2c	0.682129	-2.57205	1.15286	0.258815	0.454172	-5.24966
Pllp	0.681078	2.52947	4.80347	4.86022e-05	0.000522027	1.65145
Mical2	0.680923	0.750934	2.66712	0.0126256	0.0491668	-3.39071
Eml6	0.680783	0.560603	2.74473	0.010504	0.0424184	-3.16544
Morc4	0.680765	2.97672	4.21324	0.000240633	0.00200084	0.0526141
Sycp2	0.680652	1.69438	4.05438	0.000368649	0.00281879	-0.243124
Rab39b	0.68013	2.22426	4.02514	0.000398642	0.00299784	-0.368211
Ufsp1	0.67943	0.380099	3.15005	0.00389095	0.0193412	-2.22901
Tmem98	0.679034	2.70303	5.01816	2.70989e-05	0.000324078	2.20444
Tcf15	0.678881	5.66191	3.75541	0.000816234	0.00545529	-1.33082
Baiap3	0.678854	-0.623465	2.29441	0.0295558	0.0958785	-3.9108
Il1r1	0.678839	-0.518682	2.31162	0.0284544	0.0931782	-3.91764
Ptprd	0.678471	0.193028	3.14446	0.00394586	0.0195389	-2.27355
Fzd4	0.678209	2.20146	4.42052	0.000137484	0.00124831	0.633568
Tceal5	0.678054	-0.459636	2.53443	0.017202	0.0625266	-3.43313
Actn2	0.677957	3.23101	4.87819	3.96615e-05	0.000441287	1.76402
Mixl1	0.677638	0.937477	3.04126	0.00510437	0.0240604	-2.53716
Eomes	0.677562	3.03549	3.95226	0.000484265	0.00352212	-0.655881
BC020402	0.677099	-1.68444	1.69098	0.102058	0.239448	-4.80261
Dcxr	0.676157	4.03508	5.72517	3.98664e-06	6.82751e-05	3.98197
Folh1	0.675948	-0.554183	2.19683	0.0365644	0.112406	-4.13499
Ctsh	0.675612	-1.60936	1.80733	0.0815789	0.204627	-4.576
Zfp612	0.674839	2.90166	5.21337	1.59365e-05	0.000206694	2.69823
Kbtbd3	0.674514	1.13252	3.88249	0.00058306	0.00409648	-0.553837
Tmem229b	0.674497	2.47429	3.51973	0.00151278	0.00900752	-1.6877
Slc46a3	0.674377	1.9066	3.30135	0.00265348	0.0141815	-2.15692
Cox16	0.673933	-0.206777	2.98052	0.00593093	0.0271963	-2.54687
Shb	0.673907	4.35073	4.99864	2.85771e-05	0.00033888	2.02092
Ggn	0.673883	-0.937456	2.35924	0.0255985	0.08571	-3.74521
Tspan18	0.67377	-1.26945	1.70946	0.0985409	0.233852	-4.78605
Klf6	0.672447	6.48441	5.25397	1.42723e-05	0.000190203	2.63715
Chrnd	0.671896	-3.20247	1.31287	0.199995	0.383528	-5.05659
Erbb2ip	0.670844	4.42749	4.5414	9.90747e-05	0.000951989	0.77765
Popdc3	0.670698	-2.06611	1.54244	0.13431	0.291101	-4.8796
Has3	0.670149	1.56369	3.2371	0.00312405	0.0162381	-2.24355
Fam124a	0.670031	1.34625	3.30486	0.00262987	0.0140735	-2.02399
Mlkl	0.669917	-0.426692	2.62014	0.0140976	0.0535346	-3.31196
Ano3	0.669853	2.08783	4.22031	0.000236092	0.00196625	0.138096
Nrxn1	0.669754	0.659181	3.0799	0.00463701	0.0223404	-2.41756
Paip1	0.669744	5.4721	6.45579	5.68328e-07	1.33665e-05	5.87234
Sbsn	0.669702	0.337151	2.46211	0.0203013	0.0715763	-3.70549
Rnf219	0.669164	3.75404	4.89665	3.77185e-05	0.000425163	1.76997
AA467197	0.668866	-2.38468	1.47666	0.151041	0.315923	-4.95059
Ifi35	0.668186	1.18741	3.65742	0.0010562	0.00672831	-1.12493
Car7	0.667712	-0.564711	2.3961	0.0235701	0.0803945	-3.72596
Onecut2	0.667699	0.361802	2.84315	0.00829307	0.0352632	-2.92815
Fign	0.667564	2.88305	4.33039	0.000175436	0.00152159	0.348566
Arhgap27	0.667404	3.99536	5.54113	6.55215e-06	0.000101639	3.49027
Dbn1	0.667188	5.39199	5.49228	7.47813e-06	0.000113298	3.30162
Tdrd7	0.667094	1.09622	3.15008	0.0038906	0.0193412	-2.31797
Tmem28	0.666877	2.32477	3.82796	0.000673807	0.00464148	-0.907696
Barx1	0.666283	-0.629989	2.31369	0.028325	0.0928335	-3.87163
Sfn	0.66583	6.47804	4.6935	6.55458e-05	0.000673156	1.12979
Wwtr1	0.665661	5.13991	4.91176	3.61983e-05	0.000410115	1.75091
Ramp2	0.665276	1.08874	3.11714	0.00422537	0.0206655	-2.47247
Hapln4	0.665178	3.37333	4.88673	3.87504e-05	0.000434268	1.7728
Stx1b	0.664232	0.690124	3.10546	0.00435053	0.0211841	-2.44504
ERCC-00085	0.664045	-1.70013	1.99248	0.0562517	0.155346	-4.27405
Mcur1	0.663852	2.70047	5.19252	1.68656e-05	0.000215855	2.6692
Naip5	0.66377	-1.38143	1.92781	0.0641837	0.171455	-4.43702
Plekhg2	0.663424	5.17426	4.61019	8.21976e-05	0.000809998	0.933957
Insr	0.663036	3.8712	5	2.8471e-05	0.000337881	2.0426
Nlrp10	0.662616	-1.36163	1.94233	0.0623228	0.167689	-4.38879
Trib1	0.662567	4.56255	5.26563	1.3827e-05	0.000185384	2.71488
4930520O04Rik	0.662372	-2.78137	1.36607	0.182899	0.361254	-5.02329
Irx5	0.662322	-0.288359	2.69118	0.0119284	0.0470546	-3.23476
Lrrfip1	0.662189	4.91485	4.88713	3.87079e-05	0.000434268	1.68761
Angpt2	0.661228	-2.33193	1.7461	0.0918715	0.222071	-4.58
Zfand4	0.660967	-0.449491	2.13263	0.0419554	0.124668	-4.21009
Acsl4	0.660854	6.49079	5.11557	2.07904e-05	0.000259028	2.25684
Eya1	0.660375	2.00809	3.34112	0.00239723	0.0130505	-2.07732
Gnao1	0.660261	2.14233	4.14223	0.000291264	0.00232554	-0.0484812
Fam46d	0.660185	-1.32242	2.06465	0.0484275	0.138578	-4.25387
1600014K23Rik	0.660177	-1.86599	1.81114	0.0809722	0.20368	-4.58476
Lrrc10b	0.660016	-2.36725	1.43238	0.16322	0.332993	-5.04417
Cdkn1c	0.659044	6.98539	5.84893	2.85767e-06	5.27903e-05	4.22368
Pitpnm1	0.65836	3.75269	5.57089	6.04555e-06	9.55148e-05	3.5889
Reep2	0.658312	2.63465	4.36081	0.000161589	0.00142138	0.452435
Enpp2	0.658016	4.29621	4.59403	8.58849e-05	0.00083983	0.907201
Insm1	0.656451	3.21793	4.26914	0.000206977	0.00175297	0.118743
Pde8b	0.656155	-0.84097	2.23042	0.0339987	0.106561	-4.01379
Slco2a1	0.656055	0.158748	2.19373	0.0368091	0.112926	-4.16334
Gpr50	0.655802	-0.775145	2.2503	0.0325578	0.102835	-3.97976
Obscn	0.655367	0.0280754	3.24022	0.00309946	0.0161582	-2.02199
Selo	0.6551	2.24169	4.69553	6.51847e-05	0.000670848	1.40844
Tbx2	0.654787	-2.09466	1.44554	0.159519	0.327892	-5.03805
2019-09-05	0.654624	0.875548	2.93338	0.00665848	0.0297406	-2.77393
Ier5	0.654385	2.9596	4.90619	3.67512e-05	0.000415468	1.86485
Gstk1	0.654289	1.4848	3.67193	0.00101674	0.00651986	-1.1353
Hspa4l	0.653529	2.90127	4.95039	3.25862e-05	0.000375505	1.99495
Adamts17	0.653343	0.108429	2.7066	0.0115008	0.0456935	-3.19876
1190007I07Rik	0.65311	3.56077	5.39124	9.83284e-06	0.00014098	3.11733
Mpp3	0.652809	1.75856	4.4983	0.00011136	0.0010537	0.920411
Tubb6	0.652601	6.91905	5.80502	3.21565e-06	5.80202e-05	4.1105
Fhit	0.65131	-2.46036	1.43042	0.163776	0.333732	-5.0182
Cd14	0.651105	-1.93934	1.79506	0.0835583	0.207957	-4.55492
Sgsh	0.650968	0.86452	3.5382	0.0014419	0.00864192	-1.383
Gimap8	0.650879	-3.10228	1.23688	0.226512	0.416602	-5.13027
Zcrb1	0.650539	4.79822	6.02017	1.80607e-06	3.53438e-05	4.73708
Prss8	0.65039	2.69187	4.72201	6.06565e-05	0.000630526	1.42104
Slc30a10	0.649987	0.0472023	2.55676	0.0163374	0.0601028	-3.53858
Stra6l	0.649623	-0.920837	2.10449	0.044535	0.130354	-4.14008
Rap2b	0.649559	5.97187	5.58201	5.8665e-06	9.31607e-05	3.52839
Rprm	0.649484	2.10602	4.19476	0.000252902	0.00208385	0.111389
Hspb2	0.648728	-0.428183	1.87474	0.0714035	0.185759	-4.58731
Rfx4	0.648704	1.97031	3.55299	0.00138745	0.0083804	-1.577
Plaur	0.64868	4.88368	4.98645	2.95403e-05	0.000347379	1.95757
Klf14	0.648486	-1.46724	2.0919	0.0457335	0.132888	-4.17269
Iqck	0.647871	-2.13219	1.89606	0.0684223	0.179772	-4.36653
B3gnt4	0.647116	-1.37032	2.30446	0.0289084	0.094168	-3.7838
Matn3	0.646697	0.941692	3.31568	0.00255828	0.0137676	-1.91557
Atp8a2	0.646165	-0.228948	2.54564	0.0167629	0.0613623	-3.47456
Acsl3	0.645957	6.21615	5.10724	2.12669e-05	0.000263903	2.2475
Cybrd1	0.64521	0.219704	2.84398	0.00827647	0.0352216	-2.89992
Tnfrsf12a	0.644687	3.7801	4.66686	7.04684e-05	0.000714784	1.17324
Ptpn20	0.64444	-1.76288	1.66	0.108189	0.249936	-4.76431
Abcb1b	0.64444	5.32691	5.50259	7.27233e-06	0.000110721	3.32945
Xylt1	0.644186	1.00185	2.74722	0.0104419	0.0422225	-3.30753
Foxq1	0.643965	-0.590543	2.04432	0.050528	0.143143	-4.36133
Des	0.643957	2.77817	5.13969	1.94705e-05	0.000244549	2.53228
Lpcat4	0.64395	5.16564	5.44909	8.406e-06	0.000123962	3.19162
Plxdc2	0.643865	4.52065	5.0329	2.60336e-05	0.000313272	2.09198
Rasl11a	0.643558	1.9653	4.87385	4.01325e-05	0.00044525	1.88101
Commd3	0.642989	3.77277	5.26229	1.39532e-05	0.000186754	2.76278
Plk2	0.642987	6.64159	5.75477	3.68113e-06	6.41775e-05	3.97884
Fuca2	0.642844	2.71457	4.94549	3.30239e-05	0.000379702	2.01347
Spg20	0.642834	4.56115	5.10884	2.11745e-05	0.000262967	2.30425
Hdac7	0.64282	2.53929	3.95628	0.000479105	0.00349111	-0.561208
Rassf3	0.64274	5.78256	5.51819	6.97168e-06	0.000107103	3.36059
P2ry1	0.642626	0.929003	3.19187	0.00350231	0.0177567	-2.25557
Dennd2a	0.642348	5.38518	5.34081	1.12744e-05	0.000157995	2.89465
Tcirg1	0.64188	4.03514	5.40931	9.36293e-06	0.000135623	3.13606
Gm10865	0.641669	-1.98926	1.6208	0.116385	0.26349	-4.7947
Synpo2	0.641501	0.495535	2.96175	0.00621113	0.0281398	-2.74549
Sowaha	0.641466	-0.945686	2.07579	0.0473094	0.136167	-4.28345
Gm15787	0.641323	-2.24014	1.53534	0.136039	0.293822	-4.87833
Gm16159	0.641264	-2.34805	1.44353	0.160082	0.328623	-4.97693
Cdh7	0.640917	-3.50713	1.43771	0.161711	0.331091	-4.90197
Tmem241	0.640156	0.644783	2.64021	0.0134502	0.0515875	-3.41058
Gatsl2	0.639369	2.7322	3.94147	0.000498395	0.00361302	-0.659379
Smim3	0.639022	3.01817	4.00683	0.000418636	0.00312094	-0.507056
Slc7a4	0.638019	0.339091	2.95537	0.00630912	0.0284611	-2.68476
Snhg18	0.637722	-0.79884	2.21826	0.0349078	0.108598	-3.99988
E130317F20Rik	0.63767	2.0181	3.55856	0.00136747	0.00830505	-1.52313
Lhx2	0.637443	-0.757549	2.30583	0.028821	0.0940019	-3.91103
Mbnl1	0.637279	3.62061	4.88132	3.93245e-05	0.000438483	1.74018
Snx7	0.636338	2.37902	4.32102	0.000179935	0.00155279	0.41558
Dfna5	0.636189	0.542206	2.95604	0.00629887	0.0284376	-2.71564
Ptn	0.636112	0.0444738	2.64144	0.0134115	0.051499	-3.33032
Rtl1	0.636107	-1.73736	1.66207	0.10777	0.249153	-4.83104
Nedd9	0.63602	0.747168	2.35611	0.0257781	0.086181	-3.9875
Arhgap31	0.635958	-0.300269	2.60654	0.0145526	0.0547987	-3.34235
Snx19	0.635548	4.35217	4.8196	4.65153e-05	0.000503802	1.53401
Nkpd1	0.635371	-2.0158	1.36655	0.18275	0.361179	-5.15197
Sema3f	0.635076	2.64094	4.00701	0.000418444	0.00312094	-0.473375
Wipf1	0.634824	2.57986	4.23478	0.000227064	0.00190025	0.138164
Shtn1	0.634791	1.34833	3.30602	0.00262208	0.0140573	-2.01088
Tnfrsf19	0.634704	4.31545	4.88506	3.8927e-05	0.000435152	1.71972
Nrg1	0.633893	1.47123	3.53063	0.00147052	0.00877949	-1.50597
Ncan	0.632422	3.53077	4.84688	4.3188e-05	0.000473053	1.64896
Gja1	0.632319	8.05695	5.48331	7.66186e-06	0.000115404	3.19952
Shroom1	0.632228	-0.566252	2.29051	0.029811	0.0964997	-3.90654
Adk	0.632022	6.36155	6.29075	8.78949e-07	1.92141e-05	5.41665
Pgr15l	0.631846	-3.22469	1.27691	0.21223	0.398516	-5.1059
Tcam1	0.631785	-0.307912	2.11268	0.0437702	0.128516	-4.30155
Stxbp5	0.631707	3.00605	4.38525	0.000151254	0.00134884	0.49769
Serpine2	0.631654	5.12358	5.7803	3.43667e-06	6.12759e-05	4.07816
Sybu	0.631653	-1.7138	1.71284	0.0979107	0.232891	-4.71309
Tpm4	0.631615	7.22743	5.02538	2.65712e-05	0.000318751	2.00286
Trpc1	0.631588	1.1289	3.46978	0.0017218	0.0100211	-1.61055
1700017B05Rik	0.631585	6.2038	5.69984	4.26825e-06	7.15948e-05	3.84051
Tmem175	0.631559	2.78711	3.76303	0.000799992	0.00536292	-1.10449
Arnt2	0.63137	3.1849	5.07925	2.29491e-05	0.000281234	2.31396
Slain1	0.630214	4.22658	5.75957	3.63391e-06	6.38572e-05	4.05976
Lrp3	0.628998	2.66604	4.69479	6.5316e-05	0.000671706	1.33983
Fam135a	0.628816	5.37088	4.36059	0.000161688	0.00142144	0.26119
Tmem30b	0.628467	3.22069	4.64053	7.56947e-05	0.000758003	1.13027
Tgtp1	0.628415	-1.32803	1.65809	0.108577	0.250592	-4.86678
Osbpl5	0.628223	1.82874	3.38286	0.00215405	0.0119576	-1.91151
Mdfi	0.62813	4.0143	5.21601	1.58224e-05	0.000205559	2.62505
Kcnh1	0.627406	0.341	2.5796	0.0154949	0.0575774	-3.57375
Galr2	0.62696	1.49484	3.55476	0.00138108	0.00835641	-1.45043
Mup6	0.626767	2.68997	4.31483	0.00018297	0.00157635	0.32597
Efnb2	0.626242	5.5719	5.32093	1.18995e-05	0.00016467	2.83347
Ctso	0.626116	-2.12613	1.54464	0.133776	0.290392	-4.90935
Gpc6	0.624516	0.472578	2.64162	0.0134058	0.051499	-3.39126
Ttc39c	0.624155	0.699302	2.92815	0.00674427	0.0300458	-2.81215
Arid2	0.623987	7.1236	4.64575	7.4628e-05	0.000751566	0.976771
Abca3	0.623663	3.40907	3.63972	0.00110634	0.00697133	-1.48914
Sez6	0.623449	0.503474	2.64208	0.0133913	0.051476	-3.47861
Megf6	0.623378	2.51282	4.1793	0.000263644	0.00215107	-0.0049081
Thbs3	0.62317	5.11483	5.47445	7.84805e-06	0.000117637	3.25809
Foxi3	0.623124	4.04985	4.03642	0.000386793	0.00292435	-0.541897
Hacd4	0.622711	-2.01823	1.58193	0.125012	0.277349	-4.8187
Grina	0.622505	3.59678	4.81707	4.68369e-05	0.000506224	1.57956
Ntn4	0.62244	-1.87408	1.74383	0.0922729	0.222798	-4.67416
Fam101a	0.622424	-1.69501	1.67525	0.105133	0.244774	-4.78792
Gm3558	0.622088	1.06072	2.97305	0.00604107	0.0275343	-2.7853
Ptchd3	0.621725	-1.90363	1.68519	0.103182	0.241464	-4.77357
Ube2j1	0.621491	4.59848	5.31124	1.22166e-05	0.000167558	2.84219
Gm3219	0.621373	1.21233	3.44783	0.00182227	0.0104799	-1.63601
Rab13	0.621107	1.99607	3.29368	0.00270584	0.0144265	-2.14724
E2f6	0.62064	5.33983	5.48287	7.67098e-06	0.00011543	3.27723
Lysmd2	0.620458	3.39498	5.09256	2.21331e-05	0.000272904	2.32933
Ninj1	0.620304	3.32555	5.3155	1.2076e-05	0.000166074	2.93872
Kif21a	0.620183	4.58662	5.1162	2.07551e-05	0.000258796	2.30911
Rasl10a	0.619913	-0.432764	2.15696	0.0398338	0.120067	-4.18805
Tmem123	0.619702	5.52502	5.6099	5.4407e-06	8.74746e-05	3.61632
Il1rap	0.619616	1.44264	3.70015	0.000944099	0.00615332	-1.08822
Lrrc9	0.619182	0.227624	2.59433	0.014973	0.056109	-3.43613
Tal1	0.618955	1.81321	3.73725	0.000856281	0.005674	-1.0915
Glb1l2	0.618431	0.69809	2.84758	0.00820456	0.0350123	-3.01414
Slc22a15	0.617991	-0.794051	1.94524	0.0619552	0.167028	-4.48862
1700003E16Rik	0.617902	-1.98942	1.59891	0.121181	0.271375	-4.86336
Gipc2	0.61782	0.40509	2.3432	0.02653	0.0883518	-3.98392
Trim12c	0.617817	3.95805	4.88548	3.88821e-05	0.000435115	1.73425
Adam21	0.617318	-2.64027	1.36642	0.182792	0.361179	-5.03403
Ddx60	0.617222	-0.577092	1.97816	0.0579292	0.158574	-4.50729
Cdc14b	0.616984	4.80822	4.49768	0.000111549	0.00105421	0.643538
Tpm1	0.616967	7.71634	3.68642	0.000978779	0.00633639	-1.55081
Nhsl2	0.616789	0.998558	2.89607	0.00729343	0.0320411	-2.96526
Chl1	0.616564	-0.952077	2.22649	0.0342901	0.107193	-4.0126
Abhd8	0.615904	3.45516	5.40076	9.58242e-06	0.000138414	3.15683
Ovgp1	0.615691	0.491638	2.68037	0.012237	0.0480155	-3.31485
Spred1	0.615266	7.15696	4.27129	0.000205782	0.0017438	-0.0197992
1700020L24Rik	0.615141	-2.82264	1.31096	0.200631	0.384326	-5.09793
Hes5	0.61506	-1.59644	1.53396	0.136378	0.294322	-5.0368
Tcf12	0.614909	5.3651	4.54398	9.83845e-05	0.000945944	0.750728
Lsr	0.614845	5.8852	5.69177	4.36218e-06	7.29336e-05	3.82719
Lefty2	0.614778	6.81276	4.76791	5.35388e-05	0.000567965	1.32123
Ngb	0.614426	-0.290084	2.46627	0.0201098	0.0710303	-3.63739
Furin	0.614416	4.43241	4.47386	0.000118989	0.00111164	0.608178
1700086O06Rik	0.61414	1.3751	3.50561	0.00156923	0.00927867	-1.55052
Hacd1	0.614129	3.13891	4.46764	0.000121013	0.00112851	0.692369
C1qtnf6	0.613783	-2.32761	1.18452	0.246265	0.439325	-5.26751
Rgmb	0.61345	3.54493	4.54806	9.72994e-05	0.000936673	0.864454
Ntrk1	0.6133	0.243119	2.82388	0.00868795	0.036571	-2.95407
Atp7b	0.613286	2.11777	3.86831	0.000605429	0.00423163	-0.755297
Arhgef3	0.613118	5.02514	5.08528	2.25757e-05	0.000277698	2.209
Tmem220	0.612991	0.19828	2.42203	0.0222322	0.0768457	-3.8098
Jph3	0.612874	2.25037	3.76107	0.000804155	0.00538618	-1.04741
Cyp2u1	0.612085	-0.654357	1.98033	0.0576728	0.15808	-4.46626
Bves	0.612021	-0.0868735	2.18464	0.0375375	0.114594	-4.1865
Ephb6	0.611875	1.70287	3.67895	0.00099818	0.00644616	-1.17068
Kremen2	0.611742	1.96922	3.90818	0.00054457	0.00388238	-0.610785
Qrich2	0.610882	-1.27789	1.89432	0.0686616	0.180254	-4.55934
C030034I22Rik	0.610517	-1.12103	2.08986	0.0459311	0.133281	-4.24117
Camk2n1	0.610241	2.11284	2.62265	0.0140153	0.0533454	-3.71623
Tmem25	0.6098	-0.706704	2.14926	0.0404944	0.121354	-4.13506
1110051M20Rik	0.609758	1.55692	3.64385	0.00109443	0.0069122	-1.23865
Morn1	0.609457	0.0816275	2.43176	0.0217487	0.0754775	-3.7826
Mmp14	0.609092	5.33234	5.23048	1.52127e-05	0.000198971	2.60005
Fitm1	0.608449	-2.20725	1.72826	0.0950701	0.227685	-4.67291
Ikbke	0.607858	0.897852	2.67964	0.0122582	0.0480743	-3.33604
Top2b	0.607305	6.61004	4.69305	6.56261e-05	0.000673156	1.11984
Mest	0.607061	6.14361	0.726626	0.473548	0.661159	-6.9269
4930549G23Rik	0.60695	-0.992771	1.97819	0.0579256	0.158574	-4.40993
Pitpnm2	0.606943	4.60529	4.82869	4.53802e-05	0.000493231	1.53666
Rap1gds1	0.606435	5.67993	5.25587	1.41985e-05	0.000189546	2.65721
Fam26f	0.606177	-1.46092	1.72086	0.096424	0.230026	-4.76314
Unc93b1	0.606118	1.66499	3.85225	0.000631793	0.00437858	-0.721579
Rai14	0.605799	7.15203	4.41344	0.000140147	0.00126766	0.359063
Tcp11l1	0.605613	1.95102	3.64928	0.00107895	0.00684794	-1.29116
Ccdc122	0.605104	0.934144	2.85921	0.00797671	0.0343038	-2.97674
Pdlim7	0.605005	6.23442	5.33394	1.14865e-05	0.000160532	2.85711
Smarca1	0.604718	5.47612	5.04826	2.49678e-05	0.000302561	2.09876
Acot2	0.604558	1.50888	3.49424	0.00161617	0.0095207	-1.5966
Iffo2	0.604386	4.48555	4.38695	0.000150561	0.00134498	0.364807
Pfn4	0.60375	-1.35692	1.66295	0.107592	0.248927	-4.85589
Gyg	0.603542	3.1216	4.19273	0.000254289	0.00209306	-0.0208905
Zcchc18	0.603243	2.11166	4.08692	0.000337867	0.00261699	-0.192304
Pcdhgb2	0.603175	-0.875444	1.91034	0.0664864	0.17633	-4.53558
Ccm2	0.603062	4.87403	4.30648	0.000187138	0.0016069	0.13709
1700007J10Rik	0.602951	-0.540773	1.78544	0.0851387	0.210558	-4.8083
Ssbp3	0.602945	7.12427	5.68287	4.46811e-06	7.43039e-05	3.77339
Mbp	0.602779	1.60345	3.22304	0.00323722	0.0166358	-2.24407
Cmtm3	0.602658	2.2004	3.11737	0.00422294	0.0206601	-2.58687
Cx3cl1	0.60251	2.18367	4.05117	0.00037183	0.00283752	-0.28576
Comp	0.602498	0.970616	2.93771	0.00658832	0.0294952	-2.81345
Klhl5	0.602215	2.93827	3.42667	0.00192448	0.0109499	-1.96048
4933412E12Rik	0.602063	1.34306	2.92826	0.00674237	0.0300458	-2.90501
Hnf1b	0.601965	-2.20618	1.3892	0.175833	0.351327	-5.07908
Wipf3	0.601868	2.97661	4.17595	0.000266033	0.00216671	-0.0736807
Ltbp2	0.601759	0.421155	2.73561	0.0107347	0.0431699	-3.1957
Cwh43	0.600979	-3.22672	1.0252	0.314134	0.514994	-5.33157
Cyb5r2	0.600741	-1.60941	1.50965	0.14245	0.30315	-4.97443
Rhog	0.600717	3.3978	5.14007	1.94504e-05	0.000244494	2.46465
Cldn3	0.600506	2.20759	4.00565	0.00041996	0.0031293	-0.381656
Fbxw4	0.600464	3.08592	4.88348	3.90938e-05	0.000436224	1.80697
Mcidas	0.60041	-2.00393	1.73215	0.0943649	0.226578	-4.66525
Fam208b	0.600393	7.08055	4.33071	0.000175284	0.00152112	0.136135
Matn2	0.599954	0.259433	2.74582	0.0104768	0.0423307	-3.16815
Usp51	0.599931	1.7852	3.36054	0.002281	0.0125499	-1.98407
Paqr4	0.599905	1.48872	3.54081	0.00143213	0.00859999	-1.46501
Idnk	0.599585	3.0165	4.75538	5.53944e-05	0.00058445	1.48248
Pi16	0.598162	-1.90562	1.49118	0.147209	0.310379	-4.96496
Col5a1	0.59801	4.68235	3.54758	0.00140714	0.00847952	-1.80317
Tbc1d8b	0.59775	2.00404	3.75015	0.000827648	0.00552204	-1.05413
Lrrc51	0.597723	-1.2456	1.85126	0.0748167	0.192366	-4.59101
Dock3	0.597713	3.04595	2.95136	0.00637156	0.0286819	-3.12899
Nab1	0.59768	4.10668	3.70783	0.000925234	0.00604307	-1.37191
B3gnt5	0.597098	3.97855	3.94675	0.000491432	0.00356587	-0.734959
9530082P21Rik	0.596615	0.0938559	2.43798	0.0214443	0.0747057	-3.73587
Foxd2	0.596515	-2.50907	1.50604	0.143371	0.304524	-4.91411
Apon	0.596397	-1.19301	1.60825	0.119115	0.268049	-4.94219
Azin2	0.596333	2.94871	4.3324	0.000174487	0.00151591	0.354531
Gm15545	0.596313	2.05596	3.37102	0.00222054	0.0122477	-1.97822
Gskip	0.596269	2.6622	4.07804	0.000346011	0.00267473	-0.274905
Sc5d	0.596251	4.20023	4.48434	0.000115655	0.00108705	0.644089
Gdf7	0.596042	-1.40558	1.56153	0.129747	0.284918	-5.01047
Wnk4	0.596006	0.701391	2.81671	0.00883944	0.0370277	-3.07539
Bst2	0.595823	5.15664	5.20123	1.64709e-05	0.000211677	2.52288
Tmem9b	0.595665	2.75531	4.11709	0.000311603	0.00245403	-0.175268
Ascl4	0.595615	-0.719702	2.27291	0.0309868	0.0995211	-3.94588
Dlx2	0.595165	-0.801186	1.90605	0.0670633	0.177223	-4.61604
Slc2a12	0.595024	-2.59354	1.0944	0.283202	0.482239	-5.2831
Ffar4	0.594779	-2.25143	1.7543	0.0904317	0.219911	-4.61034
Ptk7	0.594208	7.9154	5.32234	1.1854e-05	0.000164333	2.77594
Ndst2	0.594187	3.5065	4.78213	5.15083e-05	0.000549433	1.49237
G6pc3	0.593997	3.60983	4.56103	9.39356e-05	0.000908239	0.890998
Mlycd	0.593324	1.66583	3.02766	0.00527941	0.0246834	-2.70892
Hdx	0.593297	2.34879	3.20612	0.00337867	0.0172427	-2.43324
P2rx4	0.592926	1.41758	3.35264	0.00232759	0.0127475	-1.91009
Chsy3	0.592534	-1.31145	2.00494	0.0548258	0.152421	-4.31531
Klrg2	0.592283	1.28102	3.39902	0.00206644	0.0115833	-1.78809
5830418P13Rik	0.591685	0.608919	3.02314	0.0053388	0.0249085	-2.60055
St14	0.590864	6.52171	5.24088	1.47888e-05	0.000194908	2.60155
Scand1	0.590822	3.97528	4.51241	0.000107181	0.00101914	0.738457
Atp4a	0.590773	0.431234	2.5868	0.0152374	0.0568524	-3.50925
Jph4	0.590686	5.11838	4.46702	0.000121215	0.00112971	0.548811
Tmem63a	0.5905	4.40668	5.09937	2.17272e-05	0.00026897	2.282
Paqr6	0.590272	-1.19146	1.79706	0.0832325	0.207379	-4.73868
Galntl6	0.5902	-2.39198	1.57073	0.127593	0.281184	-4.83568
Six3	0.590185	-1.85818	1.55857	0.130444	0.285923	-4.9975
Tnfsf13b	0.590112	-2.79352	1.24755	0.222633	0.411932	-5.18343
Psmb10	0.589781	4.71291	4.95315	3.23427e-05	0.00037381	1.87394
Serf1	0.589691	1.59321	3.0942	0.00447457	0.0217062	-2.57578
Slc18a3	0.589599	0.651253	3.05768	0.0049005	0.0233127	-2.47839
Trim44	0.589591	6.84403	4.43569	0.000131953	0.00120822	0.423796
1500004A13Rik	0.588784	0.217422	2.44761	0.0209811	0.0734053	-3.76078
Mir7079	0.588391	-1.69896	1.76126	0.0892252	0.217848	-4.65375
Thbs2	0.588239	1.10496	2.50678	0.0183315	0.0659362	-3.85128
Kcnj4	0.588061	1.55798	3.49625	0.00160775	0.0094783	-1.59573
2900005J15Rik	0.587873	-2.41693	1.2887	0.208157	0.393971	-5.18235
Clcn5	0.587003	3.18641	2.64212	0.0133902	0.051476	-3.8041
Fhl4	0.586973	0.0812793	1.79088	0.0842424	0.208841	-4.89134
Cdh24	0.586776	3.35188	4.40583	0.000143063	0.0012899	0.498895
Nrp2	0.586045	5.30758	3.55692	0.00137333	0.00832429	-1.81375
Akr1c18	0.586026	0.213706	2.32931	0.0273616	0.090383	-3.93506
Ptpn14	0.585704	6.70214	3.39793	0.00207228	0.0115992	-2.25261
Zfyve16	0.58567	4.16677	3.64797	0.00108267	0.00686876	-1.53924
Mettl10	0.585344	2.2465	4.46423	0.000122134	0.00113554	0.789378
Shroom2	0.585185	5.80956	4.37514	0.000155449	0.00137832	0.289638
Psen2	0.585072	2.38145	3.80571	0.000714683	0.00488215	-0.948213
1700123M08Rik	0.58484	-1.35141	1.71818	0.096919	0.231028	-4.8042
Acnat1	0.584819	-0.260169	1.99036	0.0564975	0.155894	-4.48873
Pcdhgc4	0.584648	-1.9553	1.10482	0.278738	0.477366	-5.42766
Csrp1	0.584635	6.01295	4.04114	0.000381942	0.00289615	-0.58811
Arrb1	0.584374	4.79061	4.26516	0.000209214	0.00176902	0.0289397
Inpp1	0.584237	1.94524	3.12712	0.00412119	0.020239	-2.56612
AU022751	0.583997	1.44407	3.59062	0.00125786	0.00774862	-1.37579
Ttc23	0.583684	3.40514	4.33013	0.00017556	0.00152182	0.289639
Kcnc1	0.583316	-0.250681	2.20215	0.0361469	0.111424	-4.13663
Srsf12	0.582477	0.657562	2.88502	0.00749237	0.0326284	-2.90295
Pmp22	0.582329	1.29754	2.15095	0.0403486	0.121132	-4.48338
Rfx3	0.582202	3.5222	3.57369	0.00131464	0.0080219	-1.67389
Tmed3	0.581203	2.49957	3.65125	0.00107341	0.00681553	-1.34186
Chd9	0.580893	6.87573	3.75459	0.00081802	0.00546251	-1.36371
Sis	0.580754	-3.06596	1.42558	0.165156	0.33556	-4.94408
Tspan33	0.580739	1.9307	3.83571	0.00066011	0.00455726	-0.808695
Nr1h4	0.58072	-1.94454	1.7596	0.0895111	0.218306	-4.63359
Pold4	0.580091	-2.38151	1.37078	0.181445	0.359636	-5.10514
Pcdhgb1	0.579988	-2.27053	1.31781	0.198358	0.381386	-5.179
Capg	0.579918	4.46437	4.84487	4.34254e-05	0.000474421	1.59798
Ddx4	0.579793	4.74285	5.00748	2.78977e-05	0.000331839	2.01497
Arfgef1	0.579727	6.29086	4.06133	0.000361846	0.00277362	-0.548822
Snord88a	0.579541	-2.35078	1.23271	0.228039	0.418666	-5.27391
Steap2	0.578949	5.0161	3.88171	0.000584265	0.00410309	-0.977551
Tgm2	0.578846	2.07187	3.47188	0.00171247	0.00997804	-1.70573
Socs5	0.578748	4.06583	4.75956	5.47687e-05	0.000579004	1.39304
C1ql1	0.578706	2.28985	3.99151	0.000436124	0.00322034	-0.469989
Peli2	0.578245	2.86823	4.37246	0.000156579	0.00138676	0.459487
Dnah7a	0.578142	-0.645486	1.82297	0.0791139	0.200549	-4.73839
Pctp	0.578134	2.79388	4.23917	0.000224394	0.00188096	0.134469
Kif5c	0.578078	4.85416	4.45479	0.000125299	0.0011601	0.531304
Lrrc32	0.577543	-1.23739	1.52721	0.138041	0.296781	-5.08216
Gm996	0.577466	1.78363	2.69174	0.0119127	0.0470048	-3.51879
Fam199x	0.577249	4.61808	4.1472	0.000287406	0.0022985	-0.274851
Slc45a1	0.576949	0.175119	2.4742	0.0197497	0.0700139	-3.70086
Chrnb4	0.57692	0.304293	2.50575	0.0183748	0.0660463	-3.64982
Serinc5	0.576396	5.18754	4.68104	6.78049e-05	0.000691387	1.12297
Mecom	0.576106	0.438218	2.58963	0.0151375	0.0565339	-3.50316
Adgrf3	0.576078	-1.88103	1.27297	0.213604	0.400562	-5.30587
Acadl	0.575478	4.69206	5.28758	1.3027e-05	0.000176491	2.77514
Ophn1	0.575392	1.7289	3.21451	0.00330781	0.0169256	-2.30719
Invs	0.575137	2.97413	3.50441	0.00157409	0.00929404	-1.7657
Tef	0.575008	4.31447	5.08801	2.2409e-05	0.000276087	2.24632
Tvp23a	0.574973	0.87073	2.7182	0.0111886	0.0447055	-3.28415
Spag16	0.574702	1.09923	2.98024	0.00593504	0.027197	-2.75764
Klhl30	0.574157	-2.17806	1.06065	0.298005	0.497499	-5.41131
Hist1h1d	0.574156	-1.46844	1.49107	0.147239	0.3104	-5.09291
En1	0.57398	2.24043	3.03913	0.00513145	0.024164	-2.83312
Scn5a	0.573947	1.17491	3.06236	0.00484394	0.0231217	-2.57689
Tub	0.573886	3.9929	4.42698	0.0001351	0.0012339	0.497272
Fam49a	0.573842	4.7275	4.3872	0.000150459	0.00134484	0.350564
Tppp	0.573366	-1.23447	1.91866	0.0653807	0.174083	-4.51359
Fam63b	0.573314	1.14445	2.60537	0.0145926	0.0549092	-3.56661
Rbm24	0.573277	-1.46622	1.61838	0.116906	0.264477	-4.94237
Rims4	0.57236	1.51298	3.74728	0.000833924	0.00555436	-0.989343
Col4a2	0.572357	3.26871	3.51117	0.00154676	0.00916059	-1.77226
Eogt	0.571755	2.85752	3.66632	0.00103181	0.00660826	-1.35818
Tmem145	0.57162	2.66336	3.77926	0.000766435	0.00517151	-1.05546
Pvrl1	0.571186	5.08304	3.73612	0.000858836	0.00568608	-1.36609
Slc26a8	0.57118	-2.33211	1.36886	0.182037	0.360259	-5.11029
Zmynd15	0.570867	0.10225	2.38369	0.0242361	0.0821599	-3.82403
Gimap1	0.570832	0.317861	2.60101	0.0147418	0.0553228	-3.49756
Glrb	0.570815	0.150871	2.05898	0.0490056	0.139749	-4.45279
Emp3	0.570679	2.03721	3.46927	0.00172409	0.0100269	-1.73142
Fut1	0.570657	-1.30788	1.27379	0.213317	0.400169	-5.31097
Msl3l2	0.570143	2.10049	3.64151	0.00110115	0.00694331	-1.31645
Fat1	0.570106	8.38594	3.73026	0.000872179	0.00576456	-1.48391
Gbe1	0.570045	3.4489	2.68633	0.0120661	0.0474529	-3.76916
Ptpro	0.569932	-2.17443	1.44618	0.159343	0.327714	-5.03872
Zfp768	0.569425	2.4861	3.69303	0.000961946	0.00624528	-1.24267
Phox2a	0.569322	2.06824	3.53688	0.00144684	0.00866485	-1.58143
Pbx1	0.568714	4.58765	3.45819	0.00177415	0.0102603	-2.0363
Mylk	0.568337	-0.924993	1.98182	0.0574969	0.157762	-4.45012
Dach2	0.568089	-0.278181	2.16009	0.0395684	0.119523	-4.23377
Acvr1	0.567848	3.00793	4.14081	0.000292381	0.00232767	-0.157845
[truncated: 13,500 more rows]

## Sheet: toptable-8h_high
GeneID	logFC	AveExpr	t	P.Value	adj.P.Val	B
Cyp1a1	2.26577	-0.946074	7.60264	2.97946e-08	4.32813e-05	8.27536
Speer8-ps1	1.84706	-3.08978	3.30109	0.00265526	0.0764976	-1.57575
Usp17lb	1.71725	-0.137857	6.89392	1.81026e-07	0.000140286	7.15078
Trim43a	1.6792	-1.69711	5.42169	9.05383e-06	0.00189629	3.40896
Acr	1.64524	-3.17898	3.0437	0.00507365	0.112338	-2.13135
2510009E07Rik	1.61969	-1.04757	3.92803	0.000516557	0.0278685	-0.139784
Gm6904	1.58258	-3.17046	3.04164	0.00509966	0.112753	-2.11286
Gm8300	1.52606	1.61823	5.87035	2.69796e-06	0.000871161	4.7051
Gm13119	1.51859	-1.20836	4.33936	0.000171237	0.0144239	0.864033
Stra8	1.51536	0.320876	4.18407	0.000260282	0.0183368	0.473498
Gm2016	1.51448	0.339373	4.88735	3.86843e-05	0.00521363	2.21297
Ubtfl1	1.488	-2.71876	3.71283	0.000913141	0.0393133	-0.685306
Tpo	1.48251	-2.1622	3.49994	0.00159247	0.0553401	-1.10852
Trim17	1.47757	-2.82668	2.73894	0.01065	0.169995	-2.67266
Gm19897	1.45497	-2.54461	2.982	0.00590938	0.122494	-2.22432
Obox6	1.43168	-2.01988	3.51826	0.00151856	0.0540948	-1.06809
Gm2022	1.39924	1.63556	4.58018	8.91759e-05	0.00903358	1.34549
Gm11545	1.39333	-1.7583	3.05476	0.00493617	0.110598	-2.06098
Pnlip	1.39285	-2.03335	3.28854	0.00274153	0.0775383	-1.56788
Gm5662	1.39027	-0.165346	4.85336	4.24337e-05	0.00566958	2.14769
Slc15a1	1.38037	1.13944	3.88136	0.00058481	0.0301129	-0.353505
Nat1	1.37599	-1.56302	3.58923	0.00126243	0.0476347	-0.908825
Gjb1	1.37099	-0.390552	2.95147	0.00636986	0.126572	-2.39617
Gm13498	1.36973	-2.18799	3.39339	0.00209658	0.0663161	-1.36655
Pi16	1.36282	-1.90562	3.17862	0.00362123	0.0927694	-1.80316
Pramel7	1.34785	1.05206	6.60687	3.82186e-07	0.000213872	6.58404
Mag	1.34404	-2.29572	2.78783	0.00947511	0.158669	-2.58177
4933433G19Rik	1.34386	-2.32697	3.12739	0.00411842	0.0992711	-1.9129
Gm5039	1.33471	0.732765	4.74788	5.65372e-05	0.00661664	1.84977
Lgi3	1.32807	-2.19482	2.31774	0.0280721	0.283446	-3.42902
Abcb5	1.32695	-0.957496	3.92063	0.000526839	0.0278685	-0.136235
Wbscr25	1.32673	-2.92874	2.42264	0.022202	0.252649	-3.23734
Zan	1.32511	-0.874069	3.28291	0.00278103	0.0781335	-1.61974
Dlgap2	1.32462	-3.09223	2.49158	0.0189807	0.23239	-3.11738
Speer5-ps1	1.3205	-2.56457	2.21781	0.034942	0.313954	-3.6193
Tuba3b	1.31351	-2.44493	2.31793	0.02806	0.283446	-3.44127
Bhmt	1.30915	-0.446543	3.76861	0.0007883	0.035517	-0.502364
Gm4971	1.30806	0.0780435	5.29178	1.28794e-05	0.00233577	3.25131
Mrgprf	1.30672	-2.17877	2.6451	0.0132968	0.194238	-2.86206
Klb	1.28549	-2.73941	2.60676	0.0145453	0.202093	-2.91517
Aqp3	1.28522	3.51256	4.70965	6.273e-05	0.00709673	1.58033
ERCC-00150	1.28005	-2.04282	3.20676	0.00337315	0.0895214	-1.74422
Zscan4a	1.27672	1.22633	4.71644	6.15822e-05	0.00701811	1.7398
Cd37	1.27064	2.30207	3.01615	0.00543188	0.116767	-2.54953
BC080695	1.26791	-2.65411	2.49493	0.0188359	0.231947	-3.12819
Cabp4	1.26385	-0.761569	3.59324	0.00124926	0.0474566	-0.927642
Agrp	1.26184	-2.80741	2.71929	0.0111596	0.175488	-2.70887
2610027K06Rik	1.25753	-2.07045	3.00977	0.00551815	0.117481	-2.14605
Nxf2	1.25716	-1.67768	2.92271	0.00683463	0.130421	-2.32099
Creb3l3	1.25679	-2.62225	2.41225	0.0227284	0.255081	-3.26271
2610028H24Rik	1.25209	-2.15435	3.03551	0.00517769	0.113404	-2.09655
Adam21	1.24596	-2.64027	2.53103	0.0173374	0.220419	-3.04861
Mroh4	1.24428	-2.10537	2.9813	0.00591961	0.122494	-2.20822
Hoxc12	1.2439	-2.83017	2.53877	0.0170307	0.219009	-3.04184
6330410L21Rik	1.23786	0.186736	5.32306	1.18307e-05	0.00221526	3.33431
Tmem92	1.23782	-0.413701	4.40387	0.000143822	0.0127377	1.03
Gm21319	1.22119	-0.229887	3.88942	0.000572423	0.0295733	-0.232168
Spesp1	1.20042	-0.408809	3.37248	0.0022122	0.0688491	-1.42634
Gm1995	1.19236	-0.651314	4.08253	0.000341871	0.0219861	0.247633
Ano1	1.18761	-0.106582	3.32716	0.00248434	0.0733424	-1.53026
Guca1a	1.18689	-0.0220134	4.82777	4.54932e-05	0.0057795	2.08047
Myom2	1.18357	-0.141845	3.72779	0.000877878	0.0384805	-0.631807
Adamtsl3	1.1805	-3.05793	2.08024	0.0468699	0.366998	-3.7873
Tlx2	1.17793	-1.32938	3.03519	0.00518183	0.113404	-2.10131
AF067061	1.17645	-0.287116	4.30383	0.000188485	0.0153754	0.784944
Tmem178	1.17096	-2.1927	2.58462	0.0153149	0.206944	-2.96003
Slc38a8	1.16679	-1.95253	1.97152	0.0587226	0.406676	-4.04151
Nox1	1.16631	-2.03177	2.44335	0.0211852	0.247251	-3.24041
Pramel6	1.16028	0.632255	4.04324	0.0003798	0.0230844	0.0818015
Nutm2	1.1598	-3.14484	2.23981	0.0333112	0.307132	-3.54025
Cyp1b1	1.15902	0.375061	4.45958	0.000123684	0.0115522	1.16058
Gm2027	1.15855	0.319448	5.05212	2.47074e-05	0.00381328	2.6484
Mypn	1.15836	0.861482	3.81305	0.000700933	0.0331212	-0.514316
Speer4cos	1.15212	-2.49172	2.24025	0.0332791	0.307019	-3.58396
Zscan4f	1.14894	0.701054	4.74671	5.67166e-05	0.00661664	1.84975
E330021D16Rik	1.14439	-2.11084	2.37353	0.0247939	0.268353	-3.3489
Ccdc105	1.14372	-3.34975	1.83618	0.0770806	0.462474	-4.1125
Hist4h4	1.14167	-2.16359	2.29693	0.0293925	0.288691	-3.47434
Nek5	1.14087	-3.23894	2.14943	0.0404801	0.337494	-3.6693
Rasgef1c	1.13734	-1.79319	2.195	0.0367088	0.321804	-3.68442
Ldlrad2	1.13123	-2.31005	2.71636	0.0112375	0.175603	-2.71983
Tekt5	1.12903	-2.35601	2.61049	0.0144191	0.200972	-2.91146
Egflam	1.12823	-2.45849	2.52858	0.0174353	0.221132	-3.0527
S100a14	1.12821	-2.09158	2.16784	0.0389167	0.332829	-3.72767
Gm8994	1.1259	2.16385	4.84208	4.37563e-05	0.00573404	2.01111
Zscan4c	1.11576	1.66469	3.9596	0.000474888	0.0267647	-0.239326
Zscan4d	1.11255	0.945359	4.23136	0.000229168	0.0173305	0.529234
Abcc3	1.11253	-1.07568	3.14211	0.0039692	0.0979595	-1.87876
Spic	1.11137	0.262591	4.54524	9.80473e-05	0.00961795	1.36088
Myot	1.10785	-2.1284	1.99355	0.056128	0.39759	-3.98506
Hal	1.1071	1.03408	4.08055	0.000343686	0.0220115	0.163479
ERCC-00014	1.10352	-2.49551	2.3248	0.0276364	0.282711	-3.40509
Inhbb	1.09921	3.92975	3.07476	0.00469678	0.107845	-2.58618
Hist1h2bp	1.09898	-2.32617	2.0988	0.0450734	0.359913	-3.78945
Car8	1.09523	-0.5902	3.22216	0.0032444	0.0872971	-1.73386
Tomt	1.09358	-1.94917	2.26487	0.0315372	0.300732	-3.52608
Hist1h1t	1.09304	-3.00887	1.89037	0.0692077	0.441431	-4.05631
Syt2	1.09079	-2.23047	2.53071	0.0173502	0.220419	-3.06399
Slc25a34	1.09051	-0.893472	2.83844	0.00838792	0.1479	-2.56579
Slc38a5	1.08768	-0.570006	3.85176	0.000632619	0.03138	-0.300513
Dyrk4	1.08735	-2.9254	1.86716	0.0724907	0.45322	-4.09673
Abca14	1.08204	-1.20338	2.3546	0.0258651	0.27329	-3.43601
Oit1	1.08194	-1.72307	2.67752	0.0123197	0.185023	-2.81009
Nckap5	1.08002	0.768198	2.9955	0.0057161	0.120505	-2.41329
Usp17le	1.08002	0.692446	4.09454	0.000331038	0.0214676	0.22074
Pglyrp3	1.07774	-2.92832	1.96997	0.058909	0.407603	-3.99831
Dennd1c	1.07562	-1.53517	2.41478	0.0225991	0.254999	-3.31659
1700028I16Rik	1.07103	-2.1157	2.24781	0.0327352	0.30436	-3.55178
B020031M17Rik	1.06935	-0.8315	2.88158	0.00755531	0.137603	-2.49261
Popdc3	1.06877	-2.06611	2.19172	0.0369694	0.323211	-3.64166
Olfr20	1.06709	-3.55506	2.04002	0.0509826	0.379801	-3.82197
Gm4858	1.06533	-1.46167	2.72865	0.0109142	0.173556	-2.72851
Mir5098	1.05999	-2.97329	1.81145	0.0809231	0.472662	-4.20477
Calcoco2	1.05799	4.73042	6.31412	8.26196e-07	0.000336979	5.77241
Neurog1	1.05788	-1.07515	3.55284	0.001388	0.050499	-0.985508
Iqck	1.05228	-2.13219	2.74375	0.0105287	0.168686	-2.66439
Chil1	1.04875	-1.88611	2.09154	0.0457686	0.362511	-3.87241
Tle2	1.04816	-0.252107	3.32289	0.00251158	0.0737255	-1.53397
Dsc3	1.04713	-2.57094	2.05899	0.0490045	0.373497	-3.80947
Zfhx2os	1.0446	-1.04594	3.0784	0.00465435	0.107367	-2.03197
Zscan4b	1.04098	2.19744	4.6958	6.51369e-05	0.00715998	1.61778
Rmrp	1.04045	-2.92054	1.54794	0.132981	0.586363	-4.58493
Prdm14	1.03837	2.97019	3.65457	0.0010641	0.0431742	-1.10271
Mamstr	1.03818	-1.49825	2.39952	0.0233895	0.260426	-3.35244
Cwh43	1.03357	-3.22672	1.57095	0.127543	0.577501	-4.46325
Rgs5	1.02984	-2.90367	1.99044	0.056488	0.399228	-3.91061
Ddr2	1.02655	1.65281	5.72013	4.04119e-06	0.00115995	4.31729
1700096K18Rik	1.02504	-0.263243	3.33744	0.00241994	0.0722371	-1.50434
Hnf4a	1.02233	-0.631518	2.95482	0.00631778	0.126022	-2.34232
Fam3b	1.02101	-2.70519	1.74841	0.0914637	0.504276	-4.25775
AI593442	1.01919	-1.58896	2.65714	0.0129258	0.190797	-2.86223
Cybb	1.01584	0.101167	3.07872	0.00465066	0.107367	-2.1765
Gm10677	1.01348	-1.90472	2.10657	0.0443398	0.357742	-3.80142
Rac2	1.00925	-0.289585	3.63689	0.00111456	0.0442939	-0.833336
Gm13128	1.00463	-0.697285	3.26312	0.00292453	0.0805102	-1.67482
2210409E12Rik	1.00267	0.736865	4.14591	0.000288402	0.019605	0.328591
Gm15421	1.00138	0.72024	3.95089	0.000486045	0.0270901	-0.093559
Cfh	0.996591	-2.09326	1.97597	0.0581901	0.405525	-4.02169
1700019E08Rik	0.996541	-3.78468	1.81393	0.0805299	0.472062	-4.13223
Srms	0.993368	-0.986577	2.37886	0.0244996	0.266845	-3.42169
Zfp352	0.993275	-1.66312	2.59996	0.0147777	0.202332	-2.96854
Dnajb13	0.991896	-1.1085	2.16474	0.039176	0.334008	-3.83765
AF067063	0.991689	-2.90438	2.02496	0.0526021	0.38439	-3.86968
Dock2	0.990465	-0.208082	2.89048	0.00739339	0.135869	-2.52171
Myo18b	0.989695	0.599636	3.59635	0.00123918	0.0473755	-1.00178
Usp17la	0.987825	1.46138	4.48411	0.000115728	0.0110721	1.15821
Sfrp5	0.987668	1.31582	4.40463	0.000143526	0.0127377	0.958044
Cdh22	0.984495	-1.63729	2.56503	0.0160273	0.213016	-3.02652
4933413J09Rik	0.984054	-2.73179	2.182	0.0377515	0.327609	-3.64336
Kcnk7	0.983233	-1.96826	1.73249	0.0943038	0.510513	-4.36254
Krt79	0.975919	-0.128758	3.27773	0.00281798	0.0787081	-1.68599
Rarb	0.970944	-0.916613	2.47173	0.019861	0.23809	-3.23484
Ncald	0.969295	-2.40064	1.88894	0.069406	0.441586	-4.08473
Xkr9	0.969012	-2.97726	2.07245	0.0476424	0.368836	-3.81383
Rprl3	0.967146	-2.3625	1.68898	0.102446	0.527686	-4.41025
E130304I02Rik	0.964867	-2.2441	2.10502	0.0444853	0.357799	-3.78509
ERCC-00143	0.964179	-2.02477	2.30143	0.0291024	0.287487	-3.47597
Rpl37rt	0.958997	1.37824	3.01004	0.00551446	0.117481	-2.35996
Gm10696	0.955017	-0.266133	2.63481	0.0136217	0.196211	-3.02311
Crtac1	0.95425	1.13554	3.73262	0.000866778	0.0381653	-0.687146
Megf11	0.951488	1.76928	3.96865	0.000463562	0.026512	-0.235744
Eci3	0.951391	-2.46124	2.02875	0.0521899	0.383439	-3.90945
Prmt8	0.950961	2.00773	3.83637	0.000658964	0.0321172	-0.563832
Tcstv3	0.949071	-0.631029	3.34721	0.00236019	0.0713073	-1.47768
Sp110	0.948972	0.415704	3.57012	0.00132694	0.0493912	-1.00917
Stra6	0.948197	0.350782	2.92131	0.00685804	0.130421	-2.41899
Cacna1s	0.947441	-0.121812	3.49301	0.0016213	0.0560904	-1.173
Tbx3	0.943977	5.96632	3.62345	0.00115445	0.0454133	-1.2999
Rax	0.940786	-1.91902	2.52824	0.0174492	0.221132	-3.10013
Gm38415	0.939948	-1.8198	2.27262	0.0310063	0.297197	-3.53308
Cnga4	0.936685	-1.51564	2.15472	0.0400252	0.336338	-3.74003
Trpc6	0.934473	-1.99006	2.21559	0.0351109	0.313954	-3.6348
Myom3	0.93255	-0.747247	2.67692	0.0123371	0.185105	-2.89369
Grid2	0.931585	-2.53158	1.45303	0.157445	0.625753	-4.69681
Plek	0.930366	-2.66377	2.05205	0.04972	0.377011	-3.85447
Nrn1l	0.929331	-1.60437	2.33398	0.0270792	0.278834	-3.43972
Myo1f	0.926768	3.58096	3.09513	0.00446428	0.105247	-2.51848
Abcb11	0.926529	-2.34489	2.06124	0.0487747	0.373136	-3.8766
Lrrc15	0.924582	0.781843	3.46036	0.00176425	0.0593148	-1.34377
Capn9	0.922739	-2.99545	1.41727	0.167549	0.636384	-4.67767
Kcnu1	0.918877	-2.06076	1.9936	0.0561222	0.39759	-3.99976
Gm12794	0.917932	0.973775	3.27591	0.00283105	0.0788677	-1.78859
Ppil6	0.91699	-2.64484	1.67761	0.104667	0.532755	-4.36524
4930512J16Rik	0.915509	-1.67343	2.4582	0.0204825	0.242302	-3.24829
Nr3c2	0.914674	-0.226698	2.70051	0.0116681	0.179231	-2.92865
Tdpoz4	0.913379	-1.5172	2.41527	0.022574	0.254999	-3.32663
C8a	0.912658	-2.03946	2.15427	0.0400638	0.336375	-3.73861
Cntnap3	0.912008	-1.64832	1.91582	0.0657572	0.428944	-4.16569
Igfbp7	0.910538	0.931424	3.11372	0.00426168	0.101775	-2.10123
Gm3336	0.908929	-1.93171	1.90798	0.0668038	0.433407	-4.09688
Cidea	0.906919	-0.241385	2.70784	0.0114671	0.177587	-2.8682
Ggt6	0.901708	-1.63365	2.35358	0.0259239	0.27329	-3.42977
Pla2g4f	0.90118	-0.968766	3.07223	0.00472642	0.108205	-2.0607
Col9a2	0.898799	3.3993	4.0502	0.000372796	0.0228349	-0.120894
Gm7008	0.896662	-2.59272	1.67469	0.105246	0.534316	-4.35939
Hhip	0.89541	0.523771	3.40741	0.00202233	0.064627	-1.43969
Dmgdh	0.894368	0.206135	2.96493	0.00616278	0.124859	-2.35604
Aurkc	0.894214	2.20754	3.465	0.00174323	0.0588635	-1.47696
1810064F22Rik	0.893793	-2.84329	1.64155	0.111985	0.547352	-4.42235
Atp8b4	0.891425	-1.96037	1.95787	0.0603829	0.411012	-4.03724
Plxna4	0.88708	0.939982	3.09477	0.00446821	0.105247	-2.22778
Gm38509	0.887057	-0.319249	2.79982	0.00920625	0.156456	-2.72495
Kcnk3	0.884658	-1.41318	2.55116	0.0165504	0.216293	-3.06613
Mc5r	0.883195	-0.0291723	2.89815	0.00725664	0.134534	-2.52954
Adamts3	0.880949	1.57434	2.66911	0.0125665	0.186917	-3.19246
Gm5635	0.880944	-3.24	1.62735	0.11498	0.552013	-4.40628
Iqcd	0.879828	-1.96765	2.05113	0.0498156	0.377481	-3.88146
Chst3	0.873826	1.13112	3.43291	0.00189378	0.0619762	-1.42208
Gm16532	0.872432	-2.38914	1.97494	0.0583126	0.405925	-4.00212
Bst1	0.870723	-0.621841	2.60282	0.0146796	0.202093	-3.01831
Kcnk4	0.870187	-0.839013	2.45682	0.0205468	0.24254	-3.33268
C1rl	0.867846	-0.353313	2.60955	0.0144508	0.201233	-3.03485
Phactr3	0.865809	0.957399	4.19317	0.000253988	0.0179817	0.472964
9430041J12Rik	0.865583	-2.37857	2.02974	0.0520829	0.383439	-3.9429
Fbxo36	0.865045	0.786906	2.88406	0.00750977	0.137095	-2.60811
Crxos	0.861145	1.31425	3.06556	0.00480544	0.109368	-2.29366
Bcl2l14	0.861121	0.333571	2.81867	0.00879779	0.152014	-2.72624
Pla2r1	0.860569	-2.41642	1.73588	0.0936918	0.510001	-4.30749
Gsta3	0.860119	2.49329	3.35897	0.00229016	0.0699812	-1.7679
Veph1	0.858459	-0.667767	2.02038	0.053104	0.386119	-4.07695
Kit	0.85549	5.65861	3.8038	0.000718309	0.0336347	-0.837093
A330009N23Rik	0.85518	-1.11878	2.24662	0.0328201	0.304498	-3.66586
Tle6	0.854418	1.89365	2.70248	0.0116136	0.178926	-3.17057
Gm5134	0.853067	0.915719	2.54789	0.016676	0.217377	-3.3966
Acsm4	0.85232	-0.721718	2.90897	0.00706767	0.133101	-2.42379
Fcgrt	0.851478	1.78205	3.47824	0.00168453	0.0576346	-1.41691
Gdf9	0.850314	-2.56861	1.59989	0.120961	0.563647	-4.47288
Tmem132d	0.849236	-0.809467	2.50685	0.0183284	0.228721	-3.24281
Tac2	0.849054	-2.43985	1.58551	0.124196	0.571169	-4.52282
Eya2	0.847679	-1.72932	1.8097	0.0812012	0.473415	-4.22696
Trim72	0.847474	-2.14277	1.56459	0.129027	0.579819	-4.58229
AY358078	0.847426	-1.84768	2.28919	0.0298978	0.291481	-3.50766
4930552P12Rik	0.843499	-2.97885	1.46256	0.154836	0.622176	-4.61294
Ryr3	0.84261	3.03524	3.08908	0.00453211	0.105947	-2.46912
Tmprss12	0.842148	-0.274586	2.83202	0.00851913	0.148743	-2.58198
Ms4a6d	0.837728	-1.40075	2.32145	0.0278424	0.283249	-3.50286
Atp13a4	0.836001	-0.484851	2.9736	0.00603282	0.123681	-2.30302
Ehf	0.834824	-2.1336	2.16256	0.0393593	0.334507	-3.76639
Ceacam10	0.83443	-2.78611	1.60243	0.120398	0.562232	-4.46977
Susd3	0.831184	-2.58779	1.42704	0.164738	0.63209	-4.66394
Mall	0.83098	-0.662079	2.2848	0.0301877	0.292607	-3.57566
Spock1	0.830521	-1.93076	1.71987	0.0966072	0.516315	-4.37576
Dock10	0.830225	-0.197604	2.00875	0.0543971	0.390328	-4.24294
Kcnj12	0.828237	1.37592	4.07594	0.00034796	0.0221741	0.107527
0610005C13Rik	0.825002	-2.29418	2.162	0.0394068	0.334666	-3.72047
Grin1	0.82483	1.84602	3.36639	0.00224705	0.0693767	-1.72511
Epm2a	0.823776	-1.80549	1.97777	0.0579761	0.404762	-4.01424
ERCC-00148	0.823275	-1.16268	2.16282	0.0393378	0.334507	-3.7561
Mrgpre	0.819584	-1.47009	1.81582	0.080232	0.471424	-4.24318
Cd53	0.818242	-1.52673	1.82542	0.0787322	0.466381	-4.31258
Clcnka	0.817944	-0.673394	3.09783	0.00443425	0.104766	-2.01305
Rapgef3	0.817892	2.11938	3.41441	0.00198622	0.0641343	-1.5714
Gm2897	0.817419	-0.898263	2.1853	0.0374839	0.326017	-3.75039
Plxdc1	0.815746	1.73656	3.43633	0.00187716	0.0619762	-1.50303
Arl14epl	0.815684	3.87936	3.71094	0.000917703	0.0393561	-1.03103
Xirp2	0.81564	-0.475425	2.07311	0.0475771	0.368515	-4.00827
Ddx60	0.815101	-0.577092	2.26075	0.0318229	0.301293	-3.6815
Catsperd	0.814958	-1.0309	2.16592	0.0390775	0.333583	-3.80688
Platr26	0.813276	-0.708163	2.24781	0.0327356	0.30436	-3.75662
Serpinb1a	0.811199	0.0274223	3.29264	0.00271301	0.0771549	-1.65341
Lrfn5	0.811004	-1.0324	2.05084	0.0498457	0.377481	-3.93235
Gm14137	0.810726	-3.12878	1.23299	0.227936	0.710543	-4.77842
Eif4e1b	0.80907	-0.816558	2.71899	0.0111676	0.175488	-2.82716
Ttc25	0.80522	0.442249	2.4878	0.0191456	0.233285	-3.39728
Tmem132c	0.804879	-1.05548	2.3567	0.0257442	0.27262	-3.44159
Mrgprx2	0.802789	-3.08873	1.52142	0.139484	0.596392	-4.53233
Mgat4c	0.802652	0.792297	3.56772	0.00133524	0.0493912	-1.0519
Robo4	0.802558	1.47767	2.07104	0.047784	0.369378	-4.35293
Eda	0.802462	1.55763	3.65607	0.00105993	0.0431742	-0.915007
Siglecf	0.80178	-0.0625188	2.81951	0.00877999	0.151876	-2.67764
Kif17	0.799494	-1.40793	1.81324	0.0806384	0.472259	-4.31934
Ppp1r14d	0.799147	-1.16147	2.34798	0.0262491	0.274908	-3.47009
Tspan32	0.798977	0.278045	3.11639	0.00423334	0.101254	-2.06847
Gm364	0.798487	0.274792	3.23852	0.00311284	0.0850455	-1.75252
Pacrg	0.798385	-2.05099	1.70908	0.0986131	0.519572	-4.38709
B3gat2	0.795614	-0.972747	2.54161	0.0169194	0.218531	-3.10038
Gm20767	0.792153	1.65007	3.78135	0.000762218	0.0347459	-0.649337
Gm7102	0.791934	3.61983	4.20511	0.000245958	0.0178972	0.274352
Gm17026	0.791346	-1.867	1.54796	0.132975	0.586363	-4.62863
Dapk2	0.791301	-0.740904	2.09971	0.0449871	0.359913	-3.89727
Gm7325	0.791228	3.80537	2.51033	0.0181824	0.227817	-3.79831
5730405O15Rik	0.790811	-2.2687	1.39101	0.175289	0.649022	-4.82329
Fam107a	0.789952	-1.18115	1.80912	0.0812923	0.473415	-4.30258
Hc	0.789897	-2.56403	1.53548	0.136004	0.590855	-4.60799
Otud6a	0.788166	-0.761837	2.5046	0.0184232	0.229351	-3.24477
Tnfrsf8	0.787082	1.23601	2.95827	0.00626442	0.125442	-2.55352
Ablim2	0.78414	-1.28013	2.14948	0.0404762	0.337494	-3.79618
Rbm44	0.783993	0.903563	2.89695	0.00727785	0.134621	-2.62374
Lgi1	0.782277	-3.02588	1.49375	0.14654	0.608417	-4.59645
Ak7	0.77874	2.88815	3.31813	0.00254233	0.0743463	-1.91112
Oas1d	0.776502	-0.239724	2.91675	0.00693479	0.131396	-2.49457
Notch4	0.776022	3.96791	3.22795	0.00319722	0.0863306	-2.20222
S100a1	0.774945	-1.48105	1.81578	0.0802384	0.471424	-4.25552
Epgn	0.774438	-2.33555	1.46858	0.153205	0.620629	-4.64019
Sult6b1	0.774312	1.65939	3.21068	0.00333998	0.0887931	-2.02295
Cd1d1	0.772566	0.347941	2.62571	0.0139151	0.198409	-3.16274
Mir3064	0.771786	-1.04899	2.32061	0.0278941	0.283249	-3.48296
5330417C22Rik	0.770884	-1.80896	1.93585	0.063147	0.420591	-4.10379
Omd	0.76931	-3.53519	1.17951	0.24822	0.728354	-4.86835
Dleu7	0.768357	-0.71171	2.20424	0.0359838	0.319058	-3.7098
Acot3	0.767864	-1.43003	1.59808	0.121366	0.564201	-4.67456
Izumo1	0.766926	-1.64692	1.91232	0.0662219	0.430887	-4.10095
A730046J19Rik	0.766815	0.306412	2.16886	0.0388315	0.33233	-4.0041
Rgs22	0.766583	-0.14432	2.42632	0.0220177	0.251488	-3.48872
Pdzd3	0.764452	-2.79385	1.4516	0.157839	0.62581	-4.61727
Ampd1	0.763607	-2.65249	1.46735	0.153537	0.620957	-4.63378
Slc11a1	0.762847	0.899528	3.23733	0.00312219	0.0850455	-1.92973
Sardh	0.761644	-2.18732	1.70391	0.0995878	0.521602	-4.38878
Nfe2	0.759803	-2.70433	1.53609	0.135855	0.590855	-4.6013
Ceacam1	0.759626	1.28761	2.04676	0.0502716	0.37792	-4.42284
Hecw1	0.759004	-0.426283	2.1422	0.041109	0.340175	-3.92873
Gm12657	0.758389	1.70057	2.79631	0.00928414	0.156681	-2.88868
Tlx1	0.756239	-2.04635	1.47183	0.152333	0.618861	-4.72491
AU015836	0.756174	4.08338	3.16035	0.00379157	0.0952624	-2.34828
Tmem191c	0.755898	2.528	4.04877	0.000374221	0.0228349	-0.0539326
Fbxw10	0.754368	-1.12833	1.66159	0.107866	0.53952	-4.59004
Mfi2	0.754287	-1.38916	1.70038	0.100256	0.522308	-4.45657
1500026H17Rik	0.754273	0.0817715	3.07625	0.00467936	0.107604	-2.12929
Tmem173	0.753819	-1.6025	1.81201	0.0808342	0.472662	-4.26423
Snhg9	0.75293	-1.54227	1.89146	0.0690562	0.441167	-4.16227
4930461G14Rik	0.75292	1.7393	2.51091	0.0181585	0.227817	-3.53666
Abi3bp	0.751174	-1.24793	1.74703	0.0917074	0.50457	-4.47052
Ldoc1	0.750593	-0.15015	2.33402	0.0270767	0.278834	-3.63294
Slco4c1	0.750228	2.26764	3.42966	0.00190971	0.062182	-1.58234
Pecam1	0.749596	5.59344	3.19369	0.00348632	0.0911205	-2.33862
Lin7b	0.749545	0.172923	2.48838	0.0191203	0.233159	-3.38454
Lpar1	0.747984	4.30453	3.81371	0.000699715	0.0331212	-0.767774
3110021N24Rik	0.746668	-2.90601	1.49505	0.146202	0.607991	-4.57574
Nfib	0.745577	2.44884	2.30482	0.0288852	0.287166	-4.05995
Zfp385b	0.745155	-1.12265	2.0771	0.0471801	0.367152	-3.9179
Mmp19	0.745035	-1.12231	2.08826	0.0460861	0.363286	-3.92454
Klf1	0.744669	-0.920905	2.13679	0.0415858	0.343459	-3.86035
Usp29	0.744549	0.819406	3.33263	0.0024499	0.0727413	-1.59693
Hormad2	0.743497	0.119196	2.6215	0.0140527	0.199505	-3.12061
Avil	0.742553	-2.23741	1.53286	0.136648	0.592545	-4.57728
Rhobtb1	0.742505	-0.499316	2.03479	0.05154	0.38221	-4.03601
Il5ra	0.742411	-2.25326	1.58165	0.125077	0.573201	-4.54344
Cdh17	0.73611	-2.42243	1.40718	0.170492	0.64106	-4.7772
Pzp	0.736071	-1.74849	2.03552	0.0514614	0.381831	-3.99026
Hspa1l	0.735935	-1.99963	1.50915	0.142578	0.603115	-4.65324
Reep1	0.735014	3.11611	3.63479	0.0011207	0.044424	-1.11962
B3gnt3	0.734328	0.480994	2.44259	0.0212217	0.247491	-3.4859
Lrrc34	0.733477	4.36583	3.31913	0.00253581	0.0742959	-2.01535
Msc	0.732187	2.97888	3.86435	0.000611834	0.0309854	-0.562473
Slc6a1	0.731964	3.34637	2.52786	0.0174644	0.221145	-3.75031
Shc3	0.730518	-2.49279	1.41489	0.168239	0.636759	-4.71893
Klhl34	0.729754	0.108196	2.363	0.0253848	0.27127	-3.56552
Unc5d	0.728413	-1.52123	1.69417	0.101444	0.525317	-4.47184
A730036I17Rik	0.728283	-0.469487	2.60581	0.0145777	0.202093	-3.10393
Pilra	0.727497	-1.91373	1.61229	0.118229	0.557118	-4.52298
Tmem52	0.726545	-2.49725	1.48656	0.14842	0.612612	-4.61031
Chst5	0.726471	0.0633495	2.50257	0.0185091	0.229653	-3.32816
Tmem51os1	0.72598	-2.4131	1.39526	0.174018	0.646966	-4.73202
Cdh23	0.725488	-0.921506	1.82597	0.0786475	0.466319	-4.44705
Lrat	0.724957	-2.62491	1.42032	0.166667	0.636113	-4.74196
Gm5177	0.723797	-3.16713	1.24982	0.221815	0.706662	-4.85714
Atoh1	0.722354	-0.993124	2.36964	0.0250104	0.269754	-3.47123
Dlgap3	0.72225	4.87032	3.50638	0.00156609	0.0549158	-1.56677
Ankrd44	0.721674	1.38891	2.54363	0.0168409	0.218471	-3.38157
Lrtm2	0.719747	0.87135	3.04803	0.00501938	0.111487	-2.32567
Slc44a3	0.719148	-1.45039	1.55772	0.130647	0.581738	-4.64239
Cux2	0.718949	1.23544	2.40701	0.0229982	0.257119	-3.66494
Tnfrsf13c	0.718874	-0.259319	1.78281	0.0855752	0.486859	-4.55892
Cyp46a1	0.71827	-0.901464	1.78162	0.0857738	0.486963	-4.37447
Gm10865	0.717223	-1.98926	1.54355	0.134041	0.587693	-4.58516
Mybpc3	0.717221	0.212763	3.35943	0.00228746	0.0699812	-1.54003
Lmx1a	0.71712	-1.07549	1.76057	0.0893442	0.498648	-4.45866
2610206C17Rik	0.716822	-0.0308873	2.3432	0.0265301	0.276152	-3.56025
4933427D06Rik	0.716406	-0.782087	2.15623	0.0398963	0.335879	-3.8799
Lrriq4	0.716334	1.88412	3.06395	0.0048248	0.109394	-2.42268
Npl	0.716123	3.27589	3.58983	0.00126045	0.0476347	-1.26683
Aqp7	0.715733	-2.27631	1.49422	0.146417	0.608071	-4.61219
Grm2	0.715295	0.906023	2.84533	0.00824939	0.145956	-2.78744
Usp17ld	0.714302	-2.44808	1.63497	0.113365	0.549745	-4.53352
Mitf	0.712679	3.56601	3.64218	0.00109921	0.0439091	-1.16799
Mir186	0.710861	-3.05099	1.37655	0.179672	0.656012	-4.70008
Olfml3	0.710506	-2.37696	1.21767	0.233617	0.715509	-4.94024
Thnsl2	0.708082	1.1198	2.44667	0.0210261	0.246321	-3.58727
Isl1	0.708041	-0.632906	1.84023	0.0764676	0.46145	-4.34169
Fgf23	0.706536	-2.92511	1.35328	0.186903	0.665681	-4.73746
Rsph9	0.706497	-2.4557	1.39103	0.175284	0.649022	-4.7344
Cyp4a30b	0.706434	-2.09164	1.23601	0.22683	0.710468	-5.00881
1700094J05Rik	0.705162	-1.39677	1.59656	0.121705	0.565608	-4.66522
B020004J07Rik	0.704914	-1.9689	1.86873	0.0722639	0.452167	-4.20379
Snord88a	0.704306	-2.35078	1.28406	0.209752	0.693233	-4.87707
Ptpn5	0.7037	-1.67262	1.42577	0.165102	0.632457	-4.79127
Il12rb1	0.70332	0.153692	2.61344	0.0143201	0.200972	-3.12233
Catip	0.702567	1.68781	2.76529	0.0100007	0.164545	-3.08604
C230035I16Rik	0.701444	-1.24958	1.7293	0.0948804	0.511855	-4.43953
Atp2b2	0.701077	-0.117011	1.98897	0.0566589	0.400071	-4.24145
Itpka	0.700476	2.36891	2.7847	0.00954649	0.159441	-3.07945
Nav3	0.700381	-0.60592	1.42789	0.164495	0.631931	-5.02265
Dnajc6	0.699585	3.97044	3.43838	0.00186726	0.0618389	-1.70473
Prkch	0.698995	1.25591	2.63904	0.0134871	0.19531	-3.22915
ERCC-00147	0.69799	-3.40593	1.1816	0.247406	0.727894	-4.84334
6430550D23Rik	0.697642	-2.11968	1.3048	0.20269	0.685618	-4.82851
Mep1b	0.696711	1.54345	2.20383	0.0360159	0.31916	-4.13904
G630025P09Rik	0.694675	-0.719593	2.38521	0.0241535	0.264783	-3.41381
Traf1	0.694204	-1.20308	1.82556	0.0787114	0.466381	-4.35355
Scn3a	0.6941	0.786334	1.94317	0.0622159	0.417982	-4.46907
Adam28	0.694047	-2.16764	1.45985	0.155576	0.623227	-4.68445
5730420D15Rik	0.693516	-2.86169	1.21483	0.234681	0.71643	-4.84913
Igsf21	0.693076	1.86027	2.04433	0.0505269	0.378683	-4.47837
Pkhd1	0.693008	0.190863	2.3439	0.0264889	0.276094	-3.71792
1700084D21Rik	0.692751	-1.45836	1.71749	0.097045	0.516591	-4.4697
Ldhal6b	0.692547	-1.21445	1.81541	0.0802961	0.471584	-4.34356
A630095N17Rik	0.69244	-3.17728	1.20916	0.236816	0.717945	-4.85743
Gm4922	0.692118	-3.07758	1.31968	0.197741	0.679252	-4.74429
Myh13	0.692082	3.03254	3.28259	0.00278331	0.0781335	-1.99671
8430430B14Rik	0.691538	-2.07076	1.72305	0.096022	0.515045	-4.42362
Ptpn20	0.690596	-1.76288	1.508	0.14287	0.604005	-4.64694
Vpreb3	0.689693	-0.648394	2.2877	0.0299962	0.291481	-3.63934
Rab29	0.689547	1.36427	2.69354	0.0118619	0.181489	-3.07407
Adgrg6	0.688691	0.888758	2.55271	0.0164912	0.216293	-3.35241
Necab1	0.688579	1.45857	2.79842	0.00923715	0.156466	-2.9671
Gm6402	0.688275	3.87223	3.29199	0.00271754	0.0771549	-2.00437
Bco2	0.687958	-2.35727	1.61054	0.118613	0.557422	-4.44544
5830416P10Rik	0.687629	-1.95976	1.38007	0.178598	0.654396	-4.80324
Clps	0.686507	-1.73963	1.43212	0.163292	0.631459	-4.8572
Mir6240	0.685409	-0.339688	1.57193	0.127315	0.577501	-4.84008
Pabpc6	0.685024	-1.18801	1.62114	0.11631	0.555529	-4.64035
Apom	0.684711	0.187069	2.36135	0.0254781	0.27127	-3.63497
Ttll11	0.682699	-2.01151	1.38831	0.176101	0.650474	-4.74973
Abat	0.682022	2.31629	3.07352	0.00471121	0.108016	-2.38113
A2m	0.681613	1.48561	2.89374	0.00733504	0.13534	-2.76831
Smc1b	0.681157	2.95721	2.57991	0.0154837	0.20868	-3.60644
Mos	0.681033	-2.84973	1.17542	0.249828	0.729823	-4.92366
Phyhd1	0.680466	-1.34613	1.28852	0.208217	0.692294	-4.99445
Naip2	0.679946	-2.44012	1.26503	0.216393	0.70106	-4.87329
6430562O15Rik	0.679833	-0.483831	2.19751	0.0365103	0.32079	-3.77029
Rn45s	0.678515	11.9304	2.42794	0.0219371	0.250925	-4.2924
Sgol2b	0.678472	1.10379	2.62383	0.0139767	0.19892	-3.2776
Halr1	0.677863	2.98838	1.80855	0.0813845	0.473415	-4.99643
Synpo	0.67778	0.643716	2.38479	0.0241763	0.264812	-3.57548
Prss46	0.677663	-2.17634	1.32434	0.19621	0.678103	-4.88667
4930503E14Rik	0.677541	-0.676303	2.14656	0.0407285	0.338246	-3.86392
Pclo	0.677125	0.861714	2.42835	0.0219168	0.250878	-3.54421
Dkkl1	0.677049	-0.664789	2.02526	0.0525701	0.38439	-4.07273
Phf11a	0.676065	-0.145642	2.50278	0.0185003	0.229653	-3.30991
Phf11d	0.673438	3.92448	3.18194	0.00359107	0.0924552	-2.31803
4930519F16Rik	0.67321	0.192419	2.67089	0.0125139	0.186673	-3.00146
Capn11	0.67104	-1.40254	2.04271	0.0506978	0.379374	-3.98036
Gcnt3	0.671024	-1.49392	1.4979	0.145464	0.607746	-4.78376
Inhbc	0.670074	-0.365121	1.99688	0.0557448	0.39578	-4.29367
Akr1cl	0.668746	-2.33664	1.03847	0.308025	0.775895	-5.02704
Slc25a20	0.665358	4.49951	3.70587	0.000930025	0.0395159	-1.05064
Mir1898	0.665317	-2.57202	1.43424	0.162693	0.631042	-4.6699
Nlrp4f	0.664932	1.65878	2.96901	0.00610135	0.124427	-2.5876
Hivep3	0.664089	-0.540271	2.12091	0.0430135	0.351062	-3.93199
BC028528	0.66384	-0.146789	1.64671	0.110913	0.545726	-4.8186
Spink2	0.663455	-2.16335	1.60575	0.119666	0.56061	-4.52004
Fgf1	0.663291	-0.137076	1.99313	0.0561759	0.397748	-4.26907
Cyp4f14	0.663036	-2.20593	1.64972	0.110291	0.54405	-4.51102
Slco1b2	0.662555	-2.09073	1.34279	0.190234	0.671256	-4.89759
Ceacam16	0.662545	-1.71912	1.3546	0.186485	0.665681	-4.93653
Fam161a	0.661513	0.302453	2.60446	0.0146235	0.202093	-3.12631
Galnt18	0.660674	-1.77728	1.26039	0.218037	0.703651	-4.86044
Tex13	0.660355	-2.32957	1.72271	0.0960843	0.515045	-4.36426
4933406M09Rik	0.660279	-2.72467	1.3078	0.201687	0.684615	-4.83053
Hpgd	0.660014	-0.270342	2.13665	0.041598	0.343459	-3.92036
Rnf182	0.658182	-0.967988	1.86824	0.0723353	0.452432	-4.27916
Gtf2a1l	0.657453	-2.14844	1.34361	0.189974	0.670859	-4.8343
Cd164l2	0.657177	-0.122638	2.40013	0.0233576	0.260258	-3.4694
Vwf	0.65669	1.73576	2.45844	0.0204714	0.242302	-3.70551
Btnl9	0.656099	-3.0563	1.10459	0.278836	0.752063	-4.94054
4930528D03Rik	0.65532	-2.34879	1.32547	0.195839	0.677699	-4.82206
Slc17a7	0.654605	2.28494	2.59707	0.0148775	0.203301	-3.43358
AI427809	0.654457	-0.188325	2.07887	0.0470049	0.367003	-4.07764
Wdfy4	0.654061	-1.68917	1.55425	0.131472	0.583196	-4.66625
Mrvi1	0.653898	-2.34613	1.26884	0.215052	0.698909	-4.89597
Rps15a-ps6	0.653835	2.93329	2.61107	0.0143998	0.200972	-3.44571
Fam81a	0.652747	3.38376	3.74334	0.000842646	0.0375292	-0.882832
Nxnl2	0.651067	-1.45815	1.73021	0.0947163	0.511541	-4.42961
Ankrd45	0.651046	3.67927	2.63896	0.0134897	0.19531	-3.52128
Grin2b	0.650386	-1.57291	1.78333	0.0854891	0.486621	-4.32175
Shcbp1l	0.649497	-1.12052	1.893	0.0688434	0.440183	-4.21108
Gck	0.64792	-0.729774	1.8211	0.0794048	0.468301	-4.40678
Cps1	0.647556	0.309161	2.49891	0.0186652	0.230328	-3.39917
Acoxl	0.64755	0.437927	2.83429	0.00847254	0.148379	-2.74937
Ssc4d	0.647473	2.4513	3.40242	0.00204847	0.0651934	-1.6343
Duoxa2	0.6454	-3.09863	1.002	0.325013	0.786255	-5.00696
Mybpc1	0.645105	-0.893205	1.98221	0.0574508	0.402909	-4.16741
4930524B15Rik	0.644873	-0.323328	1.69957	0.100411	0.522767	-4.62052
Cmklr1	0.643815	2.98814	3.30636	0.00261983	0.0758967	-1.96345
Dner	0.643751	0.581423	2.23551	0.0336247	0.308555	-3.84959
Sdr39u1	0.6424	1.77202	2.5074	0.0183051	0.228615	-3.56577
Nek10	0.641952	-2.46297	1.46533	0.154086	0.621624	-4.71013
4930432K21Rik	0.64193	1.79564	2.53703	0.0170993	0.21957	-3.51848
Tmem106a	0.641891	1.93496	2.96258	0.00619846	0.125043	-2.60663
Gpr182	0.639994	-1.5713	1.22961	0.229181	0.711058	-5.07525
Clmp	0.639552	1.24312	2.50025	0.0186079	0.229991	-3.49083
Otog	0.63923	-2.94499	1.18778	0.245002	0.726297	-4.89701
Cyp4f13	0.638718	2.09368	2.79045	0.00941573	0.158109	-2.97015
Zmym3	0.637443	5.76213	2.34751	0.026277	0.274908	-4.20183
Fhl4	0.636424	0.0812793	1.64289	0.111706	0.547022	-4.73557
Adgrl3	0.636178	0.981046	1.86592	0.0726694	0.453423	-4.60925
Ccdc103	0.636144	-0.36946	1.90462	0.0672568	0.434819	-4.28034
LOC105246506	0.63602	1.66551	2.47181	0.0198575	0.23809	-3.61304
4931440F15Rik	0.635287	-1.37458	1.53542	0.13602	0.590855	-4.66535
Bmp4	0.633896	4.37732	2.29378	0.029597	0.289965	-4.26171
Naalad2	0.633009	-1.54989	1.39305	0.17468	0.648003	-4.81659
Tmprss11d	0.632599	0.541234	1.9071	0.0669223	0.433624	-4.53696
Spef2	0.632201	-1.54447	1.50042	0.144814	0.607256	-4.74201
Rnls	0.631703	0.23779	2.4183	0.0224205	0.25384	-3.48221
1700042O10Rik	0.630366	-0.128363	2.09613	0.0453275	0.360828	-4.08861
Islr2	0.629146	2.50587	2.67435	0.0124122	0.185872	-3.33149
Cdk5r2	0.628495	1.47423	2.22498	0.0344026	0.312285	-4.08296
Cyp4f40	0.62793	-1.825	1.61249	0.118186	0.557118	-4.60896
Efhb	0.627909	-0.946883	1.75307	0.0906471	0.502374	-4.47154
Gbgt1	0.626844	-0.96335	1.9418	0.0623897	0.418968	-4.20924
Parm1	0.626816	1.73243	2.81265	0.00892635	0.153381	-2.89695
Tcp11	0.626361	1.72218	3.01878	0.0053966	0.116169	-2.42279
4930404N11Rik	0.625768	-1.66134	1.45063	0.158107	0.62581	-4.80596
Mreg	0.625697	6.68513	3.34185	0.00239282	0.0717337	-2.00927
Abca4	0.625023	-0.534658	1.95905	0.0602373	0.410923	-4.22989
Tmem150b	0.624622	-1.04329	1.60548	0.119725	0.56061	-4.67406
Dnah17	0.624395	0.626464	2.70131	0.011646	0.17918	-3.03662
Mycbpap	0.623746	-2.47587	1.088	0.285965	0.758955	-4.98726
4930452B06Rik	0.622307	2.96074	2.76014	0.0101246	0.165529	-3.1616
Mir6236	0.62229	4.82141	1.83888	0.0766712	0.461666	-5.10547
Stxbp5l	0.620872	-1.13108	1.68283	0.103642	0.530846	-4.49609
Hus1b	0.620477	-0.483238	2.02919	0.0521426	0.383439	-4.0956
Xaf1	0.619087	2.52209	2.85527	0.00805338	0.143801	-2.91899
Rarres1	0.61834	-1.79384	1.31969	0.197736	0.679252	-4.91673
Usp26	0.61821	0.136797	2.22173	0.0346465	0.313949	-3.91403
Alpk3	0.618125	2.97526	3.48007	0.00167658	0.0574896	-1.52559
Gm8267	0.617506	-0.97857	1.56207	0.129619	0.580963	-4.716
C230014O12Rik	0.617324	-2.32002	1.21037	0.236359	0.717457	-4.99392
Rnf152	0.615995	0.802356	2.37518	0.0247027	0.267927	-3.6888
Zbtb20	0.615448	-0.421504	1.96795	0.0591533	0.409111	-4.2124
Dnah7a	0.615408	-0.645486	1.64101	0.112097	0.547598	-4.6513
Cyp2t4	0.615245	-2.77283	1.29945	0.204496	0.687551	-4.81343
Plb1	0.614999	-1.16672	1.63226	0.113937	0.549785	-4.61058
Cysrt1	0.614778	-2.71368	1.52374	0.138904	0.596392	-4.63945
Tmem231	0.613187	4.49876	2.75619	0.0102206	0.166025	-3.30008
Usp17lc	0.612516	-0.813091	2.03424	0.0515988	0.38228	-4.08423
Ano2	0.612315	-2.82626	1.06561	0.295797	0.768517	-4.98848
C030039L03Rik	0.612117	3.88087	3.17299	0.0036729	0.093169	-2.32495
Pkd2l1	0.611623	-1.48281	1.71083	0.0982851	0.519019	-4.48089
Slc26a10	0.611595	1.4649	2.34064	0.0266814	0.277355	-3.79765
Shisa7	0.610979	3.55419	2.86442	0.00787665	0.141857	-2.99854
Mmp28	0.610762	0.727251	2.01123	0.0541191	0.390136	-4.3572
Srgn	0.610214	-2.42352	1.16589	0.253593	0.732096	-4.98243
9330158H04Rik	0.609917	-2.54363	1.24307	0.224255	0.708399	-4.93222
Gm11837	0.609849	0.957589	2.53301	0.0172583	0.219789	-3.34801
Nfe2l3	0.609844	0.146375	2.20706	0.0357648	0.318391	-3.88217
Cela2a	0.609405	-0.150786	2.2864	0.0300819	0.291947	-3.72174
Lrrn2	0.609187	3.08519	2.71096	0.0113824	0.176769	-3.30063
B3galnt1	0.609078	2.80893	2.93439	0.00664205	0.129142	-2.76649
Il13ra1	0.60884	2.69983	3.72249	0.00089022	0.0386485	-0.870029
Scn4a	0.608104	-2.27384	1.44195	0.160523	0.627643	-4.77417
Lax1	0.607902	-0.540621	1.80865	0.081367	0.473415	-4.43652
Ptprtos	0.607623	0.26011	1.92681	0.0643141	0.424172	-4.46463
Abcg3	0.606695	-2.36628	1.39217	0.174943	0.648049	-4.84286
Adgrd1	0.606506	0.714225	2.22654	0.0342868	0.311678	-3.99311
Itgb3	0.605953	1.48511	2.29952	0.0292254	0.287967	-3.90911
Misp	0.605248	-0.136491	2.19765	0.0364992	0.32079	-3.84569
Dcdc2c	0.60419	2.83989	3.09365	0.00448073	0.105382	-2.40996
Slc6a7	0.604024	1.39418	2.30634	0.0287888	0.286598	-3.92373
St8sia1	0.6034	3.61798	2.90183	0.0071918	0.133993	-2.94763
Zfp516	0.60338	4.48913	3.03674	0.0051619	0.113404	-2.65767
Fgl1	0.603353	-3.12788	1.25324	0.22059	0.704934	-4.79948
Hacd4	0.603328	-2.01823	1.29047	0.20755	0.691477	-4.84904
Smad6	0.603057	2.75571	3.12469	0.0041463	0.0997881	-2.31082
Acnat1	0.602692	-0.260169	1.7237	0.0959025	0.514977	-4.55401
Gabra1	0.602254	-1.57725	1.36087	0.18452	0.663549	-4.88642
Foxa1	0.600791	0.305419	1.91901	0.0653351	0.42763	-4.38564
H2-M5	0.600034	3.81431	2.7187	0.0111753	0.175488	-3.35496
Cpne5	0.599798	3.55776	2.77525	0.00976513	0.161526	-3.21703
Dpp4	0.599786	4.56861	2.49446	0.0188563	0.231947	-3.86594
Kcnb1	0.599763	2.80148	2.68436	0.0121224	0.183302	-3.32526
Murc	0.599635	1.45454	2.48464	0.0192843	0.234422	-3.58103
Foxn4	0.599269	3.29399	3.56845	0.00133272	0.0493912	-1.31092
Il2ra	0.598227	-1.09301	1.73346	0.0941283	0.510411	-4.46152
Cpa2	0.598052	-0.59777	1.963	0.0597536	0.409607	-4.19457
Clca3a1	0.597775	-1.17788	1.65012	0.110208	0.54405	-4.60399
Pde11a	0.597654	-2.26718	1.15624	0.257455	0.735267	-5.01457
Tgfbi	0.5975	2.60406	2.4417	0.0212646	0.247618	-3.81695
Gm5091	0.597182	0.474154	1.64373	0.111529	0.547002	-4.85926
Rsph3b	0.59709	-1.6017	1.38533	0.177001	0.652126	-4.78903
P2rx2	0.595873	0.105132	2.14673	0.0407137	0.338246	-4.01228
Aes	0.595673	6.02815	3.28237	0.0027849	0.0781335	-2.13205
Prdm16	0.595536	1.78973	2.62871	0.0138178	0.197656	-3.32777
Galntl6	0.595212	-2.39198	1.33658	0.19223	0.67307	-4.80136
Gpr20	0.594586	-1.30705	1.56463	0.129017	0.579819	-4.68623
Hist1h3d	0.59439	-2.0877	1.35459	0.186489	0.665681	-4.85041
Sall3	0.594015	4.34025	2.38214	0.0243201	0.265823	-4.08215
Xrra1	0.593209	-1.10045	1.49612	0.145924	0.607817	-4.8014
Trim61	0.593019	-1.96707	1.22915	0.229351	0.711058	-4.93387
Serpinb6c	0.592977	1.52201	2.6715	0.012496	0.186586	-3.24563
Sec14l3	0.592501	-1.11317	1.12252	0.271273	0.745569	-5.16369
Tnfaip8l2	0.592272	-1.23898	1.23178	0.22838	0.710635	-5.05923
Rsph3a	0.592182	-0.320919	1.697	0.100901	0.524145	-4.58548
Vegfa	0.591934	3.58117	3.20504	0.00338785	0.0897579	-2.16989
Tbx3os2	0.591907	-2.17508	1.39521	0.174034	0.646966	-4.81388
Ccdc65	0.591905	-0.393172	1.76416	0.0887268	0.496275	-4.51017
Manba	0.590955	6.12286	2.44539	0.0210874	0.246853	-4.01553
5930403L14Rik	0.590474	-2.46146	1.09776	0.281755	0.753685	-5.07199
Actn3	0.589808	4.96388	2.64653	0.013252	0.194238	-3.56052
Mppe1	0.589054	1.72381	3.52907	0.0014765	0.0529728	-1.21088
1700061G19Rik	0.588471	4.14637	3.03023	0.00524589	0.114354	-2.68085
Tnfsf12	0.588248	1.41154	2.07384	0.0475036	0.368313	-4.36436
Nlrc3	0.586954	-0.522523	1.51623	0.140786	0.598638	-4.83825
Gm16157	0.586743	-1.41457	0.955646	0.347513	0.796238	-5.28927
Ccdc63	0.586741	-0.694047	1.83903	0.0766483	0.461666	-4.40493
Card11	0.586551	-0.739028	1.52729	0.138021	0.594716	-4.88113
Cyp2s1	0.586267	3.17127	2.70709	0.0114874	0.177638	-3.3159
Fndc3b	0.585973	4.3934	3.18576	0.00355666	0.0921818	-2.30219
0610039K10Rik	0.584523	-0.319439	1.75633	0.0900786	0.500308	-4.50527
Tulp2	0.58423	1.33959	2.53415	0.0172131	0.219789	-3.44251
ERCC-00085	0.584031	-1.70013	1.46195	0.155001	0.622176	-4.72501
Nid1	0.583979	6.56092	2.80551	0.00908101	0.154868	-3.25756
Gm1322	0.582345	-1.2794	1.70968	0.0985012	0.519572	-4.50788
Gabarapl2	0.582267	6.30733	3.22955	0.00318435	0.086133	-2.26187
1700123I01Rik	0.582098	-1.003	1.81306	0.0806672	0.472259	-4.42964
4930558C23Rik	0.5815	-1.34393	1.64156	0.111981	0.547352	-4.59978
Lonrf2	0.581363	0.12115	1.67363	0.105456	0.534451	-4.8063
Rasgef1a	0.580981	0.68025	2.60382	0.0146455	0.202093	-3.20992
Mapt	0.580442	2.99024	2.66061	0.0128207	0.189789	-3.42032
Serinc4	0.579161	-0.468248	1.96084	0.0600185	0.410588	-4.19574
Cd8a	0.579066	-2.91562	1.10239	0.279773	0.752607	-4.96204
Slc47a2	0.578425	0.187271	1.80843	0.0814021	0.473415	-4.55731
Rundc3a	0.57759	3.02325	2.96921	0.00609838	0.124427	-2.71528
Stmn3	0.577416	1.91692	2.35345	0.0259313	0.27329	-3.88717
1300017J02Rik	0.577018	-1.96899	1.1054	0.278491	0.751913	-5.15339
Aldh1a2	0.576843	0.955012	2.18316	0.0376574	0.327159	-4.03766
Grid1	0.576788	-1.26873	1.32484	0.196043	0.67808	-4.92952
Ptger2	0.575894	-0.776965	1.69539	0.10121	0.524807	-4.64213
Lims2	0.575636	-1.15122	1.26068	0.217936	0.703561	-5.03194
Adgre5	0.575173	5.32697	2.42414	0.0221264	0.252345	-4.0375
Gm16845	0.575134	0.48843	2.33235	0.0271775	0.279198	-3.68667
Nol3	0.575045	0.145221	2.00852	0.0544227	0.390328	-4.21824
Ankrd22	0.574891	-2.75652	1.06806	0.294711	0.767556	-4.98722
Cfap70	0.574854	-1.77364	1.37035	0.181577	0.658363	-4.89384
5033406O09Rik	0.574643	-0.813501	1.79863	0.0829785	0.478454	-4.41524
Spata22	0.573258	1.10588	2.54245	0.0168868	0.218471	-3.38202
Susd2	0.573063	3.63672	2.49987	0.0186241	0.230004	-3.80383
Rhcg	0.572743	-0.378196	1.77634	0.0866584	0.488422	-4.56304
Slc52a3	0.572459	1.74297	2.04396	0.0505655	0.378789	-4.47071
Ccdc67	0.572081	-2.39636	1.11217	0.275619	0.748522	-5.0924
Nlrp4c	0.572011	0.829841	2.38392	0.0242235	0.265141	-3.66789
Shisa8	0.571592	2.56102	3.03663	0.0051633	0.113404	-2.48386
Zdhhc14	0.571119	-0.927464	1.54649	0.133331	0.586692	-4.72346
Aspa	0.571053	1.10841	2.26562	0.0314856	0.30049	-3.90182
Dazl	0.570671	2.98802	3.34989	0.00234406	0.0712077	-1.83341
Slc29a3	0.570209	4.40155	2.74483	0.0105016	0.168686	-3.34171
Adamts14	0.567982	4.10686	2.4167	0.0225016	0.254378	-4.01897
Jam2	0.567583	7.12991	2.81118	0.00895812	0.153756	-3.26451
Dgkg	0.567442	-0.708577	1.5516	0.132105	0.584496	-4.80689
Rusc2	0.567045	3.47402	2.69002	0.0119613	0.18197	-3.36607
Klk1	0.566625	-0.663425	1.54501	0.133688	0.587312	-4.95994
Ptprc	0.566045	-2.85308	0.835908	0.410356	0.837503	-5.17431
Pla2g4e	0.565648	1.87684	2.83988	0.00835892	0.147557	-2.90392
Gm10638	0.564953	-0.863622	1.41501	0.168204	0.636759	-4.86457
Irf5	0.564069	0.639658	1.4896	0.147622	0.611108	-5.13155
Capn5	0.564033	3.96363	2.72345	0.01105	0.174967	-3.34589
Efhd1	0.563933	0.838471	2.61064	0.014414	0.200972	-3.21848
Cpt1a	0.563891	5.17712	2.80971	0.00898967	0.154127	-3.21109
Bcas1	0.563808	1.36879	2.32179	0.0278216	0.283249	-3.83179
Diras2	0.563369	-0.347563	1.98578	0.0570314	0.401114	-4.22363
Porcn	0.563215	4.77276	2.61485	0.014273	0.200924	-3.6181
Rfx2	0.563199	5.28733	3.08477	0.00458103	0.106687	-2.58883
Ablim3	0.562532	-0.511086	1.76178	0.089135	0.498018	-4.47476
Slc47a1	0.558994	4.06905	2.22707	0.0342471	0.311678	-4.38681
2210039B01Rik	0.558299	-1.62028	1.39916	0.172858	0.644951	-4.82442
Pgm5	0.557822	-1.92186	1.38093	0.178337	0.653859	-4.84178
Zc3hav1	0.557565	3.65994	2.92649	0.00677176	0.129756	-2.85276
Steap3	0.556582	5.00754	3.74649	0.000835669	0.0373258	-0.955166
Col6a6	0.556516	-0.870649	1.41634	0.16782	0.636759	-4.94472
Tktl2	0.556209	-1.87329	1.39764	0.173308	0.645409	-4.86052
Ddc	0.555532	3.68667	2.7445	0.0105099	0.168686	-3.27947
1700001P01Rik	0.555358	-1.46296	1.53555	0.135988	0.590855	-4.72057
Tmc5	0.554926	-0.464808	1.84987	0.0750221	0.457257	-4.42599
Rimbp3	0.554898	2.19262	2.24031	0.0332746	0.307019	-4.12773
Rnasel	0.554464	-2.89238	1.00827	0.322045	0.784684	-5.05354
Tet2	0.554442	6.44215	2.00161	0.0552043	0.393384	-4.87667
Abcc12	0.553537	-1.21737	1.4974	0.145594	0.607746	-4.8064
Sycp1	0.553169	2.30239	2.67991	0.0122503	0.184337	-3.27097
Rbp4	0.55303	-0.563445	1.61536	0.11756	0.557118	-4.66336
4930539J05Rik	0.552384	0.892888	2.09219	0.0457056	0.362511	-4.1744
Itgal	0.551563	1.66628	2.2762	0.0307637	0.296096	-4.03034
Folh1	0.551375	-0.554183	1.47509	0.15146	0.617171	-4.90332
Pga5	0.551327	0.100819	2.31625	0.0281647	0.283826	-3.75782
Grid2ip	0.550428	0.581562	2.49193	0.0189657	0.23239	-3.4045
Tex14	0.5504	3.19907	2.49342	0.0189012	0.232215	-3.79491
Birc7	0.550315	-2.92167	0.898505	0.376657	0.818365	-5.12868
4930465K10Rik	0.549998	-2.47156	1.06756	0.294929	0.767738	-5.01252
Zeb1	0.54908	3.23827	2.79359	0.00934496	0.157261	-3.14717
Grik4	0.549007	-0.350362	2.10349	0.0446287	0.35858	-3.99701
Aldh3a1	0.548846	0.698694	2.24563	0.032891	0.304578	-3.96242
Scube2	0.54884	-0.993412	1.33926	0.191368	0.672512	-4.97524
Mob3c	0.548708	1.88859	2.90727	0.00709707	0.133289	-2.71969
Ptprz1	0.548322	1.53444	1.95064	0.0612781	0.414919	-4.51799
Adcyap1	0.548197	-2.86887	0.976223	0.337399	0.791876	-5.07356
Ccdc3	0.548133	3.43404	1.71218	0.0980332	0.518629	-5.21352
Ubxn11	0.548053	1.90923	2.8371	0.00841513	0.148084	-2.89819
Rnf32	0.547945	0.88457	2.02109	0.053026	0.385845	-4.30952
2410137M14Rik	0.547331	1.4566	2.36995	0.0249933	0.269754	-3.81516
Mafa	0.547315	1.39497	2.24232	0.0331292	0.306366	-3.99518
2210417A02Rik	0.547166	-1.13635	1.37404	0.180441	0.656648	-4.99638
Slc1a7	0.546537	-2.23522	1.37757	0.17936	0.655483	-4.78465
1700008O03Rik	0.545609	0.360362	1.6852	0.10318	0.530121	-4.71135
Mei1	0.545559	-1.16779	1.37917	0.17887	0.654868	-4.87505
Nanog	0.545236	8.07093	3.15998	0.00379507	0.0952624	-2.48435
Tmeff1	0.54474	6.94164	2.95693	0.00628501	0.125692	-2.91865
Pax2	0.544409	-1.5135	1.25249	0.220859	0.705316	-5.00977
Lnx1	0.543675	0.471606	2.01075	0.0541726	0.390328	-4.24619
Isoc2a	0.543629	3.70385	2.7122	0.011349	0.176427	-3.34896
Ankrd33b	0.541535	2.58831	1.90794	0.0668086	0.433407	-4.81103
Sstr2	0.541388	-1.30961	1.72151	0.096305	0.515767	-4.52816
Cpne9	0.541167	1.42272	2.54161	0.0169196	0.218531	-3.44604
Copz2	0.540989	-0.618195	1.34736	0.188778	0.669517	-5.02448
Khdc3	0.540134	4.70978	2.6667	0.012638	0.187801	-3.52166
Camk2n1	0.540122	2.11284	1.94663	0.0617797	0.416858	-4.61631
Kcnrg	0.539494	-1.06744	1.58299	0.12477	0.57247	-4.70947
Ntf5	0.53922	1.32103	2.69571	0.0118012	0.180917	-3.05532
Elf3	0.539164	4.54577	3.0781	0.00465782	0.107367	-2.56173
Fhad1	0.539097	-2.23056	1.00574	0.323242	0.785405	-5.12329
Dio3	0.538898	0.943217	2.5031	0.0184867	0.229653	-3.44434
Scd4	0.538636	-2.44654	1.10039	0.280629	0.753215	-5.05897
Il1r2	0.538585	-1.98112	1.20908	0.236844	0.717945	-5.00566
Gsg1	0.538535	-1.81557	1.20535	0.23826	0.717971	-5.04727
2010107G12Rik	0.538532	-0.173672	1.83198	0.0777218	0.463134	-4.46614
Edil3	0.538477	-1.83813	1.15232	0.259032	0.738113	-5.0582
Akr1c21	0.538272	-2.37698	1.12732	0.269272	0.743469	-5.00349
Mgll	0.537791	-0.300951	1.32844	0.194867	0.676365	-5.06057
Rem1	0.537667	-1.6102	1.31344	0.199804	0.681957	-4.92725
Sat2	0.537533	-0.482208	1.57077	0.127585	0.577501	-4.75551
Adgrf5	0.537334	0.645107	2.31303	0.0283662	0.28445	-3.81488
Dnah6	0.537087	1.66689	2.75585	0.010229	0.166025	-3.06215
Ppifos	0.537066	-2.03613	0.926394	0.362239	0.806657	-5.2189
Ccdc141	0.537047	2.37213	2.03291	0.0517414	0.382543	-4.5725
Phf19	0.53659	3.58963	2.65226	0.0130751	0.192634	-3.47368
Ptpro	0.536551	-2.17443	1.14233	0.263088	0.742057	-5.02845
Ccdc171	0.536449	1.69582	1.8698	0.0721103	0.451388	-4.72145
Isoc2b	0.535807	-1.51451	1.52105	0.139575	0.596392	-4.72079
Gpr160	0.535625	2.27168	2.6366	0.0135647	0.195753	-3.36487
Nos2	0.535599	-1.29353	1.2586	0.218675	0.704537	-4.96301
Tmem108	0.535432	1.3062	2.02831	0.0522382	0.383495	-4.35094
ERCC-00059	0.534626	-0.580967	1.85272	0.0745994	0.456322	-4.34449
Oas3	0.534373	1.65535	2.83652	0.00842692	0.148084	-2.8375
Rsph4a	0.534314	2.73346	2.11863	0.0432222	0.352209	-4.46184
Myof	0.53415	5.37491	3.08171	0.00461618	0.106945	-2.59542
Trim16	0.533761	1.1422	2.13643	0.0416181	0.343459	-4.15419
Sspo	0.533088	-1.85239	1.07588	0.291256	0.764637	-5.11058
Smpd5	0.532741	-1.26583	1.20503	0.238382	0.718112	-5.05978
Lhx6	0.532636	1.10272	2.54396	0.0168279	0.218471	-3.3783
4930599N23Rik	0.532421	-2.58801	0.992783	0.329405	0.78896	-5.11417
A630020A06	0.531982	0.0870371	1.76071	0.0893192	0.498648	-4.59203
Tex40	0.531671	0.714592	1.95825	0.0603354	0.411012	-4.41204
Sntg1	0.531581	-2.55938	1.17992	0.248061	0.728306	-4.97871
Stard8	0.531497	3.06767	2.93272	0.00666933	0.129142	-2.82563
Sema5b	0.530694	2.25376	1.92584	0.0644399	0.42464	-4.72409
Cdhr1	0.52948	2.42923	2.82877	0.00858619	0.149239	-3.01151
Smr3a	0.52906	-1.81147	1.17336	0.250638	0.730605	-5.06492
Gm13124	0.527195	-1.76909	1.05444	0.300787	0.772976	-5.22415
5730457N03Rik	0.527151	-1.21636	1.2584	0.218745	0.704537	-4.98225
Lyrm7	0.527077	0.329148	1.82841	0.0782702	0.465149	-4.54186
Fam26e	0.527021	-0.648906	1.41881	0.167102	0.636113	-4.96077
BC049762	0.526955	-2.52665	1.10111	0.280321	0.75272	-5.04179
Lrp1b	0.52678	-0.575745	1.41878	0.167111	0.636113	-4.98453
Cspg5	0.526104	1.45064	1.84642	0.0755366	0.459294	-4.76485
AW549542	0.524677	-2.78032	1.01183	0.320374	0.783119	-5.12138
Gm8709	0.524381	-1.67551	1.20223	0.239445	0.719356	-5.06754
Mfsd7a	0.524142	-1.34993	1.11124	0.276015	0.748942	-5.12635
1700029M20Rik	0.523943	-1.95468	0.804337	0.428048	0.845817	-5.35344
Fam167a	0.523843	1.4733	2.22104	0.0346984	0.313949	-4.11979
Gm11346	0.523547	-1.41751	1.35287	0.187031	0.665778	-4.92167
Spock3	0.523221	-2.19867	0.902547	0.374544	0.816332	-5.18742
Vax2os	0.522044	-1.79207	1.12294	0.271097	0.745569	-5.22906
Lmcd1	0.521966	-1.6472	1.32531	0.19589	0.677699	-4.9836
Tns1	0.521484	3.50887	2.21996	0.0347796	0.313949	-4.34365
Nrg2	0.521246	0.850794	1.87829	0.0708996	0.446696	-4.60714
Il34	0.521189	1.07705	2.23384	0.0337469	0.30931	-4.00783
Fhit	0.520315	-2.46036	0.945008	0.352821	0.799305	-5.15703
Gfod1	0.5202	3.72508	2.30142	0.029103	0.287487	-4.22588
Slc39a2	0.519806	-1.42629	1.14519	0.261924	0.741066	-5.11723
Kat6b	0.51931	7.33476	2.47137	0.0198777	0.23809	-3.9972
Krt71	0.519015	-2.65413	1.1406	0.263798	0.742634	-5.00639
Dnajc22	0.518784	1.29583	2.17499	0.0383243	0.330913	-4.0757
Sfrp1	0.518422	4.74992	2.68127	0.0122111	0.184285	-3.48467
Serpinb9b	0.51824	2.5161	2.32765	0.0274624	0.2814	-3.98978
Osbpl10	0.517402	3.8407	2.91915	0.00689427	0.130949	-2.89391
Oas1a	0.517253	2.10299	3.06569	0.00480389	0.109368	-2.43788
Ackr3	0.516253	1.36534	2.45437	0.0206615	0.243523	-3.61589
Mkrn2os	0.515942	-2.45175	1.02886	0.312443	0.778544	-5.08167
Nqo1	0.515829	3.89502	3.41716	0.00197223	0.063949	-1.72311
Slc25a31	0.515171	0.551579	2.00381	0.054954	0.392323	-4.29463
St6galnac2	0.514591	2.25915	2.6018	0.0147145	0.202093	-3.40485
Platr9	0.513777	-2.38776	0.988539	0.331441	0.789279	-5.13691
Gm10532	0.513643	-2.03363	0.927507	0.361671	0.806089	-5.26568
Egfl6	0.513384	0.847636	1.84228	0.0761583	0.460984	-4.60574
Gca	0.513092	4.7991	2.86374	0.00788963	0.141858	-3.06762
Gm15787	0.512958	-2.24014	1.01627	0.318291	0.782169	-5.09773
Grik2	0.512607	-3.03769	0.744985	0.462552	0.858883	-5.17136
Fbxo15	0.512055	7.35453	3.29994	0.00266304	0.076576	-2.12942
Zfp296	0.511658	5.81706	2.89892	0.00724298	0.134442	-3.02386
Kazald1	0.511378	-1.99187	0.851805	0.401623	0.833235	-5.29651
1700063D05Rik	0.511099	0.52071	1.12094	0.271932	0.746357	-5.5174
Paqr7	0.51065	1.00639	2.05843	0.0490619	0.373497	-4.24719
Sox15	0.510069	3.37204	2.94106	0.00653456	0.128364	-2.81482
Fam221a	0.509996	1.53124	2.40893	0.0228994	0.256629	-3.69761
Tesc	0.509855	0.899069	2.2465	0.032829	0.304498	-3.92621
Ak4	0.509246	6.29661	2.94599	0.00645595	0.127466	-2.92712
Smtnl2	0.508528	5.00807	3.36474	0.00225657	0.0695318	-1.91036
Snap91	0.508278	0.733425	1.93239	0.0635909	0.421916	-4.38128
Zfp42	0.507997	8.85735	2.92284	0.00683236	0.130421	-3.07438
Gm15698	0.507947	-0.813536	1.59595	0.121841	0.565882	-4.77235
Mdfic	0.507309	2.5754	2.90273	0.00717604	0.133993	-2.78655
Chrna5	0.5073	0.376222	1.71194	0.0980775	0.518629	-4.70809
Prkca	0.506726	3.18718	2.44403	0.0211524	0.24724	-3.86284
Olfml1	0.506227	-1.96021	1.10346	0.279319	0.752607	-5.17602
C330013E15Rik	0.505566	-1.41525	1.34018	0.19107	0.672512	-4.93332
Pax8	0.505449	2.34793	2.10607	0.0443865	0.357746	-4.49452
Sh3tc1	0.505139	2.25632	2.03434	0.0515879	0.38228	-4.51751
Chst8	0.504978	0.987067	2.42981	0.0218447	0.250512	-3.59109
Pax6	0.504929	2.13174	2.13097	0.042104	0.346375	-4.36197
Ksr1	0.504442	3.33755	2.27346	0.0309489	0.29683	-4.21284
Vsx2	0.504144	-1.99109	0.995974	0.32788	0.788403	-5.21817
Wbscr17	0.504015	1.16429	2.09174	0.0457493	0.362511	-4.2064
Tnni3	0.503235	1.8037	2.55304	0.0164786	0.216293	-3.44681
Alox12e	0.50308	-0.370084	1.32869	0.194786	0.676365	-5.05271
Klk10	0.502537	1.75789	3.00227	0.00562129	0.119316	-2.51686
E530001F21Rik	0.502347	0.740794	1.97297	0.0585489	0.406017	-4.41744
Dpep3	0.502261	-1.93099	1.22056	0.232537	0.715268	-5.02202
Prickle3	0.501658	1.04564	2.09112	0.0458093	0.362511	-4.18295
Mup4	0.501103	-1.40935	1.03661	0.308876	0.776423	-5.21027
Chmp4c	0.500761	4.01136	3.14341	0.00395625	0.0979519	-2.38524
Acsbg2	0.500743	-0.505446	1.46583	0.153948	0.621624	-4.99432
Cd84	0.500658	0.13654	1.5948	0.122099	0.566589	-4.88833
A830082N09Rik	0.500575	0.881503	1.99597	0.0558492	0.39634	-4.34063
Lrrc39	0.500431	-1.43007	1.35467	0.186465	0.665681	-4.92368
Pkd1l2	0.500355	0.25357	1.79495	0.0835757	0.480289	-4.62188
Rbm47	0.500172	4.5531	2.41333	0.0226731	0.255015	-4.03111
Satb2	0.500137	2.31264	2.29197	0.0297157	0.290888	-4.02747
Ucma	0.499994	-0.964122	1.31181	0.200347	0.682502	-5.00526
Lhfpl5	0.499772	-2.11707	1.11367	0.274986	0.747984	-5.08698
Sfi1	0.49963	3.02137	2.61061	0.0144152	0.200972	-3.49052
Abi3	0.498677	1.28443	1.85278	0.0745909	0.456322	-4.63482
Ptgs1	0.498566	1.65151	2.24891	0.032657	0.304306	-3.99456
Mest	0.498449	6.14361	0.514048	0.611293	0.915172	-6.62746
Nell1	0.498312	-1.17434	1.28676	0.208823	0.693233	-5.06738
Ehhadh	0.497921	0.909621	1.77711	0.0865279	0.488422	-4.71715
Trpm1	0.497609	-1.22281	1.35836	0.185305	0.664672	-5.02112
Gm14057	0.497461	0.257638	1.7841	0.0853616	0.486404	-4.54318
Gstm3	0.497437	0.397245	2.13655	0.0416076	0.343459	-4.02863
Gm15455	0.497356	-0.226003	1.90057	0.0678062	0.436432	-4.39845
Pramef25	0.497079	-1.94458	1.1921	0.243332	0.723876	-5.06143
9330136K24Rik	0.496995	-1.17712	1.44956	0.158403	0.625834	-4.84516
Gpr132	0.496262	-2.51754	0.863493	0.395278	0.830025	-5.19902
Fgf4	0.496137	7.12537	3.16865	0.00371325	0.0938852	-2.4375
Boc	0.495835	0.943022	1.83934	0.076601	0.461666	-4.62735
Irak3	0.495307	5.00961	2.71962	0.011151	0.175488	-3.39873
Stk31	0.495139	2.90183	2.64534	0.0132891	0.194238	-3.41596
Syna	0.495003	-0.93345	1.42352	0.165748	0.63399	-4.89661
Zbtb7c	0.494471	2.43499	2.5259	0.0175432	0.221779	-3.61294
Adh7	0.494169	-2.30557	1.01821	0.317387	0.781912	-5.08618
Smim14	0.494131	3.29445	2.59262	0.0150326	0.204557	-3.54296
Ncf2	0.493554	0.380315	1.801	0.0825948	0.476951	-4.59138
E130218I03Rik	0.493429	0.157385	1.54391	0.133953	0.587686	-4.90385
Arhgap26	0.493043	2.07537	2.14565	0.0408077	0.338535	-4.28302
Hist1h2ag	0.492251	-2.12532	0.937011	0.356847	0.802658	-5.20572
Zfp112	0.491837	-1.19895	1.14031	0.263918	0.742634	-5.15706
Gpcpd1	0.491327	4.48667	2.32231	0.0277892	0.283249	-4.19537
Entpd3	0.491112	-1.75098	0.963373	0.343692	0.794345	-5.24921
Ksr2	0.490632	0.919207	1.89006	0.0692503	0.441431	-4.5431
Serinc2	0.490442	2.05051	2.23325	0.0337899	0.309405	-4.08454
G730013B05Rik	0.49038	-1.56614	0.958173	0.34626	0.795182	-5.29654
Fam83b	0.48961	0.922553	1.95706	0.0604829	0.411048	-4.42647
Snx29	0.488769	1.70207	1.87204	0.0717895	0.450291	-4.7051
Cd96	0.48841	-1.58283	1.17894	0.248444	0.728422	-5.05959
Ednrb	0.488405	-1.95846	1.28937	0.207927	0.692092	-4.96601
Gli2	0.488355	5.66228	2.23801	0.033442	0.307789	-4.41806
Spata31d1b	0.4879	0.660232	1.7112	0.0982159	0.51883	-4.83799
Atp1b2	0.487722	4.75687	2.19832	0.036447	0.32079	-4.4554
Hey2	0.487684	0.366813	2.15342	0.0401362	0.336706	-3.98708
Thsd7b	0.487589	-3.31049	0.791269	0.435507	0.847023	-5.17794
Dnaaf3	0.486668	3.06136	2.86142	0.00793421	0.142494	-2.93429
Gm166	0.486344	1.37752	2.33268	0.0271576	0.279198	-3.8206
Pygl	0.486229	-0.11579	1.53353	0.136482	0.592357	-4.87958
Arsg	0.485823	-0.646618	1.56409	0.129146	0.579845	-4.74774
Bcl2l10	0.485741	-1.74659	0.968176	0.34133	0.793008	-5.31781
Rmdn2	0.48505	2.39077	3.00979	0.00551794	0.117481	-2.53226
Cdx1	0.48394	2.02545	1.51167	0.141936	0.601818	-5.18808
2019-09-01	0.483777	6.89104	2.19797	0.0364745	0.32079	-4.53041
Lct	0.48337	-2.639	0.876432	0.388329	0.825082	-5.17051
Gm6083	0.483018	-2.62165	1.0591	0.298699	0.771089	-5.05983
Rhbg	0.482729	0.0516826	1.52864	0.137687	0.594716	-4.94588
4930486L24Rik	0.482696	-0.376578	1.65672	0.108856	0.541452	-4.70277
4930502E18Rik	0.48156	-0.763943	1.4042	0.171367	0.642635	-4.96086
Astn2	0.481196	-1.82166	1.07546	0.291444	0.764832	-5.09351
Ticrr	0.481044	7.13141	2.59618	0.0149086	0.203301	-3.72252
Helz2	0.480995	1.97922	1.55699	0.130821	0.581738	-5.22949
Capn6	0.480018	-0.654038	1.3204	0.197504	0.679042	-5.02222
Slc13a5	0.479284	0.78761	1.68541	0.103138	0.530121	-4.89563
Cobl	0.479151	6.85053	2.11009	0.0440106	0.356199	-4.69199
Ryr2	0.478882	2.42571	2.39752	0.0234947	0.260517	-3.88337
Ankrd35	0.478168	2.51557	2.1575	0.0397884	0.335875	-4.35674
Mir1905	0.477774	-1.51403	1.0726	0.292704	0.76536	-5.24756
Tmc7	0.477742	2.14384	2.15692	0.0398375	0.335875	-4.25257
Cyp11a1	0.477535	0.750797	1.74083	0.0928064	0.507589	-4.69153
Zfyve28	0.47729	3.13661	2.01001	0.0542555	0.390328	-4.68906
Gm2694	0.477138	0.687027	1.9325	0.0635769	0.421916	-4.44164
F2	0.477114	-1.10987	1.23921	0.225659	0.709748	-5.12776
4921525O09Rik	0.477015	-1.33555	1.21526	0.234517	0.716213	-5.18126
Ccdc88b	0.47642	1.00804	2.01473	0.0537287	0.388768	-4.34478
Cttnbp2	0.476387	0.840161	1.60244	0.120396	0.562232	-4.96408
6030419C18Rik	0.476228	1.18555	1.89672	0.0683324	0.438457	-4.56524
Cd38	0.475986	4.53851	2.54019	0.0169752	0.218788	-3.76597
Reps2	0.47589	1.61458	2.19216	0.036934	0.323211	-4.15343
4933408N05Rik	0.475623	-1.88325	1.04606	0.30457	0.774493	-5.20366
Abcb1a	0.474723	4.4239	2.41427	0.0226252	0.254999	-4.0243
Pla2g10os	0.474565	-1.26446	1.30328	0.203202	0.686301	-5.08078
Was	0.474351	0.100842	1.81966	0.0796294	0.469268	-4.59465
Ermap	0.473707	-2.15549	1.05744	0.29944	0.771445	-5.10648
Rapgef4	0.473538	1.99908	1.97298	0.0585476	0.406017	-4.6649
Pla1a	0.473364	1.40005	2.1473	0.0406647	0.338246	-4.21168
Ttll3	0.473226	0.160999	1.72553	0.0955673	0.513948	-4.64574
Asb10	0.473063	-2.23591	0.925157	0.362871	0.807142	-5.19798
Mzb1	0.471904	-1.90712	0.961879	0.344428	0.794743	-5.21932
Gm16982	0.471903	-1.52786	0.718745	0.478314	0.866377	-5.43799
Eva1a	0.471887	-0.476495	1.50451	0.143762	0.606302	-4.88633
Tnnt2	0.471822	-1.82074	0.955199	0.347735	0.796294	-5.2241
Atp2a3	0.471785	3.34074	1.94637	0.0618133	0.416877	-4.82372
Cd74	0.471422	1.46982	1.83595	0.0771156	0.462474	-4.71989
Dram1	0.471335	-0.806739	1.44741	0.158999	0.625834	-4.84219
Pirt	0.470617	0.129058	1.24405	0.2239	0.708069	-5.38464
Mis18bp1	0.47051	7.13914	2.94519	0.00646862	0.127554	-2.94683
4930470H14Rik	0.470099	4.7178	1.75962	0.0895085	0.49884	-5.24223
Nfam1	0.469991	-0.121862	1.64208	0.111875	0.547331	-4.76439
Ccdc126	0.469607	2.34926	2.08358	0.0465415	0.365257	-4.42369
AI182371	0.46931	-0.931018	1.26133	0.217704	0.703104	-5.0622
Nrsn2	0.468895	1.40742	1.83547	0.0771897	0.462474	-4.76567
Ggnbp1	0.468621	1.47256	2.07179	0.0477084	0.369139	-4.32203
Nebl	0.468616	-1.93552	1.06078	0.297948	0.770169	-5.17543
Dnah11	0.468455	0.881977	1.59284	0.12254	0.567956	-4.99955
Ccbl2	0.468288	3.68398	2.42627	0.0220206	0.251488	-3.94533
Aoah	0.468277	4.34166	2.79174	0.00938659	0.15779	-3.22355
Lynx1	0.468097	-0.632623	1.37408	0.180429	0.656648	-4.98822
Wscd2	0.467901	1.36293	2.11534	0.0435242	0.353925	-4.25119
4930444M15Rik	0.467496	2.03983	2.2047	0.0359481	0.318924	-4.17165
Nmu	0.467444	-3.52958	0.866508	0.393652	0.829081	-5.1133
Mobp	0.467181	1.225	1.61297	0.118082	0.557118	-5.02921
Fam228b	0.467082	-0.231877	1.4816	0.149729	0.614126	-4.9334
Smyd1	0.466965	2.75637	2.65837	0.0128885	0.190428	-3.40833
Gm19705	0.466905	1.98623	2.08005	0.0468887	0.366998	-4.43072
Aard	0.466482	3.5532	2.04703	0.050243	0.37792	-4.67482
Nup62-il4i1	0.466123	-1.89066	0.990916	0.3303	0.789135	-5.2154
Rcan2	0.46458	0.0246229	1.4509	0.158034	0.62581	-4.97806
Rhox7a	0.464287	-1.96872	1.10239	0.279775	0.752607	-5.15524
Nab2	0.464156	3.96148	2.45097	0.0208217	0.244916	-3.90403
Tenm4	0.463994	5.16147	1.9379	0.0628847	0.419673	-4.95638
Pof1b	0.463932	1.36121	2.0178	0.0533882	0.386853	-4.37435
Wnt3a	0.463528	-0.345699	1.22916	0.229345	0.711058	-5.17028
Clca3b	0.463343	3.58699	2.35806	0.0256663	0.272208	-4.09546
Ccdc79	0.462662	-1.25937	1.17077	0.251661	0.731253	-5.06741
ERCC-00067	0.462377	-2.91137	0.851205	0.40195	0.833422	-5.14625
Plekha6	0.462372	2.68819	2.08481	0.0464219	0.364855	-4.47159
Akr1c18	0.46214	0.213706	1.50806	0.142856	0.604005	-4.90826
Snhg10	0.461471	-1.10527	1.3013	0.203872	0.687449	-5.02002
Celf6	0.461226	-1.6332	1.04743	0.303951	0.774493	-5.18569
Gpr179	0.461133	-1.62399	1.05568	0.300232	0.772587	-5.21393
Gm14164	0.460931	-2.01705	1.07357	0.292276	0.765313	-5.14183
Scml2	0.460831	1.45704	1.86372	0.0729883	0.454176	-4.60981
Gm12596	0.460721	-3.14573	0.853726	0.400576	0.833024	-5.11505
Gm13889	0.460629	-1.70427	1.02624	0.313653	0.778756	-5.22457
BC049715	0.460504	-2.51131	0.867069	0.393349	0.828895	-5.20691
Thrb	0.460161	-1.38955	1.36032	0.184693	0.663549	-4.9951
Map7	0.459928	5.93098	2.88945	0.00741205	0.135952	-3.04353
Ptprcap	0.45986	-0.00621584	1.48799	0.148045	0.612166	-5.08778
Mme	0.459287	6.41469	2.81403	0.00889672	0.153041	-3.2182
Stk36	0.459213	1.97863	2.18052	0.0378717	0.328285	-4.18352
Slc16a9	0.458885	-0.18175	1.3692	0.18193	0.659126	-5.06559
BC089491	0.458373	-2.31542	0.853171	0.400878	0.833235	-5.18276
Cdc42ep3	0.458057	3.55987	2.8173	0.00882686	0.152178	-3.08367
Mras	0.45785	4.65474	2.02586	0.0525046	0.38439	-4.78471
Oas1c	0.45772	-0.145085	1.65441	0.109328	0.542408	-4.78736
Tdrp	0.457658	4.179	2.97761	0.00597364	0.122957	-2.7748
Dync1i1	0.457518	-1.44068	1.02454	0.31444	0.779512	-5.24401
E130008D07Rik	0.457443	-1.48758	1.14464	0.262149	0.741304	-5.12772
Olfr985	0.456571	1.10392	2.10068	0.0448946	0.359913	-4.22805
Herc6	0.456442	-0.562023	1.44082	0.160838	0.627758	-4.91551
Mocos	0.456421	1.19047	2.09291	0.0456364	0.362511	-4.26364
Stat5a	0.455933	0.850273	1.87155	0.0718591	0.450291	-4.57126
Kdm4d	0.455882	-1.63992	1.17587	0.249649	0.729757	-5.08412
Tfap2c	0.455697	5.67741	2.27624	0.0307609	0.296096	-4.33408
Ly6a	0.455695	1.14278	1.47651	0.151079	0.616042	-5.19438
Dppa3	0.455552	2.68411	2.47899	0.019535	0.235679	-3.73087
BC052688	0.455526	3.81168	2.50527	0.018395	0.229351	-3.80143
Spx	0.455158	-0.820656	1.44859	0.158673	0.625834	-4.85949
Scgn	0.455036	-1.31328	1.12599	0.269825	0.744265	-5.24898
Fgf3	0.455028	0.154196	1.81909	0.079718	0.469309	-4.55908
LOC100049077	0.45422	-0.749048	1.17154	0.251357	0.731189	-5.19818
Tex11	0.453007	1.25031	2.23601	0.0335875	0.308555	-4.0381
2700054A10Rik	0.452955	0.603728	1.90455	0.0672658	0.434819	-4.43121
Gm14204	0.452874	-2.33342	0.838344	0.40901	0.837503	-5.23599
Gjb4	0.452867	0.488337	1.75351	0.0905692	0.50223	-4.76993
Gjb3	0.452602	5.19342	2.96652	0.00613884	0.124859	-2.85266
Paqr5	0.451847	-1.93201	0.863985	0.395012	0.829984	-5.24755
Lars2	0.451189	7.96004	1.38369	0.177499	0.652682	-5.88592
Acp6	0.450904	6.31706	2.47566	0.019684	0.236682	-3.95333
Hist1h2ae	0.450581	-1.59233	0.965028	0.342876	0.793406	-5.24066
Tm7sf3	0.450558	6.55863	2.50024	0.0186082	0.229991	-3.90564
Gm10389	0.450493	-1.44234	1.08023	0.289349	0.762198	-5.1566
Frem1	0.449681	-1.06325	1.21062	0.236263	0.717305	-5.12881
Gm5088	0.449236	-2.6164	0.983519	0.333861	0.789859	-5.13693
Sema4g	0.44917	2.70449	2.25168	0.0324596	0.303842	-4.16551
Srrm4os	0.449102	-1.45322	1.18161	0.247402	0.727894	-5.13336
Gjb5	0.448335	3.72701	2.33374	0.0270936	0.278834	-4.13753
Lppr1	0.448147	-0.620577	1.43112	0.163575	0.631459	-4.93415
Sytl5	0.447962	-1.22392	0.9818	0.334692	0.789974	-5.29766
Bhmt2	0.447934	-1.00949	1.09524	0.282837	0.755158	-5.24814
Krt13	0.447658	-1.5813	1.01497	0.3189	0.782929	-5.3118
Gpr143	0.446842	-2.54881	0.809865	0.424917	0.844115	-5.22486
Trpv4	0.446557	0.622724	1.63698	0.112941	0.549082	-4.85447
Mgarp	0.445595	1.73314	1.96498	0.0595133	0.40929	-4.53772
Xlr3a	0.445553	0.271114	1.40506	0.171114	0.642155	-5.18169
Sh2d4a	0.445504	0.331134	1.71383	0.097725	0.517884	-4.72982
Sv2b	0.445424	-3.63227	0.787684	0.437567	0.848049	-5.15953
Hydin	0.445263	0.399666	1.42869	0.164267	0.631673	-5.21775
Ccdc73	0.445145	0.493808	1.71456	0.0975893	0.517815	-4.80366
Aldh1b1	0.445026	1.71861	2.19843	0.0364381	0.32079	-4.12865
Nhlh2	0.444643	-2.20589	0.983177	0.334026	0.789929	-5.15024
5330411J11Rik	0.444375	-0.720843	1.22895	0.229425	0.711058	-5.24642
Mboat4	0.4443	-2.5141	0.826313	0.415684	0.839826	-5.23962
Cped1	0.444192	-0.149801	1.26396	0.216774	0.701414	-5.26461
Hdc	0.444113	-0.18101	1.40446	0.171291	0.642635	-5.07818
Rpgrip1	0.443818	1.64833	2.01779	0.0533892	0.386853	-4.4489
Klhl10	0.442631	-1.2836	1.0921	0.284192	0.757476	-5.2304
Kcnq2	0.442522	2.1037	2.36261	0.0254064	0.27127	-3.90403
Gm15441	0.441978	1.50833	1.4671	0.153607	0.620957	-5.25597
Triml1	0.441804	4.561	2.35863	0.0256335	0.272119	-4.14027
Gtsf1	0.441162	-0.106377	1.63309	0.113761	0.549745	-4.82567
Mib2	0.440438	5.77493	2.26395	0.0316008	0.300732	-4.36655
Adamts9	0.440116	3.49515	2.3063	0.028791	0.286598	-4.18252
Mcf2	0.439829	4.9722	2.60549	0.0145885	0.202093	-3.65669
Ptger1	0.439514	-2.07884	0.856713	0.398951	0.832106	-5.30249
Zscan5b	0.438942	-1.18543	1.16025	0.255847	0.733241	-5.22036
Myo15	0.438809	-1.89931	0.980759	0.335196	0.789974	-5.23681
Ppdpf	0.438762	5.47317	2.51907	0.0178213	0.224381	-3.83927
Chrnd	0.438517	-3.20247	0.702718	0.488092	0.870917	-5.22076
Rpph1	0.438095	-0.772412	1.14777	0.260874	0.740383	-5.27198
Snord70	0.437943	-1.73807	1.02002	0.316541	0.781471	-5.21189
Itpr3	0.43785	5.85484	1.89903	0.0680165	0.437059	-5.03744
Mtm1	0.437381	2.4627	2.52062	0.0177578	0.223763	-3.59914
Arg2	0.437341	0.0405327	1.27769	0.211956	0.695775	-5.24731
Galnt2	0.436707	5.7469	2.55881	0.0162601	0.214538	-3.75793
Kcnh8	0.436388	0.97007	1.4181	0.167309	0.636183	-5.23008
Tmem241	0.435851	0.644783	1.46266	0.15481	0.622176	-5.0709
Samd14	0.435843	-0.0193959	1.27204	0.213928	0.698232	-5.15859
Rdh1	0.4356	-0.0494273	1.65884	0.108424	0.540341	-4.75683
Shisa2	0.435499	3.19076	2.44927	0.0209021	0.245426	-3.87482
Ccm2l	0.435318	0.711106	1.50941	0.142511	0.602995	-5.1414
Pitx3	0.435223	-1.76016	1.01342	0.319625	0.782954	-5.24149
Fads6	0.435081	-0.206276	1.55878	0.130395	0.581666	-4.83119
Slc17a9	0.434973	4.01042	2.25408	0.03229	0.303533	-4.32332
2019-03-02	0.434581	2.94256	2.567	0.0159544	0.212256	-3.55315
Kank4	0.43454	3.03039	1.79146	0.0841475	0.482145	-5.05876
Pi15	0.434285	-2.60042	0.750454	0.459306	0.856593	-5.25093
Gm7444	0.433924	-1.36064	0.892875	0.379612	0.819384	-5.41346
Lrrc75b	0.433542	-2.01354	0.805712	0.427268	0.845817	-5.32534
Nccrp1	0.433481	1.11273	1.79524	0.0835281	0.480194	-4.77682
Appbp2os	0.433386	-2.3208	0.767804	0.449096	0.850863	-5.2969
Gxylt2	0.433386	-1.66116	1.1298	0.268245	0.743209	-5.06523
Adrb3	0.433135	5.06936	2.54124	0.016934	0.218534	-3.78537
Fkbp6	0.432581	1.36621	2.16446	0.0391999	0.334008	-4.19346
Lag3	0.432415	0.595473	1.49434	0.146387	0.608071	-5.03826
Mageb16-ps1	0.431994	-1.47791	0.999533	0.326184	0.787213	-5.26764
Arl5c	0.431962	0.869293	1.71753	0.0970385	0.516591	-4.79802
Sorcs2	0.431955	1.23112	1.68465	0.103286	0.530121	-4.88337
Htra1	0.431653	4.31592	2.74394	0.0105238	0.168686	-3.31366
Icam5	0.431474	0.994422	2.07405	0.0474828	0.368313	-4.26098
Grin3b	0.431241	-3.19693	0.81125	0.424135	0.843386	-5.16244
Abca7	0.430711	4.13003	2.27487	0.0308533	0.296096	-4.26416
Dnah7b	0.430375	-1.90084	0.954322	0.348171	0.796489	-5.21556
Tmem229b	0.430253	2.47429	1.85207	0.0746958	0.456322	-4.82604
AU018091	0.430215	7.27868	2.33123	0.027245	0.279649	-4.27981
Dpysl4	0.43005	1.29992	1.96445	0.0595779	0.40929	-4.50635
Oas1g	0.429866	0.48372	1.55692	0.130836	0.581738	-5.11249
Creg2	0.429814	-1.23022	1.05653	0.29985	0.772083	-5.28475
Pram1	0.429693	-1.60802	0.823088	0.417484	0.8399	-5.38606
Nos3	0.429632	1.14689	1.28827	0.208305	0.692294	-5.47749
Tuba3a	0.429588	3.14668	2.12422	0.0427126	0.349342	-4.50737
Adgra3	0.429056	2.39548	1.73823	0.0932715	0.508845	-4.8864
Aox3	0.428693	-0.581088	1.16045	0.255765	0.733241	-5.31636
Stambpl1	0.428226	1.78575	2.00117	0.0552538	0.393556	-4.49277
Slc6a6	0.427511	7.18118	2.16376	0.0392586	0.334143	-4.59275
Tnrc18	0.427271	4.8365	2.26225	0.0317187	0.301046	-4.341
Sema4a	0.427231	2.92658	1.93969	0.062657	0.419469	-4.77629
Nacc2	0.427174	3.3013	2.28247	0.0303428	0.29356	-4.17294
Zbtb11os1	0.426851	0.929501	1.69646	0.101005	0.524145	-4.84342
1700110K17Rik	0.426834	-3.33038	0.796638	0.432433	0.846181	-5.20216
Itga9	0.426535	3.67736	2.28056	0.0304704	0.29461	-4.25159
Zc3h12a	0.42645	2.93484	2.00869	0.0544035	0.390328	-4.64837
Clec2h	0.426216	-1.60599	1.04559	0.304783	0.774493	-5.1879
Slc26a9	0.426216	0.0995574	1.54002	0.134896	0.589112	-4.96192
Gpr35	0.426115	-1.68574	0.982608	0.334301	0.789974	-5.21972
Rab5b	0.425944	5.235	2.55872	0.0162635	0.214538	-3.749
Erbb3	0.425566	4.41329	2.2156	0.0351096	0.313954	-4.39233
Loxl3	0.425489	0.594417	1.28271	0.210218	0.693233	-5.27927
1700091H14Rik	0.425322	-2.13229	0.775321	0.444716	0.850767	-5.35521
Slc35f4	0.425197	-1.06929	1.20118	0.239847	0.720058	-5.13464
Armc2	0.425033	-1.04769	1.12949	0.268373	0.743209	-5.23305
Arvcf	0.424912	5.15717	2.83121	0.0085358	0.148815	-3.15542
Emc9	0.424883	0.374466	1.63369	0.113634	0.549745	-4.82544
Gm2518	0.424867	-0.623783	1.12922	0.268484	0.743209	-5.24513
Pou2f2	0.42402	2.43561	1.72912	0.094914	0.511855	-5.05995
Efcab5	0.423838	-2.33858	0.713305	0.481621	0.867881	-5.35142
Tfcp2l1	0.423219	7.11677	1.88933	0.0693522	0.441586	-5.09412
Hes7	0.423093	-1.2398	0.95887	0.345915	0.795097	-5.28372
Gal3st3	0.423011	2.31284	2.15734	0.0398021	0.335875	-4.30528
Medag	0.422831	-2.92634	0.69917	0.490273	0.872616	-5.23021
Tmem64	0.422693	7.18874	2.49104	0.0190045	0.232478	-3.94663
Adgrf3	0.421252	-1.88103	0.766577	0.449814	0.850863	-5.3721
Pnck	0.421235	0.599549	1.54572	0.133515	0.586919	-5.03857
Padi4	0.420948	0.703048	1.50786	0.142905	0.604005	-5.20535
Lrrc55	0.420914	-2.45116	0.957402	0.346642	0.795272	-5.19943
Fbln2	0.420197	0.367302	1.83479	0.0772932	0.462474	-4.52146
Msx2	0.420052	1.32571	1.61648	0.117317	0.557118	-4.97056
G0s2	0.419675	-1.68031	1.11868	0.272878	0.747067	-5.12819
Cd6	0.419194	-0.0667859	1.46161	0.155094	0.622263	-4.99426
Scube1	0.41854	0.0210128	1.32239	0.196848	0.679042	-5.14957
Pdzph1	0.418487	-2.55928	0.693911	0.493514	0.873923	-5.39367
Eml6	0.41824	0.560603	1.36423	0.183471	0.662556	-5.17284
Fam169b	0.417926	3.04093	2.2171	0.034996	0.313954	-4.29648
Igfals	0.417901	0.231284	1.57635	0.126293	0.575493	-4.9159
Nkpd1	0.41789	-2.0158	0.735523	0.468201	0.862739	-5.34962
Hist1h2be	0.417869	-1.73337	0.870859	0.391313	0.827131	-5.36081
Art5	0.417439	-0.425368	1.13695	0.265293	0.742851	-5.30705
Adap1	0.417156	5.60739	2.68627	0.0120676	0.182831	-3.49342
9330102E08Rik	0.416957	-0.541166	1.15792	0.256777	0.734806	-5.27924
Dcbld1	0.416946	5.0101	2.37778	0.0245593	0.267211	-4.11847
Adgrg5	0.416899	-0.0955057	1.2488	0.222184	0.706745	-5.28316
Mir124a-1hg	0.416805	2.0405	2.01126	0.054115	0.390136	-4.57583
Zfp758	0.416412	4.01176	2.21817	0.0349147	0.313954	-4.36917
Tnk2os	0.416126	-2.51472	0.837668	0.409383	0.837503	-5.21443
Macrod1	0.416099	1.12753	2.06894	0.0479945	0.369889	-4.25237
Rasa4	0.415568	3.97974	2.71502	0.0112733	0.175603	-3.3664
Zfp619	0.415397	3.35963	2.25134	0.0324838	0.303842	-4.26647
Cenpm	0.415091	5.33321	2.54266	0.0168787	0.218471	-3.78636
Hfm1	0.414896	1.41187	1.85432	0.0743638	0.456023	-4.68466
Pnoc	0.414746	-2.82915	0.883618	0.384503	0.823596	-5.23459
Dmrt1	0.414537	4.44802	2.11329	0.0437131	0.354903	-4.59142
Kctd8	0.414217	-0.151754	1.28349	0.209949	0.693233	-5.20383
Mylk4	0.41407	-0.640718	1.28609	0.209054	0.693233	-5.08152
Sgms2	0.414024	1.78005	1.57257	0.127167	0.577501	-5.19915
Prkcg	0.414014	4.48853	2.23655	0.0335487	0.308405	-4.37372
Epha4	0.413932	6.28255	1.94889	0.0614969	0.416219	-4.96299
Gm13083	0.413659	-2.35001	0.886173	0.383149	0.822902	-5.25592
Podxl2	0.412931	-0.415915	1.07056	0.293602	0.765827	-5.3319
Rgs8	0.412475	-1.30866	1.05687	0.299698	0.77192	-5.17927
Dlgap1	0.41242	0.681782	1.49582	0.146003	0.607817	-5.1056
Pde9a	0.41227	2.71868	1.95735	0.0604463	0.411048	-4.71037
Gadd45b	0.411764	3.68109	2.55124	0.0165473	0.216293	-3.638
Ccdc87	0.411727	-0.875888	1.08137	0.288851	0.761659	-5.31829
Mir684-1	0.411481	1.27347	1.42846	0.164334	0.631673	-5.23662
Eif2s2	0.411417	9.70357	3.13394	0.00405139	0.0988422	-2.60659
Plxna2	0.41123	2.8183	2.1044	0.0445435	0.358081	-4.46634
Sp140	0.411194	-0.648453	1.01826	0.317363	0.781912	-5.26822
Cct6b	0.411181	-0.890691	1.36561	0.183043	0.661763	-5.01108
Jakmip1	0.410582	1.97641	2.3171	0.0281118	0.283477	-3.94773
Kmt2c	0.409516	5.85824	2.00229	0.0551261	0.393008	-4.85864
Npy4r	0.408775	-1.46768	0.999607	0.326149	0.787213	-5.26397
Ddx58	0.408727	5.02922	1.88343	0.0701754	0.444301	-5.03914
Nlrp14	0.408679	0.531016	1.40611	0.170805	0.641771	-5.16032
Fam214b	0.408672	2.95395	2.29605	0.0294498	0.28907	-4.13341
Slc1a1	0.408672	0.970189	2.03565	0.0514477	0.381831	-4.35887
Mpc1	0.408602	4.23142	2.25163	0.0324633	0.303842	-4.31565
Ddx43	0.408008	3.10886	1.90448	0.0672751	0.434819	-4.8431
Limch1	0.407981	1.95476	1.91129	0.0663602	0.431425	-4.66032
Slc16a11	0.407908	-0.160517	1.2774	0.212059	0.695775	-5.13876
Zfp85	0.406945	0.754363	1.63423	0.113521	0.549745	-4.8704
Smoc2	0.406878	-2.23508	0.608782	0.547627	0.897407	-5.3619
Ccdc150	0.406509	-0.689859	1.04377	0.30561	0.774596	-5.32377
Aamdc	0.406475	1.34445	1.9311	0.0637572	0.422444	-4.50831
Sh3rf2	0.406433	0.528175	1.45306	0.157436	0.625753	-5.09927
Cmtm5	0.406263	-2.74153	0.746925	0.461399	0.857923	-5.23989
Sh3tc2	0.406244	0.0443538	1.36409	0.183517	0.662556	-5.13301
4632428N05Rik	0.406048	1.29393	1.96267	0.0597937	0.409636	-4.48093
Cd22	0.405782	-1.84601	0.918431	0.366318	0.810024	-5.25617
Vsig10l	0.405682	1.90293	1.84276	0.076085	0.460984	-4.78635
Eno2	0.405064	1.42662	1.8551	0.0742482	0.455746	-4.65918
Gm14327	0.405011	-2.94406	0.794918	0.433416	0.846355	-5.18583
Ntm	0.404758	-1.07263	1.07219	0.292881	0.76536	-5.2403
Cers3	0.403915	-2.72287	0.749761	0.459716	0.856593	-5.2756
Mir3101	0.403699	-2.10729	0.898256	0.376787	0.818365	-5.26432
Cd82	0.403527	-0.503686	1.35148	0.187472	0.666734	-5.02163
Mfge8	0.403203	5.89485	2.93229	0.00667635	0.129142	-2.9431
Cyp2c69	0.403152	-1.22251	1.17491	0.250026	0.730058	-5.18796
Lgals9	0.402146	2.87472	1.66378	0.107424	0.538302	-5.24741
Dnaaf1	0.402122	-1.4068	1.13788	0.264914	0.742851	-5.16558
Nr5a2	0.402019	5.45892	2.13174	0.0420354	0.345994	-4.61465
Lyrm5	0.401573	2.58837	2.25771	0.0320354	0.302385	-4.1382
Scn8a	0.401553	2.30849	1.97473	0.0583383	0.405925	-4.6062
Lgals3	0.401546	4.04499	2.25564	0.0321802	0.303014	-4.29383
Hfe2	0.401277	1.00739	1.58105	0.125213	0.573253	-4.98812
Zfp59	0.401078	5.03743	2.39022	0.0238834	0.262904	-4.09747
Usp50	0.401	-0.843335	1.14604	0.261578	0.740618	-5.26435
Lpxn	0.400761	-0.715372	1.0916	0.284407	0.757913	-5.27203
Arl9	0.400751	-3.18626	0.705399	0.486449	0.869906	-5.2609
Gpx4	0.400643	8.79552	2.62851	0.0138241	0.197656	-3.70951
Crybb3	0.400348	-2.87594	0.804394	0.428016	0.845817	-5.17797
Rpl14-ps1	0.400098	3.84623	1.6822	0.103765	0.530952	-5.25444
Prss50	0.399938	2.90401	2.50228	0.0185216	0.229653	-3.7111
D730005E14Rik	0.399919	0.262746	1.47353	0.151877	0.617834	-5.08293
Hexb	0.399768	5.33948	2.21713	0.0349937	0.313954	-4.44195
Upk3b	0.399518	-0.0381385	1.52102	0.139583	0.596392	-4.93925
Casq2	0.39946	-0.0860247	1.29451	0.206173	0.689869	-5.24927
Dagla	0.398907	1.30644	1.601	0.120717	0.56355	-5.02695
Lat2	0.398202	-1.34712	1.06433	0.296363	0.768887	-5.24496
Prss35	0.397904	1.81025	2.03711	0.0512919	0.381099	-4.42258
Slc2a5	0.397481	1.44477	1.78008	0.0860312	0.487686	-4.8343
Txnrd3	0.397457	3.46835	2.39711	0.0235166	0.260517	-3.97912
Slc28a1	0.397314	4.97124	2.22916	0.0340922	0.310638	-4.41429
Osm	0.3962	-1.09064	1.13255	0.267109	0.743209	-5.25411
Map6d1	0.39593	-0.660541	1.13123	0.26765	0.743209	-5.22593
Fig4	0.395659	5.83185	2.41368	0.0226553	0.254999	-4.066
Plscr4	0.395462	-2.86923	0.66735	0.510067	0.88192	-5.26551
Aoc3	0.395299	0.377391	1.46541	0.154062	0.621624	-5.1251
Kl	0.395255	-1.69344	0.950734	0.349957	0.797984	-5.18706
Tfr2	0.395167	-0.464254	1.03626	0.309039	0.776423	-5.43242
Apobec2	0.395162	2.85461	2.00578	0.0547309	0.391418	-4.6259
Tmem40	0.394977	2.98669	2.43969	0.0213614	0.248186	-3.86597
AI118078	0.394819	0.217999	1.42898	0.164185	0.631673	-5.10637
Myo1h	0.394718	-0.296623	1.27097	0.214304	0.698232	-5.13949
Gstk1	0.394466	1.4848	1.80233	0.0823807	0.476247	-4.71669
Adcy1	0.394448	4.1823	1.84013	0.0764822	0.46145	-5.06439
Gpat2	0.393783	2.57888	1.70376	0.0996156	0.521602	-5.13311
Pou2f3	0.393437	1.54239	1.58211	0.124971	0.573055	-5.12288
Ino80	0.393345	6.97422	2.42905	0.0218822	0.250667	-4.06721
Susd5	0.393281	0.324092	0.88585	0.38332	0.822978	-5.6466
Ap3m2	0.392962	1.47982	1.9598	0.0601459	0.410588	-4.52598
Calb2	0.392882	0.778405	1.57041	0.127668	0.577501	-5.03188
Klf2	0.392799	7.0747	2.47612	0.0196632	0.236615	-3.96819
Ggnbp2os	0.39272	-0.186505	1.27946	0.211343	0.694718	-5.18204
Sesn1	0.39243	4.0944	2.15525	0.0399802	0.33622	-4.50046
4930453H23Rik	0.392223	-0.582448	1.21723	0.233779	0.715509	-5.23754
Hoxa10	0.392083	-2.22169	0.687376	0.497559	0.875619	-5.27377
Slc6a8	0.392008	6.89915	2.31023	0.0285423	0.284853	-4.30356
BC037032	0.391788	-2.32906	0.661517	0.513743	0.883004	-5.28773
Nrk	0.39161	2.91355	1.66534	0.10711	0.537739	-5.18526
Glb1	0.391577	5.3183	2.35658	0.025751	0.27262	-4.17097
Klhl13	0.39151	9.08754	2.90242	0.00718151	0.133993	-3.12701
Man2c1os	0.390998	-1.86669	0.890761	0.380725	0.820202	-5.31445
Nlrp5-ps	0.390945	0.465999	1.41605	0.167903	0.636759	-5.16672
Pkd1l3	0.390593	-2.10632	0.915437	0.367859	0.811248	-5.22012
Ceacam20	0.390421	2.85058	1.50026	0.144855	0.607256	-5.48415
D630039A03Rik	0.389969	-0.420952	1.28328	0.210023	0.693233	-5.28074
Rbks	0.389948	0.134533	1.17967	0.248157	0.728306	-5.34597
Tppp3	0.38986	3.12113	2.3931	0.0237294	0.261953	-3.95403
Ace	0.389717	0.150936	1.40434	0.171327	0.642635	-5.12492
Stat6	0.389428	4.6302	1.96715	0.0592501	0.409128	-4.86861
Lpar5	0.389316	2.03757	1.63759	0.112814	0.548634	-5.15222
Spata1	0.389276	-0.344612	1.29115	0.207316	0.691159	-5.1316
Lcor	0.38895	2.22726	1.83565	0.0771617	0.462474	-4.86872
Bco1	0.388691	-2.84718	0.725197	0.47441	0.865124	-5.24876
Arl4d	0.387536	2.75388	2.15708	0.0398238	0.335875	-4.35777
Nhsl2	0.387476	0.998558	1.48561	0.148669	0.612928	-5.16113
1600029O15Rik	0.38727	-2.17127	0.773552	0.445744	0.850863	-5.39
Ipw	0.387225	-1.42433	0.776719	0.443904	0.850767	-5.4909
Gm10069	0.387173	1.79926	2.05405	0.0495125	0.375989	-4.43783
D630045M09Rik	0.387094	5.28695	2.75154	0.0103348	0.167201	-3.34073
Col13a1	0.387068	0.497186	1.05223	0.301783	0.773693	-5.6005
Ctcfl	0.386682	0.763941	1.72359	0.0959227	0.514977	-4.78155
Stard6	0.386537	-0.560352	1.16115	0.255486	0.733022	-5.23432
Emp1	0.386444	3.58498	2.06562	0.0483289	0.371	-4.63253
Slc9b2	0.386417	0.590658	1.52063	0.139682	0.596392	-5.07408
Il6ra	0.386407	0.854051	1.6663	0.106917	0.537324	-4.84114
Mir5099	0.386259	-1.43679	0.842317	0.406821	0.835695	-5.41052
Mok	0.386188	3.66117	2.2797	0.0305279	0.294977	-4.23828
Gm10791	0.386147	-2.14885	0.700756	0.489297	0.87178	-5.41505
Zfp57	0.386024	8.12886	2.07955	0.0469378	0.366998	-4.79109
Proca1	0.385787	-0.583613	1.20396	0.238789	0.718948	-5.21767
Kalrn	0.38571	3.11509	2.0236	0.0527509	0.384746	-4.63929
Fbp1	0.385119	0.488664	1.17478	0.250078	0.730073	-5.46124
1700034P13Rik	0.384758	-0.265048	1.27683	0.212259	0.695775	-5.19738
Tspan1	0.384673	-0.97348	0.852746	0.40111	0.833235	-5.52535
Hyal3	0.3846	-0.623741	1.0351	0.309568	0.777004	-5.31751
Fam131c	0.384281	1.98623	1.68408	0.103397	0.530121	-5.04698
H2-Eb1	0.384197	-0.0761778	1.40579	0.170899	0.64197	-5.03902
Drd2	0.383959	-3.05724	0.681625	0.501133	0.87694	-5.23513
4930520O04Rik	0.383753	-2.78137	0.645965	0.523615	0.8883	-5.27748
Fam25c	0.383681	2.92464	1.9905	0.056481	0.399228	-4.71345
Atp8a1	0.383649	3.73963	2.43201	0.0217363	0.249919	-3.91135
Fbp2	0.383333	1.86085	1.69371	0.101532	0.525599	-4.98159
Camk1d	0.38306	4.49145	1.87938	0.0707453	0.446268	-5.02986
Pitpnm3	0.383	-1.99901	0.848618	0.403364	0.833788	-5.34104
1700113A16Rik	0.382915	0.0132968	1.24432	0.223802	0.708069	-5.28006
Mov10	0.3825	6.68415	2.43369	0.0216537	0.249711	-4.04963
Dcc	0.382346	-0.864429	1.26115	0.217768	0.703164	-5.15889
Sox7	0.381916	0.684809	1.55124	0.13219	0.584541	-5.03477
6330403A02Rik	0.381553	-1.62049	0.897104	0.37739	0.818464	-5.32304
Gdf15	0.381511	0.400494	1.5444	0.133836	0.587686	-4.95544
Gm16907	0.381348	-1.65319	0.864252	0.394868	0.829984	-5.36158
Klk13	0.380518	-0.746502	1.15704	0.257132	0.735113	-5.25331
Acp5	0.380491	1.44571	1.51158	0.141961	0.601818	-5.18385
Plcd1	0.379902	3.8682	1.89831	0.0681144	0.437326	-4.94625
Rhof	0.379893	2.23581	1.9301	0.0638863	0.422971	-4.68445
Spag6	0.37974	-0.0654242	1.53274	0.136676	0.592545	-4.96224
Muc1	0.379673	2.9915	1.90472	0.0672437	0.434819	-4.83234
Meiob	0.379596	-2.19244	0.876993	0.388029	0.825082	-5.29108
Rreb1	0.379564	5.12218	1.91816	0.0654472	0.427823	-4.98027
Ppfia3	0.379003	3.47072	2.35988	0.0255618	0.271835	-4.04202
Cfc1	0.378803	-1.85216	0.830556	0.413322	0.837907	-5.38577
Klf8	0.378611	5.15404	2.21514	0.0351448	0.313954	-4.44366
1110020A21Rik	0.377959	-2.21655	0.86913	0.392241	0.827745	-5.22803
Ppp1r9b	0.377846	5.37247	1.89497	0.068573	0.438635	-5.02549
Rnf125	0.377821	3.18876	1.64591	0.111077	0.546189	-5.31923
Serpine1	0.377716	3.47311	2.2619	0.0317427	0.301089	-4.22227
Gm16938	0.377502	-1.04239	0.882015	0.385355	0.823922	-5.43427
Lrrc29	0.377289	-0.545192	1.00739	0.322461	0.785154	-5.36078
Lix1l	0.37708	2.31269	1.6442	0.111433	0.546898	-5.15063
Gnat1	0.376913	-0.499743	1.08476	0.287373	0.760682	-5.40258
Myo1a	0.376707	0.721482	1.52286	0.139123	0.596392	-5.12087
Nkain4	0.376286	0.543473	1.18096	0.247656	0.727933	-5.49177
Gas7	0.376059	1.5385	1.62986	0.114446	0.551385	-5.06761
Notum	0.376006	5.02991	2.10575	0.0444166	0.357795	-4.6478
Fbxo2	0.375849	4.31547	2.49451	0.018854	0.231947	-3.83749
Elavl4	0.375727	0.804692	1.17033	0.251836	0.731253	-5.49244
Lrrc75a	0.375611	0.593625	1.0402	0.307239	0.775305	-5.5083
Kat2b	0.374858	6.04106	1.98607	0.056997	0.401114	-4.88868
Pnpla3	0.37453	2.52673	1.85983	0.0735553	0.455046	-4.91182
Myoz3	0.3745	-1.70121	0.833162	0.411876	0.837503	-5.33403
Col5a3	0.374384	1.57906	1.55472	0.131358	0.582858	-5.21544
Qpct	0.37422	0.158207	1.22035	0.232615	0.715268	-5.30135
Cyp1a2	0.374047	-1.64314	0.766224	0.450021	0.850863	-5.45024
Dmrt3	0.373946	-0.247635	1.1508	0.259648	0.738431	-5.28377
Arhgef26	0.373677	3.8441	1.68903	0.102435	0.527686	-5.23601
Trim2	0.373608	6.05352	2.0762	0.0472695	0.367418	-4.72973
Gpa33	0.373069	5.75341	1.85146	0.0747862	0.456523	-5.11765
Mpp1	0.37302	4.72915	2.33587	0.0269659	0.278552	-4.18647
Gm4841	0.372944	-2.12944	0.786227	0.438406	0.848932	-5.34399
Lipo1	0.372895	3.46805	2.08809	0.0461023	0.363286	-4.56757
Sox5	0.372884	-2.42113	0.865446	0.394224	0.829836	-5.29296
Glis3	0.372306	1.91308	1.67447	0.105289	0.534316	-5.03775
2310039L15Rik	0.37228	2.24525	1.86523	0.0727692	0.453627	-4.81939
She	0.371999	3.39819	1.8412	0.0763206	0.461167	-4.95518
Slc41a3	0.371864	0.384201	1.47968	0.150238	0.61439	-5.0294
Ica1l	0.371497	-1.22458	0.903263	0.374171	0.81608	-5.38858
Cdyl2	0.371447	6.25083	1.86675	0.0725491	0.45322	-5.10479
Nlrp4a	0.37135	1.95853	2.0995	0.045007	0.359913	-4.4252
Zfp438	0.371023	2.5576	1.68115	0.103971	0.531027	-5.1276
Itgae	0.370708	-0.140168	1.23968	0.225487	0.709748	-5.27744
Ripk3	0.370664	3.66015	2.10631	0.0443639	0.357746	-4.5456
Fcgr2b	0.370505	1.2909	1.51554	0.140959	0.59909	-5.2777
Spire2	0.370386	3.9663	2.10254	0.0447185	0.359115	-4.59714
Ubxn2a	0.370289	6.28881	2.34693	0.0263105	0.274908	-4.2102
AI854517	0.370149	1.09558	1.55047	0.132374	0.585178	-5.07575
Accsl	0.3699	3.20025	1.72294	0.0960423	0.515045	-5.18401
Clgn	0.369683	4.04175	1.6847	0.103277	0.530121	-5.28926
Rlbp1	0.369138	2.05375	1.73905	0.093124	0.508697	-4.97507
Capn12	0.369075	-0.887096	1.13073	0.267857	0.743209	-5.23698
Pramef12	0.368955	5.3477	2.38771	0.0240184	0.263899	-4.11095
Hspb2	0.368797	-0.428183	0.860649	0.396816	0.830589	-5.42003
Dpf3	0.367724	-0.749536	1.18692	0.245335	0.726297	-5.20461
Pdyn	0.367661	-0.715223	0.840854	0.407626	0.836884	-5.56228
Ptpre	0.367461	-0.192759	1.25591	0.219632	0.704537	-5.2457
1700007J10Rik	0.367266	-0.540773	0.878912	0.387006	0.824718	-5.48172
Rab3a	0.367019	1.32637	1.92156	0.0649997	0.426696	-4.58581
Tfap2a	0.36689	0.696648	1.23855	0.225901	0.709748	-5.33679
Gm19434	0.366094	-2.18381	0.81524	0.421886	0.842226	-5.31313
Cep70	0.365936	4.28066	2.27509	0.0308385	0.296096	-4.28233
AY074887	0.365417	-1.06229	1.02909	0.312335	0.778414	-5.26951
Tm4sf5	0.365295	0.799813	1.53844	0.135282	0.590256	-5.06213
Uckl1os	0.365282	0.229621	1.25455	0.220118	0.704537	-5.23127
Gad2	0.365111	-2.188	0.80818	0.42587	0.844926	-5.31678
Psg23	0.365044	-1.1759	0.921664	0.364658	0.808932	-5.35401
Mast3	0.364974	3.94766	2.13883	0.0414058	0.342449	-4.52523
P4ha3	0.364957	-2.49192	0.755095	0.456561	0.854601	-5.29915
Plekhh2	0.364631	2.75443	1.85949	0.0736045	0.455046	-4.8276
Gstm6	0.364629	-0.275144	1.20233	0.239409	0.719356	-5.27868
Cd55	0.364213	1.87788	1.81443	0.080451	0.471864	-4.79945
Cd68	0.363855	4.32407	2.32012	0.0279246	0.283249	-4.20425
Camkmt	0.363808	2.50182	2.0388	0.0511117	0.380308	-4.5133
Gje1	0.363742	-1.84747	0.86037	0.396967	0.830589	-5.26336
Dgkeos	0.363717	0.831612	1.46073	0.155335	0.622906	-5.21835
C1qtnf1	0.363306	-1.11057	1.08798	0.285974	0.758955	-5.22686
Pcdhgc5	0.36323	-1.863	0.555503	0.583008	0.906292	-5.41144
4930433N12Rik	0.363145	-1.63017	0.713642	0.481416	0.867612	-5.45179
Gm3716	0.363021	-1.71421	0.670154	0.508306	0.880938	-5.38429
Hnf1a	0.362819	1.41308	1.73575	0.0937147	0.510001	-4.90379
Klhl32	0.362617	-1.91228	0.735531	0.468196	0.862739	-5.29954
Alx4	0.362012	-1.82349	0.580077	0.566549	0.903684	-5.44279
Parp14	0.361954	3.62576	1.40528	0.17105	0.642155	-5.64915
Gm12359	0.361613	-0.481391	0.986379	0.332481	0.789317	-5.44187
Hoxb1	0.361292	-1.0686	0.688573	0.496816	0.875316	-5.38482
Sult2b1	0.361177	0.541259	1.43823	0.161567	0.628545	-5.15595
Xlr3c	0.361023	-0.117447	0.966836	0.341988	0.793008	-5.61935
E2f2	0.360914	4.34095	1.74104	0.0927696	0.507589	-5.24421
Meis1	0.360801	0.70233	1.30413	0.202917	0.685936	-5.24947
1810010H24Rik	0.360382	0.2604	1.3393	0.191354	0.672512	-5.19773
Spef1	0.360346	0.704224	1.43186	0.163367	0.631459	-5.16573
Prrt3	0.360221	3.04052	1.81624	0.0801667	0.471424	-4.9844
Echdc3	0.359984	-2.04723	0.803114	0.428743	0.845817	-5.31994
Dnajc4	0.359535	2.14359	1.82451	0.078874	0.466579	-4.83979
Casz1	0.358987	3.58498	2.02948	0.0521114	0.383439	-4.70561
Capsl	0.358985	2.54147	2.0355	0.0514643	0.381831	-4.54595
Gm20939	0.358607	5.91595	1.93719	0.0629752	0.419988	-4.9697
Slc2a12	0.358495	-2.59354	0.542241	0.591986	0.90994	-5.29581
Slc25a12	0.358182	5.44522	2.07158	0.0477292	0.369139	-4.72231
Spats1	0.357984	1.2732	1.69028	0.102193	0.527612	-4.9824
4933406J08Rik	0.357278	-0.479398	0.920744	0.36513	0.809375	-5.51878
Slc50a1	0.357256	2.42216	2.01339	0.0538779	0.389302	-4.54692
4930431F12Rik	0.357142	1.17027	1.42959	0.164012	0.631673	-5.27774
Dok6	0.357017	-3.15526	0.612493	0.545205	0.895975	-5.24112
Pfn4	0.356698	-1.35692	0.797517	0.431931	0.846181	-5.40753
Camk1	0.356688	0.534731	1.07452	0.291855	0.765313	-5.4484
Pstpip2	0.35564	2.75212	1.53626	0.135815	0.590855	-5.34666
Nrg4	0.355019	1.24111	1.52223	0.13928	0.596392	-5.15507
Gas2	0.354978	1.69708	1.8432	0.07602	0.460968	-4.73703
Hoxc10	0.354458	-2.96691	0.565979	0.575963	0.905918	-5.3042
Mfsd12	0.354083	3.18694	1.89522	0.0685389	0.438635	-4.88277
Gm11190	0.353849	-1.65282	0.732847	0.469805	0.863242	-5.47255
Srgap3	0.353805	3.18444	1.62206	0.116114	0.554935	-5.32085
Enox2	0.353721	3.49286	1.68415	0.103384	0.530121	-5.21798
Cacna2d2	0.353631	2.43509	1.59237	0.122644	0.568166	-5.29869
Ttyh2	0.353459	3.48858	1.96596	0.0593943	0.409134	-4.7922
Scara5	0.353324	-0.690318	0.892606	0.379754	0.819384	-5.39399
Adamtsl4	0.353303	1.22528	1.43281	0.163096	0.631459	-5.24804
Lama3	0.353182	3.13606	1.5294	0.137499	0.594716	-5.45433
Erf	0.353079	7.17087	1.84375	0.0759362	0.460861	-5.15806
Acan	0.352983	1.6835	1.58042	0.125357	0.573253	-5.13383
Lrrc56	0.352891	1.70732	1.61364	0.117935	0.557118	-5.08535
Nr2f2	0.352773	-2.05882	0.651116	0.520334	0.886616	-5.40286
Drc1	0.352739	0.425572	1.33673	0.192181	0.67307	-5.223
Snord69	0.352512	0.474618	1.13432	0.266375	0.743209	-5.42738
Gpha2	0.352498	-0.730781	0.909804	0.370771	0.813427	-5.43541
Arih2	0.35239	6.96804	2.64397	0.0133321	0.194571	-3.60837
Dzip3	0.352066	5.2294	1.79456	0.0836395	0.480394	-5.18654
A4galt	0.351921	2.8395	1.92009	0.0651932	0.426882	-4.75815
C3	0.351707	-1.49371	0.968393	0.341224	0.793008	-5.22938
S1pr4	0.351454	-0.95577	1.03115	0.311384	0.778414	-5.31953
Camk2b	0.35127	4.26695	1.92713	0.0642724	0.424119	-4.92655
Mylpf	0.351216	5.45686	2.12061	0.0430411	0.351102	-4.62747
Trim14	0.350716	0.914345	1.17991	0.248064	0.728306	-5.49116
Kifc3	0.350683	5.26921	2.12312	0.042812	0.34997	-4.61506
Abca1	0.350306	4.0283	1.55649	0.130939	0.581829	-5.50226
Krt1	0.350159	-2.25333	0.688869	0.496632	0.875316	-5.36159
Ildr1	0.349862	4.47538	1.84227	0.07616	0.460984	-5.09017
Cyth4	0.349341	-1.11232	0.869077	0.392269	0.827745	-5.44792
Hist2h2ac	0.349271	-2.59118	0.737265	0.467157	0.862488	-5.25832
A930016O22Rik	0.349242	-1.46315	0.843761	0.406027	0.83495	-5.4069
Zfp534	0.349196	6.62834	2.04202	0.0507701	0.379374	-4.80151
Filip1l	0.349084	0.67636	1.28396	0.209787	0.693233	-5.31282
Cpsf4l	0.34888	4.06865	1.61948	0.11667	0.555723	-5.41653
Gal3st4	0.348621	-0.984728	0.687275	0.497621	0.875619	-5.44228
Abcd1	0.348495	2.53181	1.62019	0.116516	0.555723	-5.21118
1700030J22Rik	0.348443	1.39012	1.60427	0.119992	0.561181	-5.09167
Tmie	0.348361	-0.529505	1.04893	0.303272	0.774466	-5.34189
Pdgfrb	0.347602	1.07381	1.16498	0.253959	0.732096	-5.49542
Xbp1	0.347467	6.27638	2.19552	0.0366678	0.321627	-4.50742
Large	0.347225	3.96219	1.72996	0.0947613	0.511566	-5.19683
8430419L09Rik	0.346573	2.69591	1.64507	0.111251	0.546524	-5.21325
Cdsn	0.345969	1.27768	1.15073	0.259674	0.738431	-5.67593
Hrh3	0.345357	-0.0866058	1.11015	0.276474	0.749138	-5.44655
Tigit	0.344557	-1.65221	0.859662	0.397351	0.830888	-5.35288
Gpr83	0.344443	-0.441205	0.787845	0.437474	0.848049	-5.73674
Mansc4	0.34405	-1.51379	0.902067	0.374794	0.816343	-5.37052
Icam4	0.344027	-0.386413	1.14317	0.262748	0.741803	-5.30311
Lrmp	0.343732	2.25803	1.71842	0.0968744	0.516591	-5.05409
Lingo1	0.343714	1.11567	1.43091	0.163635	0.631459	-5.22068
Mrc1	0.343504	1.85165	1.26453	0.216572	0.701093	-5.6089
Plekhh1	0.343389	4.65065	1.69545	0.101198	0.524807	-5.31278
Inca1	0.343301	-2.23026	0.675565	0.504915	0.879116	-5.37168
Sohlh2	0.343211	2.90536	1.4237	0.165696	0.633947	-5.59842
Acbd7	0.343018	-0.481843	1.00176	0.325125	0.786255	-5.40517
Dppa2	0.342977	7.27336	1.94814	0.0615907	0.416404	-4.98353
Zc3h6	0.342574	0.301696	1.13852	0.264652	0.742851	-5.38574
1700018B08Rik	0.342568	-1.07906	0.981611	0.334784	0.789974	-5.36899
Cep57l1	0.342484	4.78295	2.17173	0.0385932	0.33194	-4.50261
Bmf	0.341792	4.5097	1.66923	0.106332	0.535816	-5.36339
Dnah10	0.341773	0.0125182	1.09311	0.283756	0.756699	-5.43868
Ephx2	0.341576	5.18608	2.30319	0.0289897	0.287487	-4.27718
Pde8a	0.341278	2.41095	1.52797	0.137853	0.594716	-5.39516
Snora20	0.341085	-3.28589	0.516965	0.609282	0.914761	-5.30865
Trim34a	0.340914	-0.230389	1.13128	0.267631	0.743209	-5.29421
C1s1	0.339783	1.09728	1.25782	0.218953	0.704537	-5.44768
2410004I01Rik	0.339722	-2.28543	0.563193	0.577832	0.905918	-5.36162
Gltscr1l	0.339539	6.46583	1.65731	0.108736	0.541452	-5.44655
Piwil1	0.339426	-0.648014	1.04968	0.302933	0.774466	-5.43044
Tmem38b	0.339316	3.65857	2.22515	0.0343902	0.312285	-4.31028
Tmem37	0.33879	1.2804	1.42834	0.164368	0.631673	-5.27309
Atg2a	0.338357	6.53785	1.82694	0.0784975	0.465964	-5.17483
Neurog3	0.338169	0.949094	1.37852	0.179071	0.655043	-5.39132
Prex2	0.338073	5.0683	1.56002	0.130102	0.581525	-5.54605
Maats1	0.337996	0.306543	0.985953	0.332686	0.789317	-5.62483
Rnf180	0.337869	-0.339154	1.16339	0.254592	0.732624	-5.27747
Pqlc1	0.337751	3.5083	1.9664	0.0593406	0.409128	-4.80903
Mllt10	0.337741	6.19013	2.06645	0.0482458	0.370546	-4.74364
Rex2	0.337631	5.5248	2.14434	0.0409218	0.338807	-4.58769
Pcdhgc4	0.337202	-1.9553	0.519058	0.60784	0.913802	-5.44355
Txlnb	0.336839	0.0845419	1.37626	0.179759	0.656013	-5.22387
Slamf9	0.336685	-0.756565	0.815734	0.421608	0.842226	-5.42195
Tcl1	0.336439	4.65279	2.15792	0.0397525	0.335875	-4.54619
Rusc1	0.336418	3.58337	2.21534	0.0351294	0.313954	-4.325
Tmc8	0.336369	3.0903	1.77918	0.0861812	0.488024	-5.0547
Lrig1	0.336293	3.82655	1.97975	0.0577414	0.403851	-4.79479
Rnf39	0.336144	1.97607	1.77289	0.0872397	0.490079	-4.93378
Abcd3	0.335831	5.50938	2.03253	0.0517824	0.382543	-4.78973
Rgs20	0.335812	0.538603	0.87134	0.391054	0.827131	-5.68724
Tekt1	0.335746	1.55847	1.57518	0.126564	0.576267	-5.14468
Rsad2	0.335668	-0.868954	0.774838	0.444996	0.850767	-5.57636
Ndrg2	0.335177	4.38845	2.20259	0.0361123	0.319605	-4.43385
Acap1	0.334719	3.86395	1.88157	0.070437	0.44523	-4.9824
Klf4	0.334671	7.0271	1.76995	0.0877373	0.492339	-5.28466
Aff1	0.334443	6.22673	1.73231	0.0943357	0.510513	-5.3173
Tmtc4	0.33439	3.3113	1.86654	0.0725795	0.453227	-4.90616
Bricd5	0.33438	-1.47924	0.857085	0.398749	0.832106	-5.351
6430548M08Rik	0.334279	-0.807261	0.932935	0.358911	0.803562	-5.38504
Tmem63c	0.333976	0.578138	1.28007	0.211133	0.694324	-5.4227
Arhgef10l	0.333925	3.89663	1.89529	0.0685292	0.438635	-4.93986
Fzr1	0.333439	7.06664	2.64592	0.0132712	0.194238	-3.60689
4933402E13Rik	0.333354	0.733526	1.37633	0.179739	0.656013	-5.22158
Atp6v0a4	0.333309	1.26373	1.59168	0.122801	0.568485	-5.15931
Nckap1l	0.333085	3.99538	1.6754	0.105103	0.534097	-5.30145
Mlh3	0.332843	5.20598	1.61126	0.118455	0.557118	-5.47912
Creb3l4	0.33241	0.747651	1.3341	0.19303	0.674274	-5.31988
Tspan17	0.331936	2.95301	1.70942	0.0985491	0.519572	-5.17737
Dstyk	0.331733	3.31946	1.94507	0.0619768	0.417053	-4.78648
Hes3	0.331718	0.735347	1.13315	0.266858	0.743209	-5.64056
A630075F10Rik	0.331687	-2.11704	0.759465	0.453986	0.852629	-5.38465
Nxt2	0.331245	3.48405	1.8668	0.0725419	0.45322	-4.93412
Rcsd1	0.331129	0.872624	1.32774	0.195098	0.676365	-5.34162
Elf4	0.33106	2.37972	1.56048	0.129994	0.581525	-5.26842
Hrc	0.330927	-0.330787	0.972792	0.339071	0.792172	-5.40132
Gm5622	0.330429	-0.814874	0.974681	0.33815	0.792032	-5.40507
Abcb9	0.330305	-1.74136	0.790075	0.436192	0.847023	-5.36751
Rpgrip1l	0.329852	3.49585	1.66987	0.106203	0.535816	-5.25206
Scaper	0.329843	3.92758	2.14874	0.0405399	0.33781	-4.47815
Tulp1	0.329389	1.18604	1.20289	0.239193	0.719356	-5.47959
Mical1	0.329045	4.65017	2.10758	0.0442447	0.357347	-4.62705
Lctl	0.328939	0.549803	1.42383	0.165657	0.633947	-5.18995
Ulk1	0.328819	7.76991	2.17093	0.03866	0.33211	-4.60446
Apcdd1	0.328813	2.58505	1.90236	0.0675623	0.4357	-4.78524
LOC666331	0.328766	0.821438	1.28299	0.210121	0.693233	-5.42901
Ppfibp2	0.328741	3.28491	1.40921	0.169894	0.640367	-5.63951
Tmem139	0.328652	-2.18378	0.577158	0.568492	0.904374	-5.37621
Znrd1as	0.328266	3.01058	1.74131	0.0927203	0.507589	-5.08231
Sun2	0.327657	3.84718	2.3357	0.026976	0.278552	-4.11548
Mapk15	0.327462	1.07086	1.37335	0.180652	0.656951	-5.34134
Crispld2	0.327457	0.893874	1.45489	0.156934	0.624956	-5.22003
Fxyd2	0.327299	-1.84947	0.750211	0.45945	0.856593	-5.40174
Rec114	0.327292	0.510216	1.3028	0.203365	0.686376	-5.35668
Fancd2os	0.327244	-0.983721	0.822086	0.418044	0.840241	-5.5156
Zfp810	0.327163	2.39109	1.64335	0.11161	0.547002	-5.1487
Prkag3	0.327143	-1.33586	0.712174	0.48231	0.867905	-5.4272
2610035F20Rik	0.327096	-0.340291	0.873974	0.389643	0.825716	-5.57669
Zyg11a	0.326828	3.27974	1.18444	0.246297	0.72697	-5.91319
Obsl1	0.326811	5.73709	1.96012	0.0601063	0.410588	-4.91752
Mmd2	0.32664	0.371511	1.12069	0.272038	0.746382	-5.49518
Rhbdl2	0.326488	-0.808025	1.00331	0.32439	0.786072	-5.39843
Gm10416	0.326157	3.03091	1.98801	0.0567704	0.400528	-4.68913
Apof	0.326131	-2.4223	0.76488	0.450807	0.850863	-5.36054
Gtsf1l	0.325815	4.82663	1.82711	0.0784711	0.465964	-5.12966
Zfp654	0.325659	5.3637	1.82998	0.0780286	0.46407	-5.13741
A430088P11Rik	0.32558	-3.10014	0.648272	0.522144	0.887554	-5.26416
Ttyh1	0.325387	3.6298	1.80487	0.0819716	0.475098	-5.05924
Sgk2	0.325304	1.36322	1.44629	0.159312	0.625834	-5.33345
Gm4371	0.325105	-1.47305	0.796362	0.432591	0.846181	-5.55335
Lcmt2	0.324902	4.98115	1.0663	0.295487	0.768287	-6.15654
Lrguk	0.324891	0.138187	1.13455	0.266283	0.743209	-5.40462
Fgf10	0.324891	1.71896	1.73685	0.093518	0.509288	-4.9249
Lmbr1	0.324589	3.44323	1.65128	0.109969	0.543906	-5.30493
Gm13034	0.324351	2.44132	1.44439	0.15984	0.626228	-5.51118
Trak1	0.324345	5.41025	1.71836	0.0968857	0.516591	-5.32319
Gnpnat1	0.324338	5.99365	2.08585	0.0463204	0.364426	-4.70274
Thegl	0.324328	-3.33546	0.552889	0.584772	0.906495	-5.26884
Kif13b	0.324248	4.84253	1.47652	0.151078	0.616042	-5.66283
Zbtb32	0.324229	3.89939	2.02184	0.0529437	0.385427	-4.73588
Tmem45b	0.324013	0.188795	1.08247	0.288373	0.761263	-5.46137
Gltpd2	0.323938	-1.76836	0.731248	0.470765	0.863614	-5.39395
Lipe	0.323652	3.08217	1.81916	0.0797083	0.469309	-5.01195
Magee2	0.323567	0.323032	1.21837	0.233354	0.715299	-5.40331
E130012A19Rik	0.323539	8.31724	2.23147	0.0339212	0.309991	-4.50535
2610507I01Rik	0.323355	0.0350112	1.213	0.235368	0.717034	-5.29706
Slc29a1	0.323277	7.52449	1.59626	0.121773	0.565755	-5.57017
Tex26	0.323231	-0.70459	1.01624	0.318304	0.782169	-5.35991
Col4a5	0.323227	-0.258841	0.793082	0.434468	0.846701	-5.51007
Rhov	0.323218	1.23198	1.44952	0.158414	0.625834	-5.28137
1110034G24Rik	0.323147	2.41093	1.64633	0.11099	0.545934	-5.15031
Tex19.2	0.323036	0.379513	1.39068	0.17539	0.649241	-5.2172
Itgb7	0.322526	4.19485	1.47668	0.151036	0.616042	-5.63948
Ccl25	0.32245	1.39352	1.3443	0.189751	0.670632	-5.42014
P4htm	0.322287	1.60103	1.27127	0.2142	0.698232	-5.54213
Gm11127	0.322242	-1.75764	0.621305	0.539476	0.894288	-5.4866
4930526I15Rik	0.321708	0.855261	1.16636	0.253407	0.732096	-5.46273
Lmo7	0.321657	4.65126	1.90917	0.0666436	0.433086	-4.97149
Upk1a	0.321483	1.95158	1.73781	0.0933452	0.508845	-5.00232
Bnc2	0.321404	4.78977	1.44006	0.161053	0.628191	-5.71881
Tnfaip8l1	0.321298	-0.774158	0.968531	0.341156	0.793008	-5.36465
Slc37a1	0.321272	4.64559	1.83503	0.0772558	0.462474	-5.11295
Pemt	0.321219	2.20103	1.88231	0.0703324	0.444932	-4.728
Wdr17	0.321166	-0.947825	0.73541	0.468268	0.862739	-5.52707
Cfp	0.321102	1.57022	1.63287	0.113809	0.549745	-5.0572
Snx10	0.321056	5.35686	2.253	0.0323663	0.303659	-4.37175
Gabbr1	0.320939	5.66562	1.60622	0.119562	0.560353	-5.50284
Gm4532	0.320612	-1.25858	0.790757	0.435801	0.847023	-5.45058
Nov	0.3206	0.906098	1.22936	0.229272	0.711058	-5.46117
Slc6a13	0.320527	-0.525535	0.859049	0.397683	0.831246	-5.49709
Pbx1	0.320427	4.58765	1.65627	0.108947	0.541728	-5.36783
Nudt22	0.320249	2.50032	1.89013	0.0692412	0.441431	-4.78766
Pura	0.320201	4.35715	2.09101	0.0458197	0.362511	-4.63291
Glrb	0.320129	0.150871	0.931855	0.359459	0.803976	-5.54566
Wdr64	0.319741	1.22712	1.44519	0.159618	0.625834	-5.28303
Sbsn	0.319565	0.337151	0.933379	0.358685	0.803562	-5.5579
Nudt12	0.319384	1.99371	1.41715	0.167584	0.636384	-5.38549
Dbp	0.319043	2.63493	1.85495	0.0742709	0.455746	-4.86263
Klhdc9	0.318579	-1.45848	0.778117	0.443092	0.850568	-5.41195
Adhfe1	0.318294	-0.508243	1.116	0.274006	0.747501	-5.36107
Esrrb	0.318267	8.07885	1.64685	0.110883	0.545726	-5.52698
Fam120c	0.318037	1.94951	1.29794	0.205007	0.688084	-5.56452
Shank1	0.318021	2.2694	1.45906	0.155789	0.623443	-5.43992
Btbd18	0.317974	0.628047	1.07116	0.293339	0.765784	-5.59062
Tnip2	0.317861	2.54848	1.74612	0.0918684	0.504918	-5.03438
Acat3	0.3176	1.17509	1.14594	0.26162	0.740618	-5.55641
Zbtb10	0.317564	4.21818	1.64879	0.110482	0.54447	-5.3491
Baiap2l2	0.317457	-0.4144	0.954405	0.34813	0.796489	-5.43283
Gm11744	0.317456	0.0347756	0.914433	0.368377	0.811928	-5.63452
Rspo2	0.317441	-2.20842	0.729529	0.471799	0.864179	-5.32638
Grasp	0.317416	3.36872	2.0408	0.0508999	0.379801	-4.63732
H2-K2	0.317062	0.0135179	1.08276	0.288246	0.761208	-5.46888
Arhgap4	0.316868	1.89194	1.25164	0.221161	0.705481	-5.62901
Taf7l	0.31675	1.45496	1.4177	0.167423	0.636296	-5.31664
Ptk6	0.316659	-2.14892	0.708313	0.484666	0.868592	-5.35584
Slc44a4	0.316523	2.07063	1.43395	0.162773	0.631042	-5.40018
Stk3	0.316417	4.02741	1.8757	0.0712669	0.447918	-4.97808
Dnah2	0.315864	0.83214	1.08935	0.285382	0.758955	-5.61957
Fam189a1	0.315736	-0.4355	0.822661	0.417723	0.840163	-5.51664
2610020C07Rik	0.315376	0.509587	1.28131	0.210701	0.693493	-5.28909
C7	0.315305	-1.43271	0.718172	0.478662	0.866377	-5.51408
Dennd1a	0.315201	3.59379	1.61402	0.117853	0.557118	-5.35737
Myh14	0.315086	3.7394	2.02247	0.052875	0.385108	-4.70824
Agap2	0.314834	2.12225	1.27016	0.214587	0.69857	-5.61218
Fam196b	0.31477	0.757746	0.970977	0.339958	0.793008	-5.77696
Rpp25	0.314637	5.85092	2.26248	0.0317025	0.301046	-4.36838
Evi5l	0.314634	1.00902	1.41335	0.168688	0.637681	-5.23507
Trps1	0.314548	4.38755	1.58889	0.123431	0.570349	-5.48816
Gm19784	0.314515	1.6357	1.39657	0.173628	0.645958	-5.41376
Sh3gl2	0.314491	4.97388	1.75731	0.0899086	0.500299	-5.24741
Kdm3a	0.314372	7.80821	2.12525	0.042619	0.348945	-4.69375
Brsk1	0.314332	4.81981	2.04955	0.0499799	0.377619	-4.73509
Hepacam2	0.314124	-2.45694	0.567832	0.574721	0.905819	-5.38045
Rgma	0.31397	1.94897	1.34018	0.19107	0.672512	-5.50279
St8sia6	0.313856	0.5721	1.00887	0.321762	0.784684	-5.61854
Scn9a	0.313649	1.1416	0.969571	0.340646	0.793008	-5.72558
Pmepa1	0.313384	5.0212	2.04239	0.0507311	0.379374	-4.74453
Chdh	0.312877	-0.748576	0.812439	0.423464	0.843282	-5.4872
Anapc10	0.312708	4.54053	2.04693	0.0502543	0.37792	-4.71044
Gm29766	0.312493	6.2293	2.29177	0.0297288	0.290888	-4.32087
Col23a1	0.312316	-1.26483	0.795046	0.433343	0.846355	-5.3977
Rpl10l	0.312067	6.34369	2.21211	0.035376	0.315473	-4.47957
Smarcd3	0.312067	2.31937	1.42701	0.164748	0.63209	-5.49677
Topaz1	0.311858	-0.137924	0.887305	0.38255	0.822693	-5.59578
Clock	0.311844	4.74091	1.76548	0.0885003	0.495544	-5.22104
Gm13247	0.311828	7.4227	2.0787	0.0470214	0.367003	-4.7619
Pld1	0.311636	1.28778	1.38661	0.176615	0.651447	-5.3788
Dock5	0.311572	5.67427	1.72065	0.0964621	0.516074	-5.32558
Stat4	0.3115	3.76747	1.80471	0.0819981	0.475098	-5.08814
Lhb	0.311466	-2.35419	0.691075	0.495267	0.874954	-5.34923
Gm5124	0.31114	-1.00538	0.773249	0.44592	0.850863	-5.54145
Mettl15	0.311065	1.62415	1.32087	0.197348	0.679042	-5.45916
Wrn	0.311059	4.13975	1.47115	0.152516	0.619132	-5.60535
Cdhr2	0.310535	-0.900397	0.844835	0.405438	0.834687	-5.5261
Cuedc1	0.310329	3.66176	1.6725	0.105679	0.53457	-5.23106
Rcor2	0.309358	7.51254	2.05363	0.0495562	0.376073	-4.80859
Krt42	0.309275	4.3149	1.70267	0.0998214	0.522308	-5.31082
Ccdc18	0.309244	4.34397	1.40182	0.17207	0.643464	-5.71941
Klhl29	0.309191	-0.0256589	0.926282	0.362296	0.806669	-5.4982
Tjp3	0.309007	3.35026	2.17404	0.0384023	0.331217	-4.38188
Fbxo10	0.308786	2.61375	1.44869	0.158645	0.625834	-5.45734
Nags	0.308429	-0.22433	1.07336	0.292368	0.765313	-5.41743
Alk	0.308281	0.383292	0.978678	0.336205	0.790804	-5.60128
Sox6	0.308056	-0.127643	0.83195	0.412548	0.837503	-5.53491
Fbxl21	0.307756	-1.26604	0.754941	0.456652	0.854601	-5.4443
Alox12b	0.307455	-2.12916	0.584229	0.563792	0.902998	-5.42037
Noxred1	0.30741	1.65515	1.2957	0.205765	0.689101	-5.54282
Platr7	0.30714	3.96103	1.56908	0.127978	0.577581	-5.48973
Spag16	0.307117	1.09923	1.2923	0.206924	0.690594	-5.38772
Myrfl	0.306761	-1.89248	0.820616	0.418868	0.840754	-5.35689
Myl4	0.306716	-0.334328	0.950698	0.349976	0.797984	-5.51723
Foxd3	0.306669	5.62782	1.79179	0.0840923	0.482007	-5.20934
Tnfrsf23	0.306505	2.2501	1.51688	0.140621	0.598101	-5.31419
Tmem51	0.305835	3.02723	1.98018	0.0576909	0.403851	-4.68328
Klf12	0.305714	3.73414	1.23907	0.225712	0.709748	-5.89094
Lrrc31	0.305642	-0.181311	1.04879	0.303337	0.774466	-5.4907
Zfp710	0.305414	6.77206	1.73509	0.0938349	0.51014	-5.32982
Ccnd2	0.30468	4.36366	1.21502	0.234607	0.716346	-5.96373
Mllt3	0.30459	3.0066	1.50541	0.143531	0.605989	-5.42173
Chrm3	0.304249	-1.92739	0.6932	0.493953	0.873941	-5.37809
Dynlt3	0.304187	2.42758	1.58469	0.124382	0.571197	-5.21808
Ncoa1	0.304179	4.53529	1.50275	0.144213	0.606863	-5.61565
Invs	0.303969	2.97413	1.52833	0.137765	0.594716	-5.36823
Acy3	0.303921	0.269882	1.09763	0.281813	0.753685	-5.43196
Gm6792	0.30368	2.75934	1.56111	0.129845	0.581487	-5.29585
Mgat5	0.303664	2.41051	1.25341	0.220526	0.704875	-5.69197
Peli3	0.303381	-0.640581	0.978075	0.336498	0.790809	-5.4312
Rnf165	0.303287	4.69509	1.56853	0.128105	0.577581	-5.52632
Mxi1	0.303182	4.7013	2.08332	0.0465674	0.365257	-4.67049
Tie1	0.303145	-0.861473	0.729938	0.471553	0.864105	-5.59183
Pdlim4	0.303051	0.896159	1.14804	0.260765	0.740383	-5.55094
Rsad1	0.302971	1.61831	1.50502	0.143632	0.606088	-5.20086
Dhtkd1	0.302962	3.95912	1.51049	0.142236	0.602656	-5.56246
Wfdc2	0.302813	3.17	1.62742	0.114965	0.552013	-5.26191
Cd200	0.302805	-1.06418	0.79735	0.432026	0.846181	-5.45983
AA414768	0.302713	1.3382	1.36165	0.184276	0.663549	-5.37122
Sec1	0.302647	0.96099	1.41846	0.167206	0.636113	-5.24035
Ooep	0.30254	5.28544	1.88356	0.0701571	0.444301	-5.04716
A630089N07Rik	0.302435	7.10311	1.32198	0.196985	0.679042	-5.93647
Tle1	0.302433	5.40952	2.04183	0.0507904	0.379374	-4.76609
Nphs1os	0.302411	2.78137	1.2343	0.227456	0.710468	-5.79531
Trim43b	0.302385	1.38499	1.27624	0.212463	0.69604	-5.5204
1700102P08Rik	0.302285	-1.49815	0.767431	0.449315	0.850863	-5.44516
Dennd2c	0.301953	5.66863	1.88194	0.0703842	0.445077	-5.05725
Cyp4f39	0.301837	0.608097	1.26897	0.215005	0.698902	-5.38446
4930430F08Rik	0.301696	4.26433	1.8555	0.0741891	0.455746	-5.02821
Ppip5k1	0.301657	3.9103	1.55137	0.132158	0.584541	-5.47965
Pip5k1b	0.301614	2.22022	1.76107	0.089258	0.498526	-4.97318
Pknox2	0.301589	0.996553	1.22013	0.232697	0.715268	-5.44465
Syt7	0.301547	3.17551	1.47268	0.152103	0.618427	-5.52413
Sema6c	0.301451	4.19319	1.94084	0.0625113	0.419058	-4.88054
Gna15	0.301339	2.55345	1.93908	0.0627351	0.419469	-4.73315
Lace1	0.301322	3.57563	2.06675	0.0482148	0.370491	-4.6118
Atg4d	0.300781	4.75197	2.12993	0.0421976	0.346498	-4.57956
Stac2	0.300695	3.55729	1.86144	0.0733199	0.455046	-4.97427
Gm16551	0.300618	-0.835553	0.900803	0.375455	0.81671	-5.45449
Sfxn3	0.30053	2.30444	1.62889	0.114653	0.551385	-5.1429
Frmd4a	0.300049	3.83108	1.56256	0.129503	0.580641	-5.45807
A830080D01Rik	0.299962	5.63273	1.58481	0.124355	0.571197	-5.532
Nfatc2ip	0.299767	6.61267	1.89499	0.0685694	0.438635	-5.06074
Rab38	0.299664	1.00736	1.34846	0.188428	0.668954	-5.2968
Vsig2	0.29953	0.260056	0.990225	0.330631	0.789135	-5.63668
2500002B13Rik	0.299515	3.26699	1.84986	0.0750245	0.457257	-4.96918
Sgpl1	0.299141	6.21277	1.8539	0.0744253	0.456116	-5.11368
Nlrx1	0.298944	-0.878365	0.771984	0.446657	0.850863	-5.49669
Lrrc9	0.298726	0.227624	1.00019	0.325873	0.787206	-5.50676
Krcc1	0.29864	4.44109	1.49952	0.145045	0.607256	-5.58027
Tex2	0.298473	5.27914	1.80606	0.0817818	0.474911	-5.1722
Lama1	0.298458	5.3851	1.91147	0.0663357	0.431425	-5.00919
Dpysl3	0.298451	5.79025	2.02813	0.0522576	0.383495	-4.80985
Il2rg	0.298436	1.34741	1.12152	0.271689	0.745822	-5.69156
2010315B03Rik	0.298424	2.13748	1.41026	0.169588	0.639522	-5.44707
Ctbs	0.2983	2.82904	1.62334	0.115838	0.554472	-5.22851
Alpl	0.298286	6.98816	1.89868	0.0680644	0.437186	-5.05744
Cygb	0.298064	-0.968363	0.828141	0.414666	0.838802	-5.50788
Aldh1l2	0.298004	0.725813	1.19711	0.241404	0.722399	-5.45984
Carns1	0.297418	-0.205949	0.83286	0.412044	0.837503	-5.58952
Tarm1	0.29686	-2.12498	0.505212	0.617404	0.917674	-5.458
Rab3il1	0.296827	1.43945	1.2121	0.235707	0.717034	-5.63428
Tst	0.296645	3.54009	1.86202	0.0732356	0.454941	-4.97413
Ccdc62	0.296369	-0.331603	0.898236	0.376797	0.818365	-5.51007
Mgat5b	0.296244	3.75167	1.64325	0.111631	0.547002	-5.33663
Gmnc	0.296224	-0.369587	0.863257	0.395406	0.83014	-5.54398
Neb	0.295974	0.911944	1.28603	0.209074	0.693233	-5.44477
Erc2	0.29557	2.37622	1.61814	0.116959	0.5564	-5.20051
Treml2	0.295527	1.31979	1.02751	0.313065	0.778756	-5.8066
Trip12	0.295473	9.89794	1.7017	0.100006	0.522308	-5.51285
Tm6sf2	0.295445	-0.592045	0.970906	0.339993	0.793008	-5.39009
4930539E08Rik	0.295183	2.12278	1.35889	0.185138	0.66451	-5.52146
Trpc5os	0.294954	-0.860687	0.832297	0.412356	0.837503	-5.47051
Snai2	0.29471	-0.07883	0.957266	0.34671	0.795272	-5.52742
Dbx2	0.294621	-2.18189	0.585411	0.563009	0.902887	-5.38414
Slit2	0.294492	2.23318	1.27062	0.214427	0.698341	-5.61906
Rbpj	0.293758	8.76911	1.79785	0.0831036	0.478984	-5.3071
Bcas3	0.293732	5.31314	1.92525	0.0645171	0.424968	-4.97466
Zfp870	0.293601	4.73883	1.97852	0.0578866	0.404319	-4.86305
Paqr3	0.293564	2.59959	1.44742	0.158997	0.625834	-5.47133
Serpinb1b	0.293546	-2.19128	0.538269	0.594689	0.910796	-5.42297
Dgke	0.293485	4.96293	1.40248	0.171876	0.642989	-5.76798
Klhdc1	0.293466	-1.44146	0.667948	0.509691	0.881872	-5.47743
Pgc	0.293408	1.63517	1.39037	0.175481	0.649267	-5.43728
Actg2	0.293406	-1.54079	0.605221	0.549956	0.898943	-5.45411
Rptoros	0.29304	-2.76905	0.484718	0.631686	0.922848	-5.35973
Pxmp2	0.292693	3.26053	1.63652	0.113037	0.549377	-5.28642
Ccdc38	0.292557	-0.315428	0.952324	0.349165	0.797599	-5.47403
Pcsk6	0.29249	5.26707	1.86049	0.0734582	0.455046	-5.08361
Zfhx2	0.292464	5.38859	1.11041	0.276362	0.749138	-6.13474
Rmnd5b	0.292464	5.64525	1.69775	0.100757	0.524145	-5.36061
Tiam1	0.292402	5.77953	1.60548	0.119724	0.56061	-5.50459
Ctcflos	0.292385	-3.11064	0.504866	0.617644	0.917674	-5.31505
Aldh6a1	0.292257	4.70343	1.88697	0.0696804	0.442251	-5.01705
Panct2	0.29223	2.49976	1.80489	0.0819696	0.475098	-4.98378
Sh3bp1	0.292138	3.75089	1.68517	0.103186	0.530121	-5.26468
Plekhg3	0.29184	4.23746	2.01961	0.0531882	0.386119	-4.73698
Tmem81	0.291786	1.71886	1.46735	0.153538	0.620957	-5.31413
Mybpc2	0.291776	1.89845	1.61983	0.116594	0.555723	-5.11564
Mir703	0.291461	2.54174	1.47295	0.152032	0.618299	-5.39664
Urgcp	0.291417	3.81392	1.61151	0.1184	0.557118	-5.39259
Zcwpw1	0.290797	5.22048	1.89629	0.0683918	0.438513	-5.02249
Prickle2	0.290603	1.04852	1.25403	0.220306	0.704537	-5.46528
Ism2	0.290509	-0.281026	1.01251	0.320054	0.782954	-5.425
Usp48	0.290509	8.07816	1.95987	0.0601363	0.410588	-4.99567
Rnu73b	0.29021	-1.20915	0.662494	0.513127	0.883004	-5.53894
Schip1	0.290195	-1.81384	0.779539	0.442269	0.85002	-5.45246
Slc30a2	0.290025	4.99255	1.44345	0.160103	0.626784	-5.70577
Dnm1	0.289967	1.91059	1.32805	0.194997	0.676365	-5.50679
Hoxd1	0.289867	-1.91435	0.553341	0.584466	0.906408	-5.44189
Sirt1	0.289793	7.05528	1.68306	0.103597	0.530846	-5.41928
Sp7	0.289584	-1.36126	0.653377	0.518897	0.885508	-5.51347
H60c	0.289558	-1.51252	0.675543	0.504929	0.879116	-5.44965
Klk11	0.289408	0.449354	1.31403	0.19961	0.681896	-5.36422
Neurl3	0.289372	-1.45854	0.71506	0.480553	0.86702	-5.51047
Slc39a4	0.289226	5.05016	1.56038	0.130017	0.581525	-5.55162
Mmp24	0.289168	0.31562	0.992689	0.32945	0.78896	-5.57376
Tmem218	0.288993	1.29223	1.43336	0.162942	0.631405	-5.24503
Duox1	0.288728	0.396147	0.887865	0.382254	0.822623	-5.65649
Rapgef5	0.288399	3.34358	1.32173	0.197065	0.679042	-5.7302
Sptbn2	0.288119	5.64506	1.80141	0.0825288	0.476747	-5.19375
Lypla1	0.287828	7.37759	1.84934	0.0751011	0.457364	-5.15951
ERCC-00058	0.287633	-2.88225	0.494758	0.62467	0.919883	-5.37582
Golga7b	0.287599	-2.97131	0.51624	0.609781	0.914761	-5.36317
Ccno	0.287535	3.76725	1.98395	0.057246	0.402019	-4.77533
Gm21284	0.287505	-0.424285	0.875467	0.388844	0.825265	-5.50025
Slc4a5	0.287499	3.51258	1.44636	0.159291	0.625834	-5.61637
Gm13212	0.287456	3.58623	1.4113	0.169285	0.639146	-5.66089
C2cd2l	0.287317	3.38286	1.73793	0.0933253	0.508845	-5.14836
Pfkp	0.287309	7.23912	1.66438	0.107304	0.53822	-5.46137
Cbln1	0.287234	0.725563	1.20392	0.238802	0.718948	-5.47983
Zfp600	0.286851	5.79742	1.67963	0.104269	0.5316	-5.39482
Arhgef18	0.286717	6.34529	1.86177	0.073272	0.454985	-5.10936
Msrb2	0.286612	3.4826	1.56416	0.129128	0.579845	-5.44395
Necab3	0.286348	1.79716	1.44916	0.158515	0.625834	-5.33056
Fam65b	0.286205	-1.88569	0.569938	0.573311	0.905693	-5.47441
Sik1	0.285922	6.51053	1.46205	0.154974	0.622176	-5.73337
Aloxe3	0.285829	-0.681337	0.82539	0.416199	0.8399	-5.53964
Naaa	0.285693	2.43314	1.36763	0.182416	0.66042	-5.54774
Nrxn3	0.28568	-2.74248	0.535282	0.596724	0.911016	-5.35186
Nfkbia	0.285501	4.53082	1.97892	0.0578393	0.404171	-4.83508
Kdm5b	0.285497	9.34023	1.99398	0.0560776	0.39759	-4.99723
Sync	0.285403	-0.09169	0.987695	0.331847	0.789279	-5.47949
Enpp4	0.285107	3.29197	1.3443	0.189753	0.670632	-5.70951
Add3	0.284621	4.79963	1.56897	0.128004	0.577581	-5.52109
Trpm4	0.284148	3.85575	1.65398	0.109416	0.542493	-5.31441
Nsmce1	0.283935	4.59313	1.9396	0.0626685	0.419469	-4.90659
St8sia5	0.283934	-0.745851	0.937579	0.35656	0.802658	-5.43796
Mgst1	0.283834	-0.229497	0.879487	0.3867	0.82464	-5.49366
B3galt4	0.283641	2.46227	1.81094	0.0810038	0.472695	-4.90118
Upb1	0.283351	-0.993929	0.766632	0.449781	0.850863	-5.5086
Plekhg6	0.283292	1.87056	1.42934	0.164084	0.631673	-5.35962
Fignl2	0.283185	4.64135	1.31445	0.19947	0.681566	-5.85445
Dmc1	0.283175	1.58226	1.06189	0.297453	0.770167	-5.72462
Bmp2	0.283051	-0.690146	0.591617	0.558902	0.902235	-5.57928
Cfap61	0.282939	-2.09808	0.460128	0.649014	0.928919	-5.48801
Gm15401	0.282912	0.0406002	1.1295	0.268368	0.743209	-5.40219
Mtf2	0.282897	8.64636	2.06322	0.0485724	0.371948	-4.83642
4930594C11Rik	0.282813	-2.60706	0.560939	0.579346	0.905918	-5.41248
Rnf135	0.282513	1.06547	1.3727	0.180851	0.657522	-5.34429
Chpt1	0.282484	2.94174	1.61441	0.117768	0.557118	-5.26589
Apod	0.282316	1.76758	1.28269	0.210225	0.693233	-5.59844
Wdr6	0.282146	7.53476	1.70119	0.100102	0.522308	-5.40433
Kcnn3	0.282138	-1.20158	0.726217	0.473795	0.864941	-5.54731
Spon2	0.282104	-0.879666	0.858307	0.398085	0.831368	-5.50327
Vangl1	0.281869	5.87642	1.91301	0.0661304	0.430569	-5.00948
Slc13a3	0.281822	-2.63405	0.574127	0.570512	0.904776	-5.36062
Ipmk	0.281727	7.09564	1.99765	0.0556556	0.395509	-4.89313
Dlec1	0.281575	-0.126281	0.916651	0.367233	0.81056	-5.58587
Usp9x	0.281473	8.99798	1.66095	0.107997	0.53952	-5.53495
Prss22	0.281376	0.0462101	0.921698	0.364641	0.808932	-5.64469
Top2a	0.281225	9.77745	2.00629	0.0546735	0.391396	-4.98704
Oscp1	0.280777	0.453836	0.988294	0.331559	0.789279	-5.59554
Ryr1	0.280737	4.09067	1.73461	0.0939206	0.510226	-5.23581
Slc8b1	0.280568	4.15315	1.81295	0.0806853	0.472259	-5.10467
St6galnac3	0.280527	1.42579	1.17663	0.24935	0.729597	-5.63875
Spata6	0.280486	3.5825	1.59825	0.121328	0.564195	-5.3559
4930549G23Rik	0.280423	-0.992771	0.731234	0.470774	0.863614	-5.50291
Pdk4	0.280177	1.48197	1.04254	0.30617	0.775127	-5.78834
Smim1	0.28013	0.987842	1.22772	0.229877	0.711861	-5.43097
Zfp459	0.280111	4.81839	1.77543	0.0868106	0.488539	-5.2197
Gprc5b	0.279936	3.47502	1.53611	0.13585	0.590855	-5.47058
Matn3	0.279888	0.941692	1.14289	0.262862	0.741803	-5.48202
Pmel	0.279777	2.65201	1.71964	0.0966487	0.516359	-5.11408
A430105I19Rik	0.279575	-0.428568	0.774724	0.445062	0.850767	-5.59561
Cep41	0.279393	3.96634	1.45908	0.155784	0.623443	-5.61814
Nxph3	0.279381	1.63456	1.32694	0.195357	0.676763	-5.49968
Hectd2	0.279367	3.13042	1.35453	0.186509	0.665681	-5.64692
Zfp808	0.279359	5.81123	1.4768	0.151003	0.616042	-5.69046
Gm10390	0.279258	-0.610295	0.892996	0.379548	0.819384	-5.50335
Itga10	0.279026	0.515788	1.08418	0.287627	0.760759	-5.52944
Sema7a	0.279019	2.42034	1.37564	0.179949	0.656145	-5.56993
Tbck	0.278884	4.40319	1.55954	0.130215	0.581525	-5.50822
Col15a1	0.278851	-1.49869	0.717778	0.478901	0.866502	-5.4638
Pip4k2a	0.278847	3.27444	1.69761	0.100784	0.524145	-5.19292
Map2k6	0.278741	2.71449	1.49719	0.145648	0.607809	-5.4213
2019-03-01	0.278466	-2.4918	0.511706	0.61291	0.91623	-5.36406
Cxcl9	0.278375	-2.80327	0.496874	0.623197	0.919658	-5.38611
Hipk4	0.278293	0.514812	1.00758	0.322374	0.785154	-5.58719
Ano9	0.27829	4.24933	1.59575	0.121886	0.565882	-5.462
Wbp2nl	0.278263	0.248505	1.08073	0.289132	0.761989	-5.54039
Spi1	0.278138	-2.03816	0.504506	0.617894	0.917751	-5.47925
Pgpep1l	0.277908	-1.93598	0.7592	0.454142	0.852629	-5.43154
Cks1brt	0.277792	1.80846	1.07668	0.290907	0.764283	-5.73921
Llgl2	0.277733	7.09169	1.52225	0.139276	0.596392	-5.6485
Cd59a	0.277702	1.21586	1.31348	0.19979	0.681957	-5.41183
Rwdd3	0.277631	1.01375	1.07979	0.289542	0.762483	-5.61747
Tex264	0.277525	3.66584	1.74833	0.0914778	0.504276	-5.15505
Mterf1a	0.277363	1.44805	1.36056	0.184615	0.663549	-5.36853
2610307P16Rik	0.277304	-0.35412	0.852897	0.401028	0.833235	-5.5475
4930507D05Rik	0.2773	-0.328853	0.668389	0.509414	0.881872	-5.67539
1700029P11Rik	0.277232	3.62327	1.69458	0.101365	0.525263	-5.2728
Depdc1a	0.276956	5.24887	1.87731	0.071039	0.447187	-5.04322
Padi2	0.276913	3.12186	1.71257	0.097961	0.518544	-5.15751
Hapln3	0.276554	0.897686	1.04611	0.30455	0.774493	-5.59421
Hck	0.276146	4.55309	1.43844	0.161506	0.628545	-5.71459
Cyp3a13	0.276038	-1.22616	0.757674	0.455041	0.853175	-5.54783
Ube4bos3	0.275688	-1.58605	0.66017	0.514594	0.883622	-5.48947
Gm6225	0.275252	-2.04505	0.609943	0.546868	0.897056	-5.4577
Pigl	0.275214	4.72841	1.49866	0.145267	0.607691	-5.62206
Irak2	0.275141	2.80838	1.62668	0.115124	0.552245	-5.25211
BC051019	0.275095	-0.606542	0.829316	0.414012	0.838255	-5.50838
Lrrc2	0.275034	5.15541	1.50262	0.144247	0.606863	-5.64663
Btbd16	0.274306	-1.63402	0.576938	0.568639	0.904424	-5.53994
Gata2	0.274222	2.82122	1.4653	0.154092	0.621624	-5.441
Lrch1	0.274145	3.49202	1.62363	0.115777	0.554347	-5.34183
Elovl6	0.274111	7.49343	1.48218	0.149574	0.614106	-5.72314
Arid5b	0.274041	6.61123	1.21987	0.232793	0.715268	-6.04695
AV051173	0.274028	-0.409946	0.814607	0.422242	0.842473	-5.57036
Tusc1	0.273843	1.5067	1.24387	0.223967	0.708069	-5.5097
Trp53i13	0.273566	2.66983	1.4454	0.15956	0.625834	-5.46145
Lancl3	0.273433	-1.56865	0.523859	0.604541	0.913107	-5.50316
Nqo2	0.273351	3.78486	1.43016	0.163849	0.631673	-5.65102
Cdk19	0.273165	4.24846	1.66852	0.106473	0.535961	-5.33921
Sla2	0.273017	0.915828	1.02051	0.316313	0.781156	-5.62009
Frat1	0.272899	2.17635	1.45031	0.158197	0.62581	-5.38398
Dusp27	0.272833	6.80301	1.52821	0.137795	0.594716	-5.64868
Meox1	0.272537	-0.889146	0.556813	0.582124	0.905949	-5.72788
Csrnp3	0.272356	2.6528	1.08078	0.289112	0.761989	-5.89336
Gng7	0.272212	0.838376	1.04812	0.303636	0.774493	-5.62172
Fbln1	0.272205	5.09293	1.83926	0.076613	0.461666	-5.10641
Sigirr	0.272176	4.12201	1.54569	0.133523	0.586919	-5.52007
Scube3	0.272108	4.06663	1.66115	0.107956	0.53952	-5.32058
Naga	0.27202	2.32326	1.5286	0.137698	0.594716	-5.30494
ERCC-00170	0.271841	-0.204355	0.903046	0.374284	0.81608	-5.52522
Zdhhc18	0.271809	5.68354	1.5036	0.143995	0.606789	-5.64849
ERCC-00157	0.271706	-1.58487	0.515816	0.610073	0.914784	-5.50349
Gstm2	0.27167	2.7442	1.757	0.0899619	0.500299	-5.03027
Slc35g1	0.27135	5.43741	2.0056	0.0547516	0.391418	-4.83567
Dhx32	0.271152	5.77034	1.66083	0.108021	0.53952	-5.41578
C2cd5	0.270923	5.39063	1.52017	0.139795	0.596392	-5.61745
Vmn2r55	0.270717	2.76095	1.08925	0.285423	0.758955	-5.97217
Pth1r	0.270612	2.64475	1.52098	0.139594	0.596392	-5.32848
Csad	0.270539	4.56771	1.84121	0.0763183	0.461167	-5.08925
Slc9a3r2	0.27052	3.3808	1.85739	0.0739115	0.455254	-4.94182
Tubb3	0.270477	6.42195	1.74885	0.091387	0.504239	-5.29898
Ppef2	0.270384	-0.530873	0.817009	0.420892	0.841946	-5.63754
BC026585	0.270165	1.42843	1.15599	0.257552	0.735409	-5.61031
Atp2b4	0.270044	3.48694	1.44868	0.158649	0.625834	-5.60052
Nlrp9b	0.270002	4.48279	1.59847	0.121278	0.564151	-5.45384
Tmem180	0.269887	3.38126	1.51782	0.140386	0.597797	-5.45012
Ctsf	0.269827	3.50525	1.43908	0.161327	0.628545	-5.60395
Gm6787	0.269786	-1.49803	0.596476	0.555699	0.901201	-5.54965
C2cd4a	0.269739	-2.51752	0.570951	0.572634	0.90553	-5.41723
9030617O03Rik	0.269733	2.383	1.29217	0.20697	0.690598	-5.71286
Btbd11	0.269573	4.05283	1.47503	0.151476	0.617171	-5.62472
Ccdc68	0.269444	-0.522957	0.692841	0.494175	0.873941	-5.52146
Ripply3	0.268803	0.806651	1.12042	0.272152	0.746564	-5.55356
Hlf	0.268768	1.36557	1.28245	0.210308	0.693233	-5.52958
Fstl5	0.268566	-1.37413	0.657937	0.516007	0.884146	-5.61021
Pdzd7	0.267972	-0.722311	0.730063	0.471478	0.864105	-5.56653
Prss56	0.267931	-1.09015	0.711076	0.482979	0.867905	-5.52381
Gm13152	0.26775	6.0526	1.52909	0.137576	0.594716	-5.62297
Slc39a11	0.267638	2.95752	1.59424	0.122224	0.566833	-5.30107
Abca13	0.267555	-0.832441	0.855574	0.39957	0.832719	-5.59898
Arl6ip1	0.26755	8.45766	2.16043	0.0395392	0.33549	-4.64069
Prr33	0.267529	-2.84679	0.448099	0.657565	0.931655	-5.34437
Acsf2	0.267212	3.35763	1.70952	0.0985302	0.519572	-5.1973
Brpf3	0.267172	6.37482	1.48237	0.149523	0.614106	-5.6959
Fam46c	0.267077	0.898257	1.19046	0.243963	0.725059	-5.56036
Ccsap	0.267048	3.00637	1.63061	0.114287	0.55096	-5.25992
Fam129a	0.266999	3.67667	1.44662	0.159218	0.625834	-5.61653
Stk35	0.266967	6.31704	1.61471	0.117702	0.557118	-5.50179
Kitl	0.266876	2.91566	1.27805	0.211832	0.695775	-5.72127
Vstm2l	0.266846	-1.12215	0.675778	0.504782	0.879116	-5.55043
Ncoa3	0.266788	7.88576	1.40854	0.170093	0.640648	-5.85218
Ntrk1	0.266743	0.243119	0.973428	0.338761	0.792172	-5.538
Atf7ip2	0.26671	4.75503	1.74021	0.0929171	0.5078	-5.25898
Hebp1	0.266638	2.50017	1.30011	0.204272	0.687551	-5.66511
4930506C21Rik	0.266544	-2.17584	0.596016	0.556002	0.901409	-5.43672
Henmt1	0.266525	0.286126	1.01729	0.317815	0.782132	-5.54497
Pxylp1	0.266338	0.363167	0.928626	0.361101	0.80528	-5.57959
2610305D13Rik	0.266181	7.2121	1.61971	0.11662	0.555723	-5.51775
Uchl1os	0.266173	-0.842463	0.768777	0.448528	0.850863	-5.59749
Mroh7	0.266124	-2.05833	0.602909	0.551471	0.899427	-5.51186
2019-09-09	0.266106	6.89401	1.6448	0.111308	0.54663	-5.46768
Oprl1	0.26608	-0.824575	0.740133	0.465443	0.860745	-5.55283
Nos1	0.266025	4.17588	1.57421	0.126787	0.576724	-5.49926
Foxr1	0.265974	0.0754193	0.981061	0.33505	0.789974	-5.59221
Syn1	0.265725	3.79593	1.29174	0.207114	0.690783	-5.82293
Wdr62	0.265699	5.84874	1.54637	0.133358	0.586692	-5.59675
Trpv3	0.265522	-2.15484	0.528568	0.601313	0.912149	-5.45239
Fubp3	0.265356	7.73468	1.51833	0.140256	0.597786	-5.68743
Mgat3	0.265329	3.94206	1.54661	0.133301	0.586692	-5.4955
Cgnl1	0.265095	5.57221	1.18636	0.245551	0.726297	-6.05715
AI662270	0.265087	1.02094	1.29798	0.204993	0.688084	-5.46403
Cep55	0.265038	6.26034	1.67035	0.106107	0.535816	-5.41708
Hacl1	0.264813	2.22355	1.23784	0.226158	0.709847	-5.65906
Plekhg1	0.264473	5.08562	1.57716	0.126107	0.575201	-5.53519
Lurap1l	0.26434	1.53444	1.18666	0.245434	0.726297	-5.58193
Ccdc113	0.264338	-0.546699	0.886346	0.383058	0.822902	-5.56339
Wdr20rt	0.264106	-0.261236	0.881285	0.385743	0.824205	-5.67568
Acss1	0.264059	2.96519	1.5803	0.125384	0.573253	-5.36834
[truncated: 13,500 more rows]

## Sheet: toptable-48h_low
GeneID	logFC	AveExpr	t	P.Value	adj.P.Val	B
Tmprss2	5.5646	0.126819	15.6704	1.92359e-15	2.47502e-13	25.2289
Nkx1-2	5.19006	0.315215	18.6948	2.0355e-17	1.164e-14	29.6155
T	5.15103	3.78806	18.1627	4.32313e-17	1.8154e-14	29.0757
Pcdh7	5.06592	-1.39737	13.6105	6.50956e-14	4.0992e-12	21.6614
Actc1	5.06083	1.70982	17.9639	5.75622e-17	2.01991e-14	28.7841
Fgf8	5.01594	1.01381	21.8887	3.1572e-19	2.12517e-15	33.6832
Loxl4	4.91731	1.35338	17.1717	1.85056e-16	4.46447e-14	27.6135
Acta1	4.81327	2.28644	17.5396	1.07001e-16	2.95018e-14	28.1806
Sp5	4.68415	3.82311	19.3835	7.88682e-18	7.18344e-15	30.7741
Cdx2	4.63391	1.9166	20.3147	2.28992e-18	5.05091e-15	31.9328
Rspo3	4.62953	-0.763467	17.5125	1.11374e-16	3.01687e-14	27.7
Tgfb2	4.56704	1.14242	17.3929	1.32967e-16	3.47968e-14	27.9148
Cav1	4.4255	-0.262782	15.4296	2.8473e-15	3.26385e-13	24.8286
Hoxd8	4.41968	-1.85178	13.4323	8.99407e-14	5.40344e-12	21.2106
Ifih1	4.37561	-1.66155	13.0153	1.94118e-13	1.03351e-11	20.4127
Krt8	4.36333	5.54394	16.9019	2.783e-16	5.88624e-14	27.1761
Tnc	4.36201	-1.06787	13.3671	1.01322e-13	5.92582e-12	21.2598
Antxr2	4.32616	-0.690683	12.0022	1.35826e-12	5.90748e-11	18.7803
Il15ra	4.28586	-1.1388	13.9007	3.87055e-14	2.60966e-12	22.113
Csf1	4.28309	1.25502	15.5296	2.41805e-15	2.91677e-13	25.0808
Col1a1	4.27723	3.02289	20.995	9.5695e-19	2.46255e-15	32.8546
Stmn4	4.20786	-0.626709	12.5826	4.39604e-13	2.18951e-11	19.8699
Ptprm	4.10528	-0.875546	13.1144	1.61427e-13	8.71478e-12	20.7994
Hoxa3	4.09043	-1.60095	13.1395	1.54091e-13	8.43678e-12	20.5895
Bgn	4.08583	-0.19586	16.4327	5.73238e-16	9.83422e-14	26.3344
Krt18	4.07388	4.59367	18.1615	4.33065e-17	1.8154e-14	29.0667
Myf5	4.061	-2.09079	10.2017	5.76986e-11	1.49224e-09	14.953
Acta2	4.05725	2.94157	19.2261	9.77023e-18	7.18344e-15	30.5581
Klhl30	4.03172	-2.167	10.0538	7.99126e-11	2.0194e-09	14.7397
Gbp2b	4.02089	3.29419	19.3679	8.05498e-18	7.18344e-15	30.7528
Tacstd2	4.01312	0.791199	15.3144	3.44103e-15	3.79497e-13	24.716
Anxa3	3.99727	3.89557	18.3165	3.4708e-17	1.70917e-14	29.2958
Efemp1	3.9786	1.54306	17.0268	2.30249e-16	5.02873e-14	27.4066
Cdx1	3.97008	2.03652	18.1398	4.46796e-17	1.8154e-14	29.0348
Krt19	3.96845	4.30751	15.9641	1.19993e-15	1.73434e-13	25.734
Cpxm2	3.96795	0.0886507	16.7781	3.36199e-16	6.75086e-14	26.8937
Cxx1c	3.91922	-0.0692508	15.2891	3.58777e-15	3.89981e-13	24.5571
Nog	3.91779	-0.333891	14.2156	2.22192e-14	1.69834e-12	22.8157
Pmp22	3.91237	1.3086	17.8419	6.87063e-17	2.21005e-14	28.589
Gbp2	3.90535	3.78688	17.6315	9.34604e-17	2.63186e-14	28.3058
Prss23	3.87337	1.50427	15.5627	2.29117e-15	2.8076e-13	25.1389
Tinagl1	3.83662	2.0041	19.7367	4.90433e-18	6.31024e-15	31.2019
Mamdc2	3.79847	-2.55525	10.2878	4.77959e-11	1.25933e-09	15.1029
Wnt5b	3.79228	1.42512	21.2833	6.66187e-19	2.12517e-15	33.0788
Piezo2	3.79182	2.21189	16.7151	3.70336e-16	7.05924e-14	26.9477
Bmp2	3.77813	-0.679083	12.9406	2.23228e-13	1.17633e-11	20.5378
Tmem176b	3.76426	0.0539403	18.0562	5.03851e-17	1.82318e-14	28.6411
Wnt4	3.75225	2.13183	17.0459	2.237e-16	5.02873e-14	27.4473
5730457N03Rik	3.71782	-1.2053	13.9556	3.51134e-14	2.44212e-12	22.2177
Dsc2	3.70969	2.38535	18.999	1.33412e-17	8.58283e-15	30.2386
2310007B03Rik	3.7058	0.155424	13.4253	9.11095e-14	5.44593e-12	21.4838
Gbp3	3.70249	0.708469	17.863	6.66347e-17	2.19709e-14	28.5391
St3gal6	3.69234	0.0113866	13.3619	1.02298e-13	5.96029e-12	21.343
Krt14	3.69047	-0.748149	12.37	6.61621e-13	3.15291e-11	19.4813
Mab21l2	3.68355	0.114288	15.9595	1.20864e-15	1.73434e-13	25.688
Zfpm2	3.64894	0.788036	17.0454	2.23881e-16	5.02873e-14	27.3628
Igfbp3	3.63712	6.14175	20.2078	2.63256e-18	5.08083e-15	31.8586
Cited1	3.62875	1.52516	17.024	2.31243e-16	5.02873e-14	27.4038
Thbs1	3.62673	4.77501	11.9	1.66338e-12	6.88543e-11	18.3981
Atf3	3.62089	1.29653	19.072	1.2066e-17	8.27799e-15	30.2331
Mixl1	3.61047	0.94854	19.8161	4.41224e-18	6.19319e-15	31.1895
Gbp7	3.60975	0.352904	16.6711	3.96284e-16	7.46173e-14	26.7435
2019-09-04	3.60656	-0.317847	13.7125	5.41686e-14	3.52896e-12	21.9476
Tagln	3.60581	5.10039	14.2916	1.94615e-14	1.54095e-12	22.9001
Tmem176a	3.60569	-0.257149	15.8071	1.54275e-15	2.03591e-13	25.287
Pde1a	3.60534	-0.372948	13.6859	5.68209e-14	3.64031e-12	21.8925
Pcdh18	3.59321	0.74531	18.0819	4.85519e-17	1.82318e-14	28.8488
Klhl32	3.59276	-1.90122	11.5878	3.11079e-12	1.17459e-10	17.8128
Cyp26a1	3.58403	0.475522	20.0879	3.08028e-18	5.09709e-15	31.3639
Gm14137	3.58356	-3.11772	8.10629	7.59501e-09	1.15534e-07	10.2708
Pdgfrl	3.56791	0.208246	16.739	3.56995e-16	6.89262e-14	26.8156
Zfp703	3.554	0.861739	17.7801	7.51847e-17	2.27618e-14	28.4494
Tmem200a	3.52521	0.962981	15.8828	1.36635e-15	1.86695e-13	25.6273
Arsi	3.50993	-1.63671	10.8218	1.51765e-11	4.64929e-10	16.3884
Chst7	3.50622	0.924163	18.104	4.70343e-17	1.81552e-14	28.8789
Cdx4	3.50614	-0.83083	12.0486	1.23956e-12	5.46821e-11	18.8489
Serpinb9	3.50423	0.711956	16.6337	4.19773e-16	7.71583e-14	26.7717
Pkdcc	3.47373	2.76811	19.4823	6.89982e-18	7.18344e-15	30.8976
Phldb2	3.46777	3.73664	15.9805	1.16895e-15	1.73434e-13	25.7743
Wnt3	3.44696	3.06282	18.2305	3.92339e-17	1.8154e-14	29.1785
Tgfb3	3.43735	-2.01857	9.84547	1.27026e-10	3.02666e-09	14.2711
Ppp4r4	3.42581	3.62876	18.1072	4.68192e-17	1.81552e-14	28.9995
Nedd9	3.4153	0.758231	15.5015	2.53145e-15	3.00658e-13	25.0158
Nt5e	3.40603	3.17819	18.7359	1.92201e-17	1.14138e-14	29.8874
Pitx2	3.39867	2.94242	21.2573	6.88202e-19	2.12517e-15	33.162
Xpnpep2	3.39626	-0.377341	13.2629	1.22687e-13	6.97222e-12	21.1303
Tnnc1	3.39598	-0.408971	12.7556	3.16306e-13	1.61714e-11	20.2107
Ghr	3.37719	2.71802	17.7876	7.43665e-17	2.27618e-14	28.5429
Wnt5a	3.37537	2.04613	17.0405	2.25531e-16	5.02873e-14	27.4398
Lsp1	3.37132	-0.478187	14.1569	2.46239e-14	1.87255e-12	22.6585
Lhfp	3.36023	-0.481752	14.4207	1.55569e-14	1.28448e-12	23.1128
Wls	3.35741	3.05069	19.5282	6.48585e-18	7.18344e-15	30.9632
Hoxa10	3.35103	-2.21062	9.10983	6.82789e-10	1.33109e-08	12.6405
Cd274	3.34486	0.211517	16.2507	7.62166e-16	1.23872e-13	26.0993
Pgf	3.33902	-0.0750607	14.8018	8.10548e-15	7.63101e-13	23.8004
S100a4	3.33359	-3.00176	8.50898	2.84308e-09	4.77663e-08	11.1919
Frk	3.307	-1.33689	9.78996	1.43857e-10	3.37562e-09	14.2112
Isg20	3.29701	-0.979846	12.3338	7.09674e-13	3.33051e-11	19.4068
Evx1	3.29261	0.534871	16.7886	3.30852e-16	6.75086e-14	26.9944
Ltb	3.26706	1.88949	17.7479	7.8805e-17	2.3399e-14	28.4704
Fhl2	3.2602	0.555575	14.0626	2.9061e-14	2.11652e-12	22.6086
F5	3.24434	1.29044	15.4478	2.76396e-15	3.20869e-13	24.9499
Wnt6	3.22929	2.02582	17.811	7.18722e-17	2.26471e-14	28.5692
Wnt10a	3.21288	-0.660872	10.6494	2.1895e-11	6.51366e-10	16.0773
Synpo2l	3.20831	2.91132	15.2851	3.61187e-15	3.89981e-13	24.6619
Slc2a12	3.20773	-2.58248	7.38866	4.60762e-08	5.82651e-07	8.59976
Pdzk1ip1	3.20581	-2.15245	9.07833	7.34935e-10	1.41312e-08	12.5904
Cryab	3.20523	1.41658	15.2863	3.60466e-15	3.89981e-13	24.6883
Rgs17	3.18975	1.65113	18.1463	4.42599e-17	1.8154e-14	29.0286
Gpr39	3.18709	-2.08234	10.0328	8.37153e-11	2.09492e-09	14.6675
Mogat2	3.18471	0.347449	15.8975	1.33459e-15	1.83983e-13	25.5706
Adra1d	3.18256	-0.728446	11.4879	3.81024e-12	1.40406e-10	17.7695
Scara3	3.17201	-1.74003	9.53151	2.58139e-10	5.55107e-09	13.6266
Parva	3.17061	3.5307	17.2487	1.64876e-16	4.11068e-14	27.7431
Zfp36l3	3.15867	1.39924	16.7772	3.36669e-16	6.75086e-14	27.0191
Col4a5	3.14838	-0.247778	11.9802	1.41883e-12	6.06835e-11	18.7532
Eya4	3.14807	-1.47251	9.03338	8.16511e-10	1.55449e-08	12.5313
Cxcl16	3.14466	2.37667	17.0627	2.1808e-16	5.02873e-14	27.4736
9130008F23Rik	3.13703	0.34499	11.9346	1.5529e-12	6.49778e-11	18.6872
Slco2a1	3.12112	0.169811	12.8616	2.58911e-13	1.35511e-11	20.4426
Mal	3.12081	-1.59015	9.12973	6.51806e-10	1.27552e-08	12.7358
Klhdc8a	3.11925	-1.46565	9.10657	6.88007e-10	1.3362e-08	12.6975
Scarf2	3.11611	2.15203	15.9572	1.21314e-15	1.73434e-13	25.7694
Jdp2	3.10637	0.140326	13.4125	9.32542e-14	5.53787e-12	21.4138
Galnt18	3.10091	-1.76622	8.68024	1.88406e-09	3.298e-08	11.6833
Cdh5	3.09297	-2.08952	7.63341	2.47336e-08	3.32075e-07	9.21706
AA986860	3.09231	0.0884027	14.0508	2.96703e-14	2.15075e-12	22.5626
Slc5a7	3.08899	-2.11178	9.52517	2.61897e-10	5.62406e-09	13.5726
Krt7	3.08663	1.52307	14.4691	1.43116e-14	1.19444e-12	23.3222
Foxl2os	3.07531	-1.50304	9.47457	2.93968e-10	6.21763e-09	13.522
Fst	3.07354	3.34742	15.9374	1.25218e-15	1.77374e-13	25.7149
Psmb8	3.07222	1.24888	16.023	1.09242e-15	1.66708e-13	25.8534
3830417A13Rik	3.07049	0.839109	14.0367	3.04191e-14	2.18451e-12	22.5622
Prr18	3.06437	0.511561	14.4733	1.42074e-14	1.19219e-12	23.3122
Edn1	3.05951	1.92112	16.7598	3.45792e-16	6.84492e-14	27.0108
Itgb8	3.05625	-1.24917	10.7746	1.67719e-11	5.10766e-10	16.3155
Isg15	3.05513	-0.510735	11.3682	4.86545e-12	1.71905e-10	17.5344
Msx1	3.04636	1.71914	16.0858	9.88687e-16	1.57375e-13	25.9728
Cd44	3.04403	0.724207	14.8069	8.03524e-15	7.61129e-13	23.8721
Bmp1	3.03875	3.31448	16.6356	4.18535e-16	7.71583e-14	26.8152
Fam107a	3.02473	-1.17009	10.0136	8.73418e-11	2.17159e-09	14.7082
Tgfb1i1	3.02465	2.80521	18.9599	1.40817e-17	8.69689e-15	30.192
Hoxa1	3.01087	1.28757	15.2578	3.77819e-15	4.05106e-13	24.6263
Cxcl10	3.00963	-1.1061	9.50607	2.73559e-10	5.84198e-09	13.6013
Dusp14	3.00586	3.13782	19.2906	8.94782e-18	7.18344e-15	30.6458
Wisp1	3.00143	1.26232	14.5977	1.14746e-14	1.0182e-12	23.5407
Chst15	2.99635	3.17305	21.5155	4.99182e-19	2.12517e-15	33.4917
Slc35g2	2.99229	-1.44028	9.33105	4.08702e-10	8.24883e-09	13.1939
Slc25a24	2.98795	2.92019	19.0562	1.23312e-17	8.27799e-15	30.3259
Alox15	2.9858	3.18405	17.9429	5.93386e-17	2.03597e-14	28.7665
Plcl1	2.97474	-1.31135	9.08312	7.26741e-10	1.39911e-08	12.6414
Flt1	2.97345	1.24315	14.6434	1.06114e-14	9.6376e-13	23.6187
Fam110c	2.96709	-0.95537	10.895	1.30034e-11	4.08904e-10	16.5491
Tspan18	2.94917	-1.25839	9.20747	5.43966e-10	1.07128e-08	12.9307
Fosl2	2.94355	2.39714	14.4803	1.40373e-14	1.19086e-12	23.3198
Lamb3	2.94244	1.11818	14.4845	1.39361e-14	1.19086e-12	23.3485
Lox	2.93805	0.346735	11.0845	8.74391e-12	2.86637e-10	16.9777
Il33	2.93587	1.43433	16.347	6.55344e-16	1.11192e-13	26.3614
Col12a1	2.93478	-0.753991	9.50955	2.71398e-10	5.80387e-09	13.6114
Anxa2	2.92531	4.57433	18.6054	2.30722e-17	1.18745e-14	29.6993
Oasl2	2.92278	0.595269	14.813	7.95247e-15	7.57939e-13	23.8595
Col5a1	2.92205	4.69342	18.0508	5.0775e-17	1.82318e-14	28.9083
Hspb2	2.92184	-0.41712	10.3753	3.95055e-11	1.07388e-09	15.4966
Dsp	2.91411	5.41945	17.7333	8.04995e-17	2.34512e-14	28.4388
Ephx3	2.90882	-0.593137	12.1221	1.07267e-12	4.85306e-11	18.993
Itpkb	2.90316	2.08259	14.3406	1.78713e-14	1.43715e-12	23.086
Anxa5	2.8965	3.47196	18.6305	2.22734e-17	1.18587e-14	29.7415
2200002D01Rik	2.88398	1.35178	14.6534	1.04322e-14	9.53094e-13	23.6358
Efnb1	2.88276	2.52848	18.6593	2.13916e-17	1.17959e-14	29.7717
Cd248	2.8804	-0.252866	11.9532	1.49676e-12	6.32392e-11	18.7109
Slc6a12	2.85794	-2.27161	7.40894	4.37491e-08	5.55042e-07	8.66465
Gal3st4	2.84613	-0.973665	8.46611	3.15337e-09	5.24656e-08	11.2166
Fam107b	2.83689	3.53507	17.248	1.65066e-16	4.11068e-14	27.7415
Cdk14	2.83374	1.96494	14.3898	1.64107e-14	1.34064e-12	23.1776
Cyr61	2.82826	4.96438	15.212	4.07585e-15	4.31035e-13	24.4917
Actg2	2.82521	-1.52973	8.85367	1.24698e-09	2.26682e-08	12.1158
Slc16a10	2.80201	3.20457	19.2287	9.73461e-18	7.18344e-15	30.5629
Peg10	2.80049	8.66358	17.6294	9.37516e-17	2.63186e-14	28.2339
Samd4	2.79699	2.6468	14.9199	6.64031e-15	6.65172e-13	24.0618
Col6a1	2.7916	-1.24358	8.06015	8.51147e-09	1.28212e-07	10.2487
Apob	2.78469	0.790736	14.4825	1.39829e-14	1.19086e-12	23.3291
Rin3	2.78205	1.48174	14.9127	6.72065e-15	6.65172e-13	24.0717
Gsn	2.76974	3.09178	16.3036	7.01448e-16	1.17721e-13	26.3019
Pglyrp1	2.76701	-1.06368	9.93402	1.0424e-10	2.54662e-09	14.5491
Apln	2.75839	1.816	12.7344	3.29236e-13	1.66669e-11	20.1817
Jph2	2.75099	1.03531	14.1314	2.57489e-14	1.9206e-12	22.739
Pde10a	2.74986	0.183121	11.0995	8.47439e-12	2.78986e-10	17.0146
2510009E07Rik	2.74892	-1.03651	8.397	3.72844e-09	6.09821e-08	11.0533
Lipg	2.7472	0.708001	12.1481	1.0194e-12	4.64294e-11	19.1001
H2-M2	2.7462	-1.63385	9.58281	2.29698e-10	5.02341e-09	13.7525
Tnfaip3	2.74479	1.87981	15.369	3.14543e-15	3.51923e-13	24.8242
Lhx1	2.73749	-1.98827	10.0188	8.63467e-11	2.15378e-09	14.6814
Vldlr	2.73683	0.509942	11.3598	4.94944e-12	1.74076e-10	17.5447
Adra2a	2.7345	0.296264	10.2661	5.01149e-11	1.31371e-09	15.2472
Xkr4	2.70857	-0.640884	10.003	8.94215e-11	2.20907e-09	14.6996
Anxa1	2.70728	3.28242	16.0179	1.10131e-15	1.66708e-13	25.8485
Irs1	2.70673	1.8236	13.998	3.2571e-14	2.31138e-12	22.4954
Plin2	2.70565	4.38451	19.2303	9.7137e-18	7.18344e-15	30.5659
Axl	2.70402	2.1368	14.3375	1.79676e-14	1.43741e-12	23.0829
Emp2	2.70369	1.25318	14.2558	2.07127e-14	1.61517e-12	22.9561
Cemip	2.70137	0.444405	10.1608	6.31208e-11	1.61623e-09	15.0077
Gng12	2.70123	2.91089	16.2888	7.179e-16	1.19187e-13	26.2844
Scara5	2.70122	-0.679255	10.2008	5.78137e-11	1.49272e-09	15.1227
Tgfbr2	2.70058	0.739403	13.0697	1.75413e-13	9.40408e-12	20.8412
Galnt14	2.69683	-0.75826	9.91566	1.08593e-10	2.62803e-09	14.5077
Trim67	2.6943	4.36733	13.9394	3.61338e-14	2.50182e-12	22.3025
Twist2	2.68434	-1.695	7.69514	2.11663e-08	2.86822e-07	9.36761
Tpm1	2.65822	7.7274	16.7387	3.5713e-16	6.89262e-14	26.9034
Ly6c1	2.65715	-2.3343	7.20784	7.33044e-08	8.87702e-07	8.1676
Ccdc68	2.65599	-0.511894	10.333	4.33145e-11	1.15906e-09	15.4029
Bhlhe40	2.6543	4.58854	20.0353	3.30122e-18	5.09709e-15	31.6408
Ets1	2.6433	1.8522	15.2239	3.99646e-15	4.25554e-13	24.5869
Tns4	2.63979	0.281601	11.6333	2.83756e-12	1.08714e-10	18.0934
Zfp677	2.63838	0.120749	11.9374	1.5443e-12	6.47933e-11	18.6871
Pkia	2.63092	2.40923	15.962	1.20387e-15	1.73434e-13	25.7762
Sfn	2.62991	6.48911	19.3061	8.7611e-18	7.18344e-15	30.655
Sema3c	2.62578	2.47832	16.5222	4.98802e-16	8.7517e-14	26.6515
Akr1cl	2.62342	-2.32558	5.70697	3.9499e-06	3.08324e-05	4.34674
Cald1	2.62328	6.11477	16.5314	4.91686e-16	8.7517e-14	26.6076
Sp140	2.62275	-0.63739	9.56849	2.37296e-10	5.16763e-09	13.7413
Col1a2	2.61761	-0.0168502	11.5441	3.39871e-12	1.26754e-10	17.9131
Nipal2	2.61678	-0.545723	9.62625	2.08132e-10	4.61056e-09	13.8706
Kcna6	2.61617	-1.49728	8.44201	3.34282e-09	5.52603e-08	11.1564
Aim1	2.60936	2.21395	15.6053	2.13778e-15	2.68352e-13	25.2054
Nox4	2.60773	1.17913	13.1939	1.39332e-13	7.76639e-12	21.0688
Arl4c	2.60759	5.08919	15.8356	1.4737e-15	1.96154e-13	25.5179
Pdlim2	2.6033	2.03378	14.908	6.77431e-15	6.66212e-13	24.0608
Hand1	2.59431	0.648562	11.2388	6.34851e-12	2.16382e-10	17.2925
Wnt7a	2.58755	-0.280314	9.0688	7.51492e-10	1.44316e-08	12.5793
Foxc1	2.58394	-0.856236	7.74351	1.8741e-08	2.59052e-07	9.44492
Prtg	2.58252	5.82038	16.5225	4.98577e-16	8.7517e-14	26.6004
Ism1	2.58221	-1.40544	8.21943	5.75044e-09	9.04143e-08	10.6315
Pxdc1	2.58203	1.24061	13.4238	9.13533e-14	5.44593e-12	21.485
Arhgap6	2.58069	-0.313167	11.2042	6.81909e-12	2.29884e-10	17.2218
Cysltr1	2.57982	1.33965	13.2071	1.35973e-13	7.60663e-12	21.0875
Stra6l	2.57631	-0.909774	9.94977	1.00648e-10	2.46276e-09	14.5689
Cnn1	2.57459	2.33932	15.5332	2.40373e-15	2.91677e-13	25.0869
Col6a2	2.57379	-0.326998	10.6221	2.32104e-11	6.80016e-10	16.0187
Rnf43	2.56857	-1.4414	8.20324	5.98333e-09	9.36943e-08	10.5927
Wnt9b	2.55186	-0.797735	10.5054	2.98158e-11	8.53789e-10	15.7658
Sorbs3	2.55067	2.54355	16.9476	2.59629e-16	5.56761e-14	27.3006
Chac1	2.5502	2.13977	10.0471	8.11004e-11	2.04606e-09	14.6738
Rab32	2.54741	0.399049	12.4553	5.6125e-13	2.73366e-11	19.6899
P3h2	2.54123	0.397023	12.4358	5.82652e-13	2.82011e-11	19.6554
Csrp1	2.54002	6.02402	18.1491	4.40828e-17	1.8154e-14	29.0382
Cav2	2.53963	-0.136018	10.3013	4.64023e-11	1.2247e-09	15.3426
Gprc5a	2.51881	3.18582	13.7298	5.2514e-14	3.45028e-12	21.9643
Capn6	2.51857	-0.642975	10.0123	8.76085e-11	2.17472e-09	14.7193
Rasef	2.51715	2.12523	12.2604	8.18484e-13	3.80644e-11	19.2532
Adgra3	2.51544	2.40654	13.9969	3.26348e-14	2.31138e-12	22.4932
Stx11	2.51386	0.465531	12.9744	2.09536e-13	1.10796e-11	20.6539
Gad1	2.51368	1.09785	13.2203	1.32708e-13	7.45096e-12	21.116
Lhfpl2	2.51024	1.58438	15.137	4.61652e-15	4.84892e-13	24.4433
Btla	2.51	0.680521	10.8934	1.30472e-11	4.09449e-10	16.5685
Dusp4	2.5085	5.35638	17.2608	1.6194e-16	4.11068e-14	27.7378
Ptger3	2.49773	-0.92251	8.21965	5.74727e-09	9.04143e-08	10.6297
Rnf128	2.48958	4.04806	15.11	4.82941e-15	5.00444e-13	24.3434
Serpinb1b	2.48845	-2.18022	6.65609	3.0942e-07	3.19561e-06	6.77544
Exoc3l4	2.48335	-0.945722	9.42726	3.27604e-10	6.85394e-09	13.4266
Tmcc3	2.47521	3.59373	13.4463	8.7674e-14	5.30857e-12	21.435
Cxx1b	2.47363	1.03301	15.5973	2.16565e-15	2.69658e-13	25.1718
Nuak1	2.47334	3.2457	15.5023	2.52806e-15	3.00658e-13	25.0138
Itpripl2	2.47232	2.04681	13.3777	9.93739e-14	5.83876e-12	21.3742
Gulp1	2.46767	2.53672	14.9163	6.67969e-15	6.65172e-13	24.0674
Wnt8a	2.46752	2.52768	16.0426	1.05892e-15	1.65149e-13	25.9031
Ube2ql1	2.46742	-0.499179	10.9228	1.22644e-11	3.90438e-10	16.6432
Clu	2.46428	4.9946	18.3022	3.54233e-17	1.70917e-14	29.2681
Mgll	2.46176	-0.289888	8.69161	1.83357e-09	3.22808e-08	11.7203
Efna5	2.4611	2.60227	14.24	2.12913e-14	1.64369e-12	22.8956
Tmem255a	2.45877	-3.05139	5.67294	4.33301e-06	3.35179e-05	4.2706
Cxx1a	2.4583	-0.476963	10.6345	2.2602e-11	6.67256e-10	16.0471
Tap2	2.45595	1.93108	17.469	1.18782e-16	3.16206e-14	28.0614
Msrb3	2.45461	1.46368	13.1712	1.4531e-13	8.01279e-12	21.0199
Sgce	2.44719	1.23354	14.0151	3.15995e-14	2.25878e-12	22.5373
Timp2	2.44603	1.8857	14.5046	1.34612e-14	1.16112e-12	23.3798
Colec12	2.44005	4.37706	16.0097	1.11572e-15	1.67249e-13	25.8117
Dusp8	2.43833	1.18125	13.9169	3.76052e-14	2.56913e-12	22.3655
Igf2	2.42651	4.69665	11.9022	1.6561e-12	6.8737e-11	18.4211
B2m	2.42166	2.93485	15.8647	1.40656e-15	1.90503e-13	25.612
Tgfbr3	2.41718	1.65702	14.2466	2.10504e-14	1.63326e-12	22.9377
Col25a1	2.40858	-1.26489	8.00626	9.72638e-09	1.44538e-07	10.1166
Rftn1	2.40824	1.71359	15.3701	3.13982e-15	3.51923e-13	24.8257
Stra6	2.40612	0.361845	9.80384	1.39445e-10	3.28206e-09	14.2503
Spats2l	2.40602	2.07809	15.1305	4.66677e-15	4.86858e-13	24.4325
Il10rb	2.39576	-0.779342	7.10162	9.64652e-08	1.13783e-06	7.83448
Matn4	2.39391	-0.238994	9.53933	2.53579e-10	5.46823e-09	13.6704
Adamtsl5	2.39179	1.48342	13.9059	3.83484e-14	2.60577e-12	22.3449
Fzd10	2.39025	5.21619	15.9157	1.29635e-15	1.80321e-13	25.646
Amot	2.38673	4.54555	14.959	6.21708e-15	6.31524e-13	24.0765
Cntn1	2.38227	-1.29699	7.21883	7.12561e-08	8.64933e-07	8.18082
Csn3	2.38151	0.665538	8.74725	1.60562e-09	2.85938e-08	11.8248
Ttc28	2.3771	3.04931	14.3543	1.74519e-14	1.41077e-12	23.0792
Syt1	2.37144	1.49537	11.827	1.92362e-12	7.83659e-11	18.4486
Zhx2	2.36512	0.468024	11.3884	4.66805e-12	1.6688e-10	17.5994
Syt17	2.3582	-1.22913	7.71609	2.00791e-08	2.74433e-07	9.41609
Hoxa7	2.35179	-1.29219	7.14088	8.71418e-08	1.03978e-06	7.98389
Foxq1	2.35156	-0.57948	8.72747	1.68313e-09	2.98364e-08	11.8133
H2-Q1	2.34539	-1.07353	8.36409	4.03895e-09	6.52999e-08	10.9757
Frmd4b	2.34169	3.67892	14.0878	2.78026e-14	2.03447e-12	22.5872
Col7a1	2.34152	3.49188	13.7617	4.95971e-14	3.28661e-12	22.0108
Mum1l1	2.33228	3.77446	17.2142	1.73643e-16	4.25563e-14	27.6885
Hoxb1	2.33146	-1.05754	6.39856	6.12737e-07	5.86525e-06	6.10426
Cplx2	2.32128	-0.331142	10.4685	3.22887e-11	9.03148e-10	15.6961
Nipal1	2.30761	-1.09069	6.24692	9.18916e-07	8.43023e-06	5.66009
Adamts6	2.305	-2.29873	5.54049	6.2163e-06	4.61662e-05	3.91289
Cdkl1	2.30432	0.7493	12.0052	1.35039e-12	5.88982e-11	18.8254
Hebp2	2.3038	0.672336	11.915	1.61452e-12	6.71917e-11	18.6494
Pcdhb22	2.29934	-1.82998	6.97828	1.32906e-07	1.49676e-06	7.58528
BC064078	2.29778	-1.25303	6.96724	1.36782e-07	1.53371e-06	7.54797
Wnt9a	2.2973	1.21842	11.5865	3.11905e-12	1.17459e-10	17.9764
Hdac7	2.29646	2.55035	15.4058	2.96096e-15	3.36156e-13	24.8748
Cda	2.29438	-1.9251	6.60987	3.49616e-07	3.5678e-06	6.6667
Thsd7a	2.28745	0.40415	9.73663	1.62188e-10	3.74317e-09	14.0838
Dock11	2.28675	5.49167	16.1278	9.2511e-16	1.48789e-13	25.9821
Shisa4	2.28255	0.955458	12.2912	7.70876e-13	3.60677e-11	19.3761
Vopp1	2.28024	1.77605	13.0296	1.89021e-13	1.00986e-11	20.7462
Plau	2.28007	0.334223	10.3288	4.37052e-11	1.16648e-09	15.3922
Hmgn3	2.279	1.8521	13.9838	3.33984e-14	2.35466e-12	22.4806
Gcnt4	2.27832	-0.156326	9.97362	9.54512e-11	2.33931e-09	14.6304
Camk2d	2.27547	2.3916	15.7159	1.78713e-15	2.31876e-13	25.3826
Erap1	2.2742	3.48559	16.8681	2.93001e-16	6.11342e-14	27.1698
Rnf217	2.2739	1.51671	12.5699	4.50412e-13	2.22896e-11	19.8965
Ido2	2.27306	-1.43569	7.35488	5.02367e-08	6.3164e-07	8.5236
Fbln5	2.27046	-2.21543	6.26857	8.67145e-07	7.97422e-06	5.79804
Tmem163	2.26837	-1.24761	7.23357	6.86015e-08	8.35337e-07	8.21596
Sox6	2.26646	-0.11658	8.87769	1.17807e-09	2.1577e-08	12.1576
Col4a2	2.26517	3.27978	14.8893	6.99046e-15	6.78822e-13	23.9941
Adamts5	2.26303	-1.72909	6.31172	7.72607e-07	7.20789e-06	5.87981
Sepn1	2.26155	2.81024	14.2836	1.97342e-14	1.54668e-12	22.9726
Ano10	2.26128	1.81546	14.0468	2.988e-14	2.15583e-12	22.5895
St3gal1	2.2574	0.322485	8.62411	2.15516e-09	3.72628e-08	11.5167
Clcn5	2.25678	3.19747	10.9243	1.2225e-11	3.89987e-10	16.4625
Gpld1	2.25645	-0.610198	8.83095	1.31599e-09	2.37167e-08	12.0629
Kcnmb1	2.25116	-1.15707	6.62697	3.34157e-07	3.42816e-06	6.66013
Bhlhe22	2.24746	-0.19986	9.10834	6.85165e-10	1.33236e-08	12.6978
Foxb1	2.24745	-2.41268	6.34424	7.08293e-07	6.66832e-06	5.98658
Ttc39aos1	2.24708	-0.98525	8.39319	3.76309e-09	6.14837e-08	11.044
Thsd4	2.24707	0.286752	8.74342	1.62034e-09	2.88227e-08	11.8071
Ncald	2.24309	-2.38957	5.66429	4.43624e-06	3.41623e-05	4.23261
Tfap2a	2.2366	0.707711	10.6332	2.26629e-11	6.67776e-10	16.026
Bnc1	2.23564	-2.7388	6.1075	1.33622e-06	1.1823e-05	5.38758
Lmod1	2.23558	0.0793942	9.64288	2.00435e-10	4.47859e-09	13.8918
Pdlim3	2.23418	0.950857	10.3284	4.37428e-11	1.16648e-09	15.3685
Nrxn1	2.23227	0.670244	11.5865	3.11898e-12	1.17459e-10	17.9973
Hoxb8	2.23125	-1.9711	5.86738	2.55555e-06	2.10553e-05	4.75242
Mall	2.2312	-0.651016	8.19689	6.07725e-09	9.48764e-08	10.5683
Adra2c	2.22856	-2.56098	4.31397	0.000178208	0.000893352	0.732466
Pcdhgc5	2.22724	-1.85193	4.81623	4.51782e-05	0.000268996	1.97368
Lypd1	2.22641	-0.501597	9.63334	2.04815e-10	4.5567e-09	13.8869
Gpx8	2.22606	1.27644	11.9204	1.59727e-12	6.66538e-11	18.6443
Rfx6	2.22127	-0.354956	9.48425	2.8754e-10	6.09e-09	13.551
Smoc2	2.21753	-2.22402	4.68047	6.55337e-05	0.000372137	1.63218
Zfhx4	2.21396	0.336727	10.8469	1.43935e-11	4.4447e-10	16.4853
Fndc3c1	2.21329	4.44496	13.3773	9.94555e-14	5.83876e-12	21.2772
Tcaf1	2.21275	2.44857	14.9429	6.38735e-15	6.4458e-13	24.1113
Slc16a7	2.20954	-1.19985	6.09979	1.36421e-06	1.20225e-05	5.31248
Fut4	2.2011	1.05987	11.6677	2.64765e-12	1.02713e-10	18.1511
Mmp16	2.20107	-0.769465	8.22107	5.72726e-09	9.03257e-08	10.6229
Col16a1	2.20052	0.230778	10.0173	8.66295e-11	2.15735e-09	14.7252
Ecscr	2.19907	0.951899	11.6654	2.65951e-12	1.02914e-10	18.1461
Mmp9	2.19879	1.97923	8.92386	1.05636e-09	1.95566e-08	12.089
St7	2.19803	0.882751	10.7283	1.8506e-11	5.59163e-10	16.2227
Wdr72	2.19773	-2.97771	5.62688	4.912e-06	3.7434e-05	4.15016
Gabre	2.19608	-0.454872	8.21095	5.87122e-09	9.21257e-08	10.5731
Sp8	2.1924	1.77513	12.5091	5.06057e-13	2.48048e-11	19.7657
Sema3b	2.19156	2.11354	13.4521	8.67586e-14	5.27383e-12	21.5131
Kcnq5	2.1908	-0.276768	9.6287	2.0698e-10	4.59162e-09	13.872
H2-Ab1	2.18699	-0.723949	7.55148	3.04351e-08	3.98235e-07	8.99809
Gsap	2.18081	0.954266	12.121	1.07497e-12	4.85306e-11	19.049
Mical2	2.18009	0.761997	9.61421	2.13892e-10	4.72459e-09	13.7736
Tmem246	2.17855	2.57075	15.7999	1.56078e-15	2.04223e-13	25.515
Pcdhgb6	2.17763	-1.61549	5.66299	4.45203e-06	3.42381e-05	4.17626
Mpeg1	2.17471	-1.01015	8.1945	6.11311e-09	9.52436e-08	10.5708
Endod1	2.17342	2.7014	14.9679	6.12537e-15	6.26329e-13	24.1418
Adgrl2	2.17128	6.14364	13.6087	6.53111e-14	4.0992e-12	21.6661
Slc16a2	2.17037	3.31453	12.5753	4.45725e-13	2.21286e-11	19.8038
Tdrd5	2.1701	3.0579	14.7766	8.4582e-15	7.86714e-13	23.8119
Fras1	2.1635	2.38638	11.2883	5.73333e-12	1.97836e-10	17.2875
Apba2	2.16172	1.79545	13.7058	5.48267e-14	3.54194e-12	21.9835
Tdrd7	2.15954	1.10729	11.4021	4.53858e-12	1.64884e-10	17.613
Gpr63	2.15421	0.756515	11.2965	5.63706e-12	1.95148e-10	17.4063
Hoxc10	2.15375	-2.95584	4.75956	5.27696e-05	0.000308272	1.89159
Msx2	2.1529	1.33677	11.3193	5.37837e-12	1.87454e-10	17.425
B3gnt5	2.14991	3.98961	14.8455	7.52684e-15	7.21829e-13	23.8996
Trpm6	2.14599	-1.51811	7.23216	6.88499e-08	8.37162e-07	8.22084
Gab2	2.14441	-0.775231	6.85427	1.83746e-07	2.00073e-06	7.23805
Nme5	2.14308	-1.57077	6.94934	1.43321e-07	1.59702e-06	7.51634
S1pr1	2.1418	-0.981949	7.56433	2.94587e-08	3.8743e-07	9.03227
Prkd1	2.14084	2.01563	14.8908	6.97345e-15	6.78822e-13	24.0339
Dsc3	2.13872	-2.55987	5.32856	1.10934e-05	7.74328e-05	3.37859
Ebf4	2.13735	-0.768425	7.40102	4.46436e-08	5.65926e-07	8.61891
Zeb2	2.13547	1.79018	9.4335	3.22949e-10	6.76572e-09	13.3017
Ak5	2.12993	-1.48375	7.0709	1.04463e-07	1.21638e-06	7.81461
Irs2	2.12878	4.51078	10.4939	3.0566e-11	8.67534e-10	15.4688
Bves	2.12698	-0.0758105	8.69651	1.81221e-09	3.19412e-08	11.7191
BC023829	2.12613	4.40199	16.5814	4.55066e-16	8.26614e-14	26.7134
Anks6	2.12553	-0.129472	7.49035	3.55488e-08	4.61238e-07	8.80414
Flrt3	2.12499	2.18367	12.3597	6.74954e-13	3.19671e-11	19.4566
Map3k8	2.12441	0.437746	9.58987	2.26042e-10	4.95048e-09	13.7537
Igf2os	2.12034	-0.182872	9.85652	1.23923e-10	2.95729e-09	14.3778
Prkcdbp	2.1196	0.522147	11.6023	3.0209e-12	1.14884e-10	18.0311
B4galnt2	2.11847	0.12346	9.59358	2.24145e-10	4.9229e-09	13.7863
Dlk2	2.11628	-0.414807	8.5363	2.66175e-09	4.50393e-08	11.3593
Epha3	2.11543	-2.29141	5.29964	1.20071e-05	8.28003e-05	3.25427
9530052E02Rik	2.1134	-2.64799	4.78686	4.89656e-05	0.000288561	1.95482
Card10	2.11248	4.70945	14.1224	2.61614e-14	1.93269e-12	22.6226
Ikbke	2.11194	0.908915	10.473	3.1979e-11	8.96187e-10	15.6811
Nhsl1	2.11145	3.77455	12.6309	4.00858e-13	2.00949e-11	19.8968
Col5a2	2.11145	1.6371	11.7445	2.26881e-12	8.98218e-11	18.2746
Morc4	2.1085	2.98778	13.904	3.84789e-14	2.60577e-12	22.2917
Pcsk1	2.10717	0.331242	9.4551	3.07359e-10	6.45662e-09	13.4522
Tgm2	2.10667	2.08294	13.9245	3.70994e-14	2.54584e-12	22.3655
Fndc5	2.10585	0.50047	9.98088	9.39239e-11	2.30781e-09	14.6411
Plat	2.10368	-0.00575905	10.7158	1.9004e-11	5.72082e-10	16.2208
Dcx	2.10081	-1.75783	6.43194	5.60597e-07	5.41993e-06	6.18506
Nkain3	2.09942	-2.75369	4.8065	4.63995e-05	0.00027533	2.01961
Hmga2	2.09784	4.95389	12.1008	1.1185e-12	5.00571e-11	18.8172
Pgr	2.09763	0.649225	10.4385	3.44515e-11	9.51577e-10	15.6148
Zfp503	2.09609	-0.817054	8.05262	8.67152e-09	1.30115e-07	10.2073
Stxbp6	2.09248	1.54254	11.7491	2.24786e-12	8.9221e-11	18.2909
Bach2	2.09226	1.54254	12.8026	2.89409e-13	1.49949e-11	20.334
Ppp1r14c	2.09155	1.19043	11.8153	1.96891e-12	7.97899e-11	18.4378
Tshz1	2.0914	1.23004	10.5753	2.56579e-11	7.44658e-10	15.8713
Ppp2r2c	2.0901	3.84263	13.3297	1.08518e-13	6.27536e-12	21.2104
2019-09-05	2.09001	0.886611	10.495	3.04963e-11	8.6715e-10	15.73
Tspan2	2.08963	3.5754	14.855	7.4071e-15	7.14786e-13	23.9295
Hoxd1	2.08775	-1.90328	5.60999	5.14325e-06	3.90038e-05	4.05551
1700066B19Rik	2.08628	-2.18265	5.50708	6.80977e-06	4.99728e-05	3.79469
Gpc6	2.07982	0.483641	9.90318	1.11657e-10	2.68951e-09	14.4457
Lats2	2.0785	2.51581	13.1274	1.5758e-13	8.58662e-12	20.8903
Tnfaip2	2.07847	-0.181141	8.04919	8.74534e-09	1.30968e-07	10.1764
Prima1	2.07775	-2.60955	5.81526	2.94343e-06	2.3869e-05	4.63772
Dgkk	2.07378	2.2347	11.8835	1.71876e-12	7.07671e-11	18.5086
S100a11	2.07345	5.09869	15.4907	2.57668e-15	3.03694e-13	24.9557
Aff2	2.06781	-1.81285	5.97155	1.92792e-06	1.63465e-05	4.99435
Inadl	2.06612	4.64406	14.797	8.17097e-15	7.64605e-13	23.7999
Cmtm3	2.06481	2.21146	11.7069	2.44656e-12	9.57174e-11	18.1589
Rbms1	2.0637	5.46613	14.475	1.41667e-14	1.19219e-12	23.2285
Serpinh1	2.06301	6.04242	17.8604	6.68804e-17	2.19709e-14	28.6225
St8sia4	2.06264	0.903366	9.37656	3.68045e-10	7.53662e-09	13.226
Hs3st1	2.06032	-1.20545	7.10519	9.55766e-08	1.12994e-06	7.8934
Slco5a1	2.05925	3.24345	11.7183	2.39124e-12	9.39458e-11	18.113
Plagl1	2.05921	0.702369	7.82513	1.52722e-08	2.1713e-07	9.52824
Zyx	2.0577	5.76763	14.1392	2.5399e-14	1.91298e-12	22.6315
Erich2	2.05573	-2.64811	4.74473	5.49578e-05	0.000319123	1.83512
S100a10	2.05569	5.96984	15.9272	1.27257e-15	1.78623e-13	25.6547
Lgals1	2.05073	5.90613	16.2715	7.37617e-16	1.21157e-13	26.2062
Tnfrsf12a	2.04731	3.79116	15.4283	2.85375e-15	3.26385e-13	24.8801
Zfp641	2.04671	-2.2547	6.00909	1.74206e-06	1.48769e-05	5.12137
Madcam1	2.04606	0.124664	9.99457	9.1113e-11	2.24726e-09	14.6765
Irgm1	2.04499	3.56609	15.8471	1.44694e-15	1.94267e-13	25.5705
Shtn1	2.04462	1.35939	11.7778	2.12244e-12	8.53399e-11	18.353
Jak2	2.04431	3.077	14.1224	2.61614e-14	1.93269e-12	22.6765
Slc4a4	2.04156	1.69328	12.1726	9.71624e-13	4.43843e-11	19.126
H2-Bl	2.04106	0.960688	11.2603	6.07389e-12	2.08866e-10	17.3299
Fam53b	2.04073	3.55459	14.2881	1.95809e-14	1.5425e-12	22.9493
Pcdhgc4	2.03684	-1.94424	4.37799	0.000149723	0.000766739	0.819992
Scml2	2.03602	1.4681	11.0653	9.10082e-12	2.97075e-10	16.8946
Cd40	2.03558	0.036009	9.09011	7.14962e-10	1.37988e-08	12.6538
Trim56	2.03394	1.16581	10.4633	3.26561e-11	9.10126e-10	15.6378
Ptchd4	2.03264	-1.88133	5.51141	6.72978e-06	4.95211e-05	3.82099
Slamf9	2.02988	-0.745502	6.90752	1.59855e-07	1.76423e-06	7.37618
Rtn4r	2.02637	-1.01922	7.28381	6.02832e-08	7.4641e-07	8.31609
Ptgs1	2.02212	1.66258	12.0407	1.25897e-12	5.53802e-11	18.8514
Specc1	2.02167	4.27626	13.5365	7.44164e-14	4.59596e-12	21.5777
Zfp202	2.0194	0.665072	11.1611	7.45573e-12	2.4917e-10	17.1362
Pard3b	2.01898	-0.944058	7.23211	6.88598e-08	8.37162e-07	8.21073
Marveld2	2.01553	2.5368	14.132	2.57237e-14	1.9206e-12	22.7173
Coro6	2.0151	0.333444	8.3248	4.44445e-09	7.13173e-08	10.8065
Slc10a4	2.0142	-2.10459	5.15838	1.76802e-05	0.000117513	2.89972
Trim30a	2.01274	-1.54313	6.20766	1.02093e-06	9.26697e-06	5.59327
Pdgfb	2.00877	3.41443	13.4395	8.87727e-14	5.3541e-12	21.4264
1700013H16Rik	2.00747	-2.65017	5.31727	1.14414e-05	7.95027e-05	3.35634
Capn2	2.00656	5.47524	15.6327	2.0446e-15	2.60898e-13	25.1828
Fam101b	2.00532	1.25362	10.8658	1.383e-11	4.31384e-10	16.4839
Lamc2	2.00521	4.56264	13.7701	4.88591e-14	3.25166e-12	21.9931
Crim1	2.00402	3.31881	13.9731	3.4041e-14	2.38906e-12	22.4011
Clic5	1.99936	-0.642295	7.71754	2.00059e-08	2.74083e-07	9.39826
Flnc	1.99191	5.9871	14.6217	1.10111e-14	9.88439e-13	23.4745
Tmem62	1.99184	1.2933	12.055	1.22394e-12	5.4148e-11	18.9108
Tshr	1.99173	-1.51313	5.9355	2.12525e-06	1.78433e-05	4.87805
Cyp1b1	1.98551	0.386124	9.39116	3.55901e-10	7.37598e-09	13.339
Susd4	1.98546	2.71116	13.0889	1.69255e-13	9.10557e-12	20.8171
Pgam2	1.97951	0.963347	11.1833	7.12148e-12	2.38515e-10	17.1649
Cnga4	1.97798	-1.50457	5.82202	2.88991e-06	2.34843e-05	4.59444
Rnase4	1.97683	1.45118	11.6474	2.75794e-12	1.06191e-10	18.0849
Runx1	1.97662	0.668217	10.645	2.2103e-11	6.53774e-10	16.0546
Adgrg2	1.97544	-1.1189	6.00641	1.75468e-06	1.49764e-05	5.03272
Eya2	1.9733	-1.71826	5.43485	8.29492e-06	5.95691e-05	3.61284
Stbd1	1.97245	1.19936	10.36	4.08397e-11	1.10046e-09	15.3983
Tnfrsf19	1.97162	4.32652	15.5817	2.22147e-15	2.74396e-13	25.1204
Il4ra	1.96882	-0.336376	8.02679	9.24398e-09	1.37767e-07	10.1366
Tmem150c	1.96877	-0.751202	6.4881	4.82823e-07	4.7604e-06	6.29553
Chrnb1	1.96394	2.16521	12.2049	9.12093e-13	4.2038e-11	19.1636
Tpm4	1.96351	7.2385	16.0528	1.04199e-15	1.64166e-13	25.8375
Phlda1	1.96201	4.32708	11.4227	4.35164e-12	1.5884e-10	17.4587
Ppl	1.95844	3.25803	12.5887	4.34498e-13	2.17109e-11	19.8358
Ptrf	1.95763	5.63058	14.3975	1.6193e-14	1.32989e-12	23.0887
Mcoln3	1.95343	-1.0351	7.02319	1.18244e-07	1.35437e-06	7.66485
Heg1	1.95334	1.85217	11.7651	2.17701e-12	8.68554e-11	18.3065
Soat1	1.95267	5.81453	14.4303	1.5302e-14	1.27023e-12	23.1451
Wwtr1	1.95137	5.15098	14.6286	1.08833e-14	9.82677e-13	23.5018
Afap1l1	1.94735	2.23602	11.5014	3.7068e-12	1.37249e-10	17.7501
Metrnl	1.947	1.0213	10.0387	8.26195e-11	2.07422e-09	14.7237
Ptgs2	1.94573	0.728797	8.38243	3.86279e-09	6.28859e-08	10.9073
Igfbp4	1.94504	3.70584	15.4595	2.71131e-15	3.17142e-13	24.9352
Parp4	1.94354	2.32997	10.4386	3.44414e-11	9.51577e-10	15.4895
Prkag3	1.94113	-1.3248	5.88793	2.41721e-06	2.00331e-05	4.75548
Shroom1	1.94052	-0.555189	7.88174	1.32576e-08	1.91485e-07	9.78916
Adcy2	1.93953	1.03399	10.365	4.03977e-11	1.09148e-09	15.4405
Cables1	1.93865	1.30631	11.2076	6.77213e-12	2.288e-10	17.2066
Casp8	1.93316	1.10385	9.6975	1.77152e-10	4.04022e-09	13.9605
Epha1	1.93226	5.23821	13.7203	5.34154e-14	3.49463e-12	21.8905
Camk4	1.93054	-0.435986	8.03451	9.06894e-09	1.3542e-07	10.1707
Myl3	1.92927	-0.935727	6.71195	2.67035e-07	2.79148e-06	6.86894
Fam132b	1.92657	1.91816	11.8513	1.83271e-12	7.50584e-11	18.4622
Cobll1	1.92515	2.29506	12.0213	1.30791e-12	5.73697e-11	18.7842
Calcrl	1.92426	-2.32599	5.02947	2.5176e-05	0.000160561	2.5703
Chit1	1.92257	-1.90168	4.84972	4.12149e-05	0.000248286	2.06285
Fndc1	1.92179	0.838854	8.98765	9.09033e-10	1.71583e-08	12.3557
Gabra5	1.91984	1.01247	9.09331	7.09646e-10	1.37477e-08	12.5741
Maml3	1.91865	-0.593221	7.42459	4.20349e-08	5.3624e-07	8.65597
Tcp11x2	1.91828	0.526973	8.91226	1.08569e-09	2.00515e-08	12.2026
Zadh2	1.91781	1.5767	10.826	1.5042e-11	4.61726e-10	16.3919
Krtdap	1.91524	-1.09621	6.99633	1.26802e-07	1.43535e-06	7.6145
Cyp4v3	1.91504	-2.56488	5.03649	2.46961e-05	0.000157761	2.60216
Fam160a1	1.91327	0.238576	9.55824	2.42894e-10	5.28209e-09	13.6977
Gucy1a2	1.91192	2.75071	13.1247	1.58355e-13	8.58662e-12	20.8804
Arap3	1.91164	2.75915	11.4119	4.44914e-12	1.62016e-10	17.5291
S100a6	1.91119	4.31649	13.9566	3.50488e-14	2.44212e-12	22.3361
Fbxo4	1.91071	0.692752	9.38557	3.60497e-10	7.45125e-09	13.2826
Epn3	1.90928	-0.0727126	7.97667	1.04674e-08	1.54658e-07	9.9943
Fam149a	1.90852	-0.105469	7.81317	1.57364e-08	2.22704e-07	9.59704
Mettl24	1.90679	-2.14153	5.26627	1.31557e-05	8.96793e-05	3.17848
Crlf1	1.90638	3.39433	14.6116	1.12034e-14	9.99884e-13	23.5201
Lypd6	1.90536	1.82768	11.4589	4.04214e-12	1.48597e-10	17.6878
Npr2	1.90192	0.427567	8.88977	1.14491e-09	2.10921e-08	12.1578
Scx	1.90073	-1.61578	5.69918	4.03449e-06	3.1445e-05	4.26051
Slc25a14	1.89889	2.21621	11.99	1.39143e-12	6.00101e-11	18.7284
Sdc3	1.89593	2.84502	11.3709	4.83864e-12	1.7135e-10	17.4237
Sh3pxd2a	1.89506	5.21666	13.5585	7.15135e-14	4.44096e-12	21.5943
Has2	1.89165	3.85051	13.392	9.68115e-14	5.72709e-12	21.3294
Gm7694	1.89025	0.0586834	7.80869	1.5914e-08	2.24805e-07	9.55284
Mfhas1	1.8882	1.90581	11.5159	3.59933e-12	1.3359e-10	17.7944
Atxn1	1.88629	1.05153	11.3957	4.59858e-12	1.65893e-10	17.6046
Sh3bp5	1.88481	1.25107	9.73506	1.62762e-10	3.74523e-09	14.027
Slc39a8	1.88419	1.11371	9.39768	3.5061e-10	7.28588e-09	13.2597
Syde1	1.88074	2.22699	12.2023	9.16721e-13	4.21255e-11	19.1437
App	1.88051	4.28097	14.3034	1.90646e-14	1.51731e-12	22.9544
Reep5	1.87858	4.10014	15.3461	3.266e-15	3.62784e-13	24.7389
C530008M17Rik	1.8758	2.07105	10.9087	1.26328e-11	3.98876e-10	16.5187
Pdgfrb	1.8746	1.08487	8.56741	2.46966e-09	4.20877e-08	11.3188
Grip1	1.87171	3.08727	13.1777	1.43551e-13	7.94418e-12	20.969
Vgll4	1.87032	1.70734	10.2176	5.5726e-11	1.44364e-09	15.0525
Aph1b	1.86612	-0.814056	6.80164	2.10933e-07	2.2601e-06	7.0987
Amotl2	1.8644	7.09276	14.1542	2.47409e-14	1.87255e-12	22.6335
Alox12e	1.86359	-0.359021	6.6619	3.04713e-07	3.15333e-06	6.6911
Grsf1	1.8631	7.29227	16.0358	1.07048e-15	1.65283e-13	25.8085
Fam84b	1.86298	3.51224	10.166	6.23933e-11	1.60113e-09	14.8017
Tapbp	1.86088	5.5047	14.7085	9.4966e-15	8.72783e-13	23.6343
Pear1	1.85962	0.00113843	6.83737	1.92064e-07	2.08249e-06	7.11503
Nudt11	1.85933	3.80143	13.8634	4.13556e-14	2.77622e-12	22.1891
Bcl2	1.85867	0.874176	8.86038	1.22733e-09	2.23995e-08	12.0445
Btn2a2	1.85802	0.74045	10.488	3.09559e-11	8.73782e-10	15.7232
A730090H04Rik	1.8568	-2.25937	4.60198	8.12367e-05	0.000447962	1.43674
Mcc	1.85332	4.17246	9.67045	1.88314e-10	4.25705e-09	13.6397
Akr1c18	1.85059	0.224769	8.17735	6.37612e-09	9.90415e-08	10.4708
Vwa5a	1.84757	5.05273	14.5072	1.34018e-14	1.16112e-12	23.2932
Arhgef5	1.84722	3.79917	12.8125	2.84018e-13	1.47651e-11	20.2373
Gm20362	1.84655	5.13973	12.3701	6.61566e-13	3.15291e-11	19.3427
Flt3	1.84613	-2.11147	4.59895	8.19132e-05	0.000451048	1.45119
Crb2	1.84539	1.04951	11.5921	3.08419e-12	1.17002e-10	17.9961
Dab2	1.84448	3.25687	10.994	1.05614e-11	3.39726e-10	16.6179
Ninj2	1.84424	-1.43572	6.38964	6.27485e-07	5.99528e-06	6.07047
Nsg1	1.84297	0.417432	8.99129	9.0128e-10	1.70328e-08	12.3834
Eva1c	1.84128	-0.439476	7.23639	6.81047e-08	8.29942e-07	8.18062
Fads3	1.83971	1.00276	10.4215	3.5739e-11	9.85374e-10	15.5721
Nefm	1.83926	2.32154	7.63458	2.46601e-08	3.31377e-07	8.85767
Arhgap24	1.8385	-1.1803	6.50602	4.60378e-07	4.56241e-06	6.36969
Sema3e	1.83782	4.89158	13.2398	1.2801e-13	7.23985e-12	21.0176
Jun	1.8375	3.87974	12.7696	3.08022e-13	1.58903e-11	20.156
Camk1	1.83609	0.545795	7.60723	2.6426e-08	3.51918e-07	9.03429
Leng9	1.83595	0.63306	9.69194	1.79389e-10	4.07918e-09	13.9762
Tnfsf9	1.83426	1.58363	9.76104	1.53517e-10	3.57512e-09	14.0502
Gabra3	1.83416	2.28587	13.7933	4.68721e-14	3.13292e-12	22.1314
Svop	1.83254	0.66148	8.90051	1.11622e-09	2.05908e-08	12.1617
Kctd6	1.82854	4.05946	15.0899	4.99379e-15	5.14027e-13	24.3112
Tspan12	1.82731	0.958641	9.25123	4.91474e-10	9.80408e-09	12.9535
Cnksr2	1.82712	1.20634	8.94894	9.95731e-10	1.85902e-08	12.214
Spsb1	1.82704	2.94423	12.4871	5.27878e-13	2.57925e-11	19.6618
Pcdhgc3	1.82523	3.20391	10.2539	5.14641e-11	1.34451e-09	15.0163
Wnt3a	1.82396	-0.334636	6.56799	3.906e-07	3.92124e-06	6.44209
Comp	1.82267	0.981679	9.7128	1.71138e-10	3.91463e-09	13.9971
Tes	1.82237	4.43241	14.5852	1.17211e-14	1.03414e-12	23.4428
Hacd4	1.82168	-2.00717	5.07211	2.23979e-05	0.000144696	2.67471
S100a1	1.82122	-1.46999	5.47359	7.46184e-06	5.4115e-05	3.68766
Galnt13	1.81867	-1.90954	4.75986	5.27263e-05	0.000308252	1.82713
Cldn7	1.81756	4.33642	14.0968	2.73655e-14	2.01202e-12	22.5884
5930412G12Rik	1.81715	0.0109385	9.03515	8.13112e-10	1.54993e-08	12.5235
Mfsd7c	1.81493	1.26293	10.8812	1.33863e-11	4.1924e-10	16.5231
Oat	1.81481	5.84566	17.1342	1.958e-16	4.651e-14	27.5442
Tsc22d3	1.81069	0.618285	7.98783	1.01814e-08	1.5072e-07	9.98233
Axin2	1.80937	4.60283	11.7218	2.37441e-12	9.35227e-11	18.0565
Farp1	1.80902	4.09067	13.6292	6.29385e-14	3.99906e-12	21.7552
Rcn2	1.807	5.02789	16.4463	5.61263e-16	9.73697e-14	26.4948
Gjb2	1.80524	-2.12021	5.03814	2.45842e-05	0.000157253	2.57828
Abcc6	1.8041	-1.73271	5.80675	3.01211e-06	2.43365e-05	4.56205
Clic6	1.80335	0.268217	7.62211	2.54499e-08	3.40804e-07	9.07421
Stard13	1.8021	2.04215	10.4188	3.59548e-11	9.89559e-10	15.4722
Greb1l	1.79804	3.06922	10.8339	1.47914e-11	4.54939e-10	16.3009
Nes	1.79659	6.35317	13.7316	5.23416e-14	3.45028e-12	21.8908
Mamld1	1.79575	-1.3012	5.62444	4.94474e-06	3.76278e-05	4.03892
Dner	1.79559	0.592486	8.09704	7.77029e-09	1.17764e-07	10.2254
Mvb12b	1.79557	1.89393	11.6849	2.55748e-12	9.97158e-11	18.1416
Tpm2	1.79365	5.0262	14.5188	1.31372e-14	1.14598e-12	23.3136
Nipal4	1.79224	0.898167	9.59975	2.21027e-10	4.86134e-09	13.7464
Rhob	1.79118	4.81651	15.6217	2.08152e-15	2.63431e-13	25.1785
Lor	1.78626	0.879401	8.72187	1.70575e-09	3.02027e-08	11.7312
Cap2	1.78622	1.48249	11.035	9.69342e-12	3.14425e-10	16.8418
Meis3	1.78609	2.17686	11.9524	1.49906e-12	6.32392e-11	18.664
Samd14	1.78463	-0.00833292	7.04875	1.10646e-07	1.28256e-06	7.66742
Ccdc184	1.78431	-0.697223	5.97294	1.92071e-06	1.62943e-05	4.92205
Epha7	1.78051	2.16096	9.721	1.68003e-10	3.84862e-09	13.9164
Osbpl5	1.7797	1.8398	10.3032	4.62131e-11	1.22409e-09	15.2345
Kynu	1.77931	0.352045	7.75671	1.813e-08	2.51921e-07	9.43472
Il11	1.77794	-0.957267	6.45871	5.22048e-07	5.108e-06	6.21721
Ppp1r3b	1.77757	0.258752	8.53606	2.66327e-09	4.50393e-08	11.3374
Cdh2	1.77719	4.44341	13.9281	3.68632e-14	2.54093e-12	22.2836
Zfp385b	1.77543	-1.11158	6.36699	6.66553e-07	6.32549e-06	5.98209
Lrp8	1.77385	4.00059	13.7089	5.45215e-14	3.53702e-12	21.9009
Prr5l	1.77378	2.78069	13.1779	1.43517e-13	7.94418e-12	20.9836
Ly6a	1.77216	1.15384	7.58511	2.79478e-08	3.71035e-07	8.84847
Perp	1.77113	6.16306	14.3588	1.73158e-14	1.40714e-12	23.0153
Lrrc75a	1.77022	0.604688	6.67299	2.95924e-07	3.07061e-06	6.61887
Samd5	1.76924	-0.626819	5.83448	2.79389e-06	2.2752e-05	4.52175
Pam	1.76832	3.71516	13.4738	8.33964e-14	5.08949e-12	21.4873
Cpm	1.76735	1.92505	11.0302	9.7928e-12	3.16983e-10	16.8006
Rdh10	1.76352	3.65364	12.2379	8.55224e-13	3.95349e-11	19.1315
Foxn1	1.7634	-2.98587	3.38964	0.00208636	0.00749496	-1.53383
Smim3	1.7624	3.02923	11.5767	3.18146e-12	1.19518e-10	17.8368
Lypd6b	1.75992	0.132417	8.05295	8.6645e-09	1.30115e-07	10.1725
Sh3rf2	1.75978	0.539238	8.42406	3.49144e-09	5.72878e-08	11.01
Parp8	1.75929	1.36408	9.62121	2.10521e-10	4.6568e-09	13.7644
Unc13d	1.75896	0.863927	8.43034	3.4387e-09	5.67238e-08	10.9977
Pld2	1.75695	2.48298	12.6768	3.67302e-13	1.84728e-11	20.0539
Ehd2	1.75636	2.63906	10.8342	1.47848e-11	4.54939e-10	16.3217
Galnt3	1.75605	3.29649	12.0677	1.19369e-12	5.29612e-11	18.8175
Cacna1c	1.75593	-2.14891	4.95874	3.0565e-05	0.000190801	2.36486
Wnt7b	1.75585	3.31627	11.0469	9.45623e-12	3.07377e-10	16.7192
H2-Q2	1.75477	-1.2922	5.85281	2.65848e-06	2.1741e-05	4.67812
Nfatc1	1.75327	0.371295	7.61086	2.61845e-08	3.49127e-07	9.03132
Slc8a1	1.75275	-0.75256	6.45401	5.28627e-07	5.1593e-06	6.18844
Atp2b3	1.7484	-2.67034	3.77166	0.00076669	0.00315925	-0.60835
Plcl2	1.74738	2.28671	11.7514	2.23761e-12	8.9043e-11	18.2507
Tceal5	1.74702	-0.448573	7.14427	8.63823e-08	1.03151e-06	7.94496
Vgll3	1.74537	3.48437	11.8847	1.71474e-12	7.07671e-11	18.4351
Shisa3	1.74397	0.78969	9.74449	1.59345e-10	3.69561e-09	14.0836
Igsf11	1.74284	0.806577	9.44517	3.14431e-10	6.59621e-09	13.4088
Hecw2	1.7426	2.8307	11.7668	2.16965e-12	8.68554e-11	18.2447
Afap1	1.74213	3.88631	11.2877	5.74033e-12	1.97836e-10	17.1979
Cnksr1	1.74203	1.97733	10.7337	1.82932e-11	5.54905e-10	16.1533
2410004I01Rik	1.74137	-2.27437	3.86313	0.000600976	0.00255904	-0.431437
Cgn	1.73827	5.46795	13.1243	1.58497e-13	8.58662e-12	20.7849
Tead3	1.738	3.81715	12.3946	6.30913e-13	3.04416e-11	19.4354
Snph	1.73698	-0.85479	6.44253	5.45024e-07	5.30256e-06	6.17864
BC021767	1.73559	0.919699	9.04342	7.97519e-10	1.52775e-08	12.4787
Ahnak	1.73531	6.36403	10.6916	2.0007e-11	5.9866e-10	15.8514
Agpat9	1.73293	1.86556	8.84444	1.27455e-09	2.31247e-08	11.8854
Procr	1.73222	-0.29744	7.02728	1.16992e-07	1.34502e-06	7.64852
Nrip3	1.73172	0.359608	8.05414	8.6389e-09	1.29878e-07	10.1355
Il18	1.73085	-2.66729	3.8186	0.000676728	0.00283469	-0.499521
Dok2	1.73043	3.53384	13.6169	6.43502e-14	4.07199e-12	21.7584
Parp3	1.73036	1.12232	9.47148	2.96053e-10	6.25316e-09	13.4427
Lrrc4b	1.72962	-1.76169	3.58638	0.00125027	0.0048164	-1.19576
Slc22a15	1.72962	-0.782988	5.96859	1.9434e-06	1.64688e-05	4.91316
Abtb2	1.72926	2.32744	12.1181	1.08104e-12	4.86626e-11	18.9727
Dkk1	1.72921	-0.916613	5.4673	7.59123e-06	5.50275e-05	3.59249
4732491K20Rik	1.7282	-1.97986	3.56932	0.00130745	0.0050067	-1.20101
Cckbr	1.72705	-2.52068	4.4206	0.000133311	0.000695613	0.983893
Ltbr	1.72501	1.82458	9.90564	1.11045e-10	2.67895e-09	14.3746
Fermt1	1.72336	3.41388	11.9942	1.37996e-12	5.96822e-11	18.6642
Tnnt3	1.72188	-0.353262	6.50812	4.5781e-07	4.54279e-06	6.30877
Dach1	1.72133	-0.186385	7.2686	6.26876e-08	7.72464e-07	8.23569
Ctsc	1.72111	2.84993	12.7233	3.36277e-13	1.69677e-11	20.1259
Gata3	1.71916	0.688272	8.11506	7.43257e-09	1.13398e-07	10.2652
Mbp	1.7188	1.61451	9.8966	1.13308e-10	2.72081e-09	14.3644
Cdcp1	1.71868	2.42492	9.39426	3.53371e-10	7.33339e-09	13.1344
Nefl	1.7184	5.46069	11.2577	6.10654e-12	2.09522e-10	17.0772
Plxnd1	1.71624	1.50623	9.77508	1.4875e-10	3.46933e-09	14.1058
Prom1	1.71315	4.47069	14.2253	2.1847e-14	1.6782e-12	22.8135
Itga8	1.71206	1.99686	9.17386	5.88153e-10	1.15535e-08	12.6616
Daam2	1.70963	-2.47126	4.29292	0.000188701	0.000937737	0.633277
Klhl14	1.70946	-1.13135	5.22583	1.4697e-05	9.91357e-05	2.98418
Nmi	1.70689	0.141792	7.56026	2.97647e-08	3.90124e-07	8.95089
Gprc5c	1.70685	3.82812	12.4483	5.68879e-13	2.7621e-11	19.5449
Add2	1.70491	-1.14115	6.09536	1.38058e-06	1.21459e-05	5.27379
Col4a1	1.70364	4.68659	12.0902	1.14193e-12	5.09578e-11	18.8039
Adh7	1.70282	-2.2945	4.56878	8.89569e-05	0.000485161	1.37228
Chst1	1.70266	0.616725	8.09694	7.7721e-09	1.17764e-07	10.2238
Cpeb1	1.70219	2.83816	11.2259	6.52074e-12	2.21763e-10	17.1383
Glipr2	1.70199	5.53948	12.9865	2.04852e-13	1.08691e-11	20.5243
Serpinb9b	1.70199	2.52717	9.61312	2.14422e-10	4.72953e-09	13.6112
Arsb	1.701	0.638299	8.78263	1.47595e-09	2.64677e-08	11.9009
Kcng2	1.70053	-1.30062	5.76272	3.39462e-06	2.70194e-05	4.42562
Ror2	1.69963	4.48654	13.339	1.06675e-13	6.19194e-12	21.2129
Hoxb7	1.69887	-2.0327	4.47275	0.000115637	0.000612922	1.09854
Papss2	1.69765	0.194902	7.01428	1.21017e-07	1.38101e-06	7.51417
Dock8	1.69736	-0.513235	6.22946	9.62952e-07	8.78722e-06	5.58563
Pcdhga7	1.69578	0.0205972	7.25353	6.51643e-08	7.99155e-07	8.18455
Uggt2	1.69516	2.11906	10.6467	2.20203e-11	6.52578e-10	15.9669
Kcnf1	1.69466	-0.160052	6.98278	1.31354e-07	1.48037e-06	7.4719
Slc5a5	1.69457	3.44824	11.3546	5.00293e-12	1.75557e-10	17.3604
Aldh5a1	1.69166	3.33165	12.3805	6.48337e-13	3.1088e-11	19.4355
Dmgdh	1.68889	0.217198	6.96246	1.385e-07	1.55185e-06	7.3943
Podn	1.68889	0.575342	7.89163	1.29346e-08	1.87697e-07	9.72358
Nbl1	1.68666	0.550081	9.58194	2.30148e-10	5.02615e-09	13.7403
Foxe1	1.68597	-0.935502	4.89948	3.59585e-05	0.000219968	2.06455
Mboat1	1.6858	1.72353	11.0592	9.21739e-12	3.00246e-10	16.8665
Kctd11	1.68295	2.01664	11.1547	7.55666e-12	2.51454e-10	17.0453
Tm6sf1	1.68052	0.925887	9.74082	1.60666e-10	3.71916e-09	14.0627
Arhgef26	1.67908	3.85516	9.36401	3.78828e-10	7.71651e-09	12.9573
Gadd45b	1.678	3.69216	12.7581	3.1481e-13	1.61484e-11	20.146
Ulk2	1.67796	2.29172	9.36842	3.75003e-10	7.65802e-09	13.1117
Gja3	1.67685	-1.40314	5.07675	2.21146e-05	0.000143128	2.62656
Nudt10	1.67671	1.68708	10.7353	1.8231e-11	5.54107e-10	16.1923
Gria3	1.67551	1.57266	9.46557	3.00081e-10	6.32093e-09	13.3949
Proser2	1.67468	1.16839	9.46414	3.01068e-10	6.3331e-09	13.4297
Chd3	1.67424	4.33585	12.3822	6.46239e-13	3.10839e-11	19.3925
Doc2b	1.67395	-2.33188	3.58218	0.00126411	0.00486365	-1.14722
Chst11	1.67106	2.04053	9.84242	1.27895e-10	3.04267e-09	14.2059
Gpm6a	1.66992	0.455721	7.67591	2.22177e-08	3.00649e-07	9.19852
Sdc2	1.66731	2.37815	11.3806	4.74267e-12	1.69115e-10	17.4968
Clic1	1.66434	5.27108	13.5577	7.16191e-14	4.44096e-12	21.5948
Akr1c14	1.66271	-1.74032	4.27064	0.000200472	0.000988226	0.552925
Vstm2a	1.65978	0.0419271	6.79518	2.14542e-07	2.28608e-06	6.99205
Nlrp10	1.65957	-1.35057	5.26056	1.33632e-05	9.08629e-05	3.10537
Fes	1.65861	-0.00515631	7.72645	1.95623e-08	2.69199e-07	9.37929
Myh11	1.65816	-0.515326	6.87286	1.75016e-07	1.91378e-06	7.23363
Apobr	1.65734	-0.522062	6.8055	2.08807e-07	2.24559e-06	7.07878
Npas4	1.65691	-1.91528	4.55648	9.19971e-05	0.000499099	1.29513
Ager	1.65503	-0.173576	7.05355	1.09274e-07	1.26762e-06	7.70724
BC037032	1.65501	-2.31799	3.68874	0.000954978	0.00381004	-0.841042
Alcam	1.65305	1.24816	9.53268	2.57454e-10	5.54406e-09	13.5726
Egflam	1.64931	-2.44743	4.39708	0.000142135	0.000733478	0.952711
Relt	1.64869	3.17055	12.2405	8.50824e-13	3.94496e-11	19.168
Litaf	1.64626	4.71577	14.7408	8.98875e-15	8.31056e-13	23.7032
Grik2	1.64624	-3.02663	3.06731	0.00473315	0.015165	-2.244
Kcne1l	1.64432	-1.71534	4.33266	0.000169379	0.00085214	0.721857
Drd4	1.6421	-1.81837	4.39319	0.000143651	0.000740804	0.896533
Prdm8	1.64082	-1.56688	4.03877	0.000375278	0.00170521	-0.0818249
Kcnmb4	1.64041	-1.44306	4.75041	5.41084e-05	0.000314664	1.74898
Mfsd2a	1.63995	1.68179	10.7302	1.84306e-11	5.57979e-10	16.1753
Flnb	1.63979	8.21263	12.28	7.87873e-13	3.67516e-11	19.0906
Emilin2	1.63841	0.799153	8.03216	9.12184e-09	1.36079e-07	10.0503
Nos1ap	1.63809	-0.870746	4.91857	3.41245e-05	0.000209913	2.09436
Trp53cor1	1.63807	-1.05709	5.58836	5.45565e-06	4.11506e-05	3.94644
Bag2	1.63516	2.45009	11.1902	7.02039e-12	2.36154e-10	17.0875
Vim	1.6351	7.71913	13.6594	5.95954e-14	3.80228e-12	21.7291
Tenm1	1.63452	0.0689186	5.95693	2.00559e-06	1.69585e-05	4.7703
Klf6	1.63413	6.49547	12.9384	2.24164e-13	1.17724e-11	20.4158
Ackr4	1.63406	-0.624973	5.27475	1.28538e-05	8.78153e-05	3.09238
Cib2	1.63324	-0.725138	5.75457	3.47053e-06	2.75359e-05	4.34661
Trpc3	1.63301	-0.425523	6.39361	6.20872e-07	5.93577e-06	5.97552
Esx1	1.63233	1.27401	7.94625	1.12893e-08	1.6569e-07	9.78608
Crtc3	1.62955	0.812712	8.85666	1.2382e-09	2.25445e-08	12.0513
Ephx4	1.62903	-1.47668	4.77595	5.04517e-05	0.000296639	1.86105
C130074G19Rik	1.62873	1.23712	9.57528	2.33659e-10	5.09562e-09	13.6609
Sh3bgr	1.62725	-0.350276	6.7577	2.36746e-07	2.50815e-06	6.93073
Sat1	1.62591	5.1094	13.6923	5.61714e-14	3.61369e-12	21.8433
Scn9a	1.62505	1.15266	6.71685	2.6361e-07	2.75941e-06	6.63196
Gm3893	1.62499	-2.64953	3.44475	0.00180908	0.00664577	-1.43228
Yaf2	1.62435	3.77256	13.2832	1.18173e-13	6.75772e-12	21.1381
Hbegf	1.62411	3.27744	9.19227	5.63508e-10	1.10835e-08	12.5956
F3	1.62247	3.06487	11.3988	4.56981e-12	1.65241e-10	17.4767
Htr1b	1.6223	0.47018	7.26216	6.37344e-08	7.84736e-07	8.10954
Gem	1.61967	-1.41086	4.2369	0.000219694	0.00107412	0.385244
Bmper	1.61955	-2.2771	3.94245	0.000486089	0.00213702	-0.242213
Slc6a14	1.61829	-1.28413	5.4358	8.27356e-06	5.94434e-05	3.55053
Gatm	1.61742	2.42127	9.73536	1.62653e-10	3.74523e-09	13.9245
Bmp8a	1.61642	1.66563	10.624	2.31156e-11	6.78526e-10	15.9522
Tmem173	1.61571	-1.59144	4.89497	3.64058e-05	0.000222616	2.16029
Plaur	1.61542	4.89474	12.5604	4.58639e-13	2.26242e-11	19.7213
Tuba8	1.61433	-1.69123	5.22185	1.48579e-05	0.000100133	3.03763
Tubb6	1.61385	6.93012	14.5527	1.23939e-14	1.08729e-12	23.3417
Nsmf	1.61106	1.78411	10.1195	6.91244e-11	1.76119e-09	14.8551
Slc7a11	1.61077	-1.97586	4.29791	0.000186161	0.000927501	0.648634
Naglu	1.60863	1.17059	8.60678	2.24668e-09	3.86288e-08	11.4282
Popdc3	1.60807	-2.05505	3.96458	0.000458087	0.00203068	-0.196569
Stat5b	1.60538	2.70649	11.8064	2.00432e-12	8.10123e-11	18.3364
Tbr1	1.60475	-2.30123	4.09407	0.000323319	0.00150863	0.161585
Fam114a1	1.60249	0.599818	7.89193	1.29248e-08	1.87697e-07	9.73096
Rsph3b	1.60145	-1.59064	4.75028	5.41287e-05	0.000314664	1.80305
Ptpn9	1.60103	4.0661	12.736	3.28272e-13	1.66669e-11	20.0893
Slc1a4	1.60022	4.50979	11.4355	4.23925e-12	1.55104e-10	17.4888
Lgi3	1.60002	-2.18376	3.23975	0.00306389	0.0104475	-1.95197
Chn2	1.59824	1.57192	7.88202	1.32483e-08	1.91485e-07	9.59923
Acsl3	1.59736	6.22721	12.7683	3.08749e-13	1.58903e-11	20.0969
Msln	1.59602	0.713344	8.16748	6.53267e-09	1.00965e-07	10.4036
Katnal2	1.59521	0.00274882	5.7381	3.62938e-06	2.86609e-05	4.22691
Prickle1	1.59451	4.27274	11.7844	2.09446e-12	8.44346e-11	18.2033
Eml1	1.59179	1.83789	9.41463	3.37227e-10	7.0267e-09	13.2534
Gng13	1.59079	-1.32173	5.40431	9.01722e-06	6.43076e-05	3.47601
Prokr2	1.59035	-1.36868	5.6567	4.52881e-06	3.47733e-05	4.15508
Cyfip2	1.59017	5.36159	11.8219	1.94344e-12	7.89651e-11	18.2479
Arsa	1.58946	3.77935	11.8613	1.79647e-12	7.37701e-11	18.3822
Fzd1	1.58822	1.2491	8.42625	3.47298e-09	5.71064e-08	10.9722
Mmd	1.58738	3.10543	10.5657	2.61899e-11	7.57251e-10	15.7228
Gm266	1.58623	-1.15822	5.06882	2.26011e-05	0.000145826	2.5836
Gli3	1.58607	4.74713	10.452	3.34582e-11	9.30802e-10	15.3754
Shb	1.58501	4.36179	11.9564	1.48715e-12	6.30812e-11	18.5487
Gpr150	1.58446	-2.24985	4.13341	0.000290736	0.00137235	0.260223
Fam63b	1.58333	1.15552	7.73682	1.90587e-08	2.62738e-07	9.27608
Nrp2	1.58218	5.31865	9.7336	1.63301e-10	3.74646e-09	13.7509
Letmd1	1.58096	2.11232	10.3538	4.1396e-11	1.11157e-09	15.335
Rras	1.58034	3.06173	12.7448	3.22798e-13	1.64488e-11	20.1534
Six2	1.57798	-0.664547	6.13614	1.23713e-06	1.10797e-05	5.36065
Unc5b	1.57683	6.641	13.3219	1.10076e-13	6.34171e-12	21.1342
Hoga1	1.57444	-1.04562	5.53594	6.29402e-06	4.66313e-05	3.80483
Ltbp1	1.57438	3.22608	11.3646	4.90152e-12	1.72784e-10	17.3932
Cep112	1.57428	1.32984	8.36258	4.05377e-09	6.54709e-08	10.7786
Slco3a1	1.57384	1.99831	10.0686	7.73354e-11	1.95747e-09	14.7133
Cited2	1.57368	6.22009	13.4969	7.99646e-14	4.89942e-12	21.4665
Bin1	1.5729	3.76103	11.9802	1.41878e-12	6.06835e-11	18.6203
AI317395	1.57179	-1.3344	5.59644	5.33677e-06	4.03327e-05	3.99262
Egfr	1.57052	2.85227	10.5724	2.58197e-11	7.47947e-10	15.7492
Sema6a	1.57044	4.68689	9.6551	1.94969e-10	4.38529e-09	13.5851
Stxbp5	1.57033	3.01712	11.3167	5.40716e-12	1.88033e-10	17.3136
Lims2	1.56757	-1.14016	4.40941	0.00013744	0.00071426	0.816956
Loxl2	1.56619	3.76218	11.6321	2.84459e-12	1.08714e-10	17.9182
Gypc	1.56591	-1.07874	4.88325	3.75949e-05	0.00022898	2.07025
9930014A18Rik	1.56403	1.14627	8.10697	7.5822e-09	1.15453e-07	10.223
Cacna1g	1.56365	2.68283	11.6038	3.01153e-12	1.1481e-10	17.9309
Chst2	1.56358	0.823072	8.47865	3.05915e-09	5.1063e-08	11.1455
Faxc	1.56277	2.27841	10.8129	1.54638e-11	4.72795e-10	16.3042
Batf3	1.56227	-0.610972	5.30445	1.185e-05	8.1863e-05	3.14734
Nos2	1.56139	-1.28247	4.71717	5.92681e-05	0.000340692	1.68756
Prdm13	1.56119	-1.81288	4.9138	3.45738e-05	0.000212255	2.22966
Kirrel3	1.56002	-2.12457	4.66633	6.81208e-05	0.000385835	1.60015
Ptprt	1.55981	0.344043	7.27257	6.20506e-08	7.67063e-07	8.19718
Tmbim1	1.55912	3.97932	13.1476	1.51801e-13	8.34094e-12	20.8729
Hrc	1.5582	-0.319724	6.16428	1.14702e-06	1.03184e-05	5.39979
Eomes	1.55685	3.04655	9.39968	3.49e-10	7.26221e-09	13.089
C1qtnf6	1.55609	-2.31655	3.21421	0.00326941	0.0110507	-1.99391
Clca4a	1.55537	-2.55658	3.52531	0.0014669	0.00552818	-1.23134
Ildr2	1.55419	1.62024	9.92191	1.0709e-10	2.5998e-09	14.4227
Gm13546	1.55277	-1.4574	4.34997	0.000161586	0.000817728	0.683191
Itga3	1.55242	7.63559	10.9121	1.25449e-11	3.97727e-10	16.3013
Rnf103	1.55098	2.42301	11.5614	3.28142e-12	1.22974e-10	17.8662
Hmx1	1.55082	-1.65645	4.19675	0.000244951	0.00118189	0.350117
4833419F23Rik	1.5502	-3.28731	3.61991	0.00114488	0.004465	-0.955803
Dram1	1.54875	-0.795676	6.20446	1.02971e-06	9.33576e-06	5.55052
Rprm	1.5431	2.11708	10.4444	3.40111e-11	9.42786e-10	15.5319
Gcnt1	1.53794	4.11169	11.2509	6.19289e-12	2.12014e-10	17.1109
Krt16	1.53355	-1.73322	4.06183	0.000352678	0.00161968	0.00719558
Speg	1.53338	3.43838	11.3762	4.78655e-12	1.70122e-10	17.4143
Fam46b	1.53328	3.43974	11.9842	1.40745e-12	6.0532e-11	18.6412
Frzb	1.53218	-1.79006	3.47439	0.00167502	0.00622437	-1.44536
Aig1	1.53217	0.404483	7.38057	4.70391e-08	5.93369e-07	8.4739
Lrrc32	1.53185	-1.22633	4.37252	0.000151969	0.00077588	0.713049
Pid1	1.53032	4.37838	9.66876	1.89036e-10	4.2609e-09	13.6307
Amotl1	1.52952	5.35518	10.2366	5.34531e-11	1.38942e-09	14.884
Fgf13	1.52913	2.49754	2.81051	0.00889816	0.0258978	-3.81313
Cited4	1.52842	1.75036	8.5049	2.87116e-09	4.81332e-08	11.0899
Il6ra	1.52818	0.865114	8.58346	2.37615e-09	4.05838e-08	11.3812
Aatk	1.528	-0.207811	6.82574	1.9801e-07	2.1392e-06	7.13011
Tax1bp3	1.5256	4.35518	12.5554	4.63063e-13	2.27697e-11	19.7269
Pcsk5	1.5248	-1.51571	4.07902	0.000336717	0.0015617	0.00940948
Dsg2	1.52382	5.39963	10.4926	3.06543e-11	8.68446e-10	15.4458
Agtr1a	1.5225	-1.03309	4.09513	0.0003224	0.00150479	-0.00598229
Syp	1.51994	1.86897	10.1796	6.05645e-11	1.56113e-09	14.9764
Zfp697	1.51917	1.404	8.70225	1.78754e-09	3.15785e-08	11.6174
Ubash3b	1.51854	0.932817	8.76026	1.55664e-09	2.77535e-08	11.8127
Igtp	1.5185	0.381241	7.24741	6.61997e-08	8.08642e-07	8.1431
Cnn2	1.51797	7.17042	13.5011	7.93628e-14	4.88192e-12	21.4543
Pcdhgb7	1.51758	-0.447337	6.30589	7.84741e-07	7.30784e-06	5.76376
Parp10	1.51695	3.20771	12.01	1.33745e-12	5.84994e-11	18.7146
Vstm2b	1.51666	0.223422	7.56658	2.92918e-08	3.85562e-07	8.97238
Flt3l	1.51562	-0.450814	5.62576	4.92701e-06	3.75298e-05	3.97742
Bmp8b	1.5147	2.85704	11.1342	7.88472e-12	2.61245e-10	16.9425
Arhgap36	1.51456	-1.0255	5.08297	2.17409e-05	0.000140982	2.59765
Lrrc8c	1.5136	3.23271	9.54629	2.49595e-10	5.38985e-09	13.4278
Mycbpap	1.5134	-2.46481	3.30592	0.00258755	0.00905114	-1.74413
Rin1	1.51305	3.33366	9.89814	1.12919e-10	2.71569e-09	14.2131
Fam102b	1.51245	2.82693	9.38108	3.6424e-10	7.50851e-09	13.0763
Moxd1	1.51151	2.53191	10.5025	3.00061e-11	8.56365e-10	15.6321
Adam8	1.51122	2.30503	10.4905	3.07938e-11	8.70799e-10	15.613
Slc2a6	1.5111	-1.15333	4.8544	4.06897e-05	0.00024589	2.0014
Gyg	1.51017	3.13266	10.857	1.40882e-11	4.38553e-10	16.3399
Mpdz	1.51003	3.37611	10.4986	3.02617e-11	8.62068e-10	15.5465
Bik	1.50993	1.61911	8.88791	1.14997e-09	2.11375e-08	12.0432
Tec	1.50864	2.04084	9.98723	9.261e-11	2.28054e-09	14.542
Nnat	1.50647	1.47229	6.29643	8.0485e-07	7.46359e-06	5.48387
Pawr	1.50465	6.03645	13.2622	1.22827e-13	6.97222e-12	21.0361
Hnf1b	1.50464	-2.19512	3.70549	0.000913621	0.00366969	-0.844153
Gm3716	1.50296	-1.70315	3.63643	0.00109621	0.00429474	-1.04996
Htr5b	1.50035	-0.696622	5.58411	5.51921e-06	4.15893e-05	3.87724
Zfp964	1.5001	0.000389901	5.92569	2.18236e-06	1.82632e-05	4.70851
Med12l	1.49932	2.02202	8.73006	1.67275e-09	2.97207e-08	11.6238
Fah	1.49921	3.65189	11.3755	4.79294e-12	1.70122e-10	17.3936
Maff	1.49904	2.80005	9.42351	3.30431e-10	6.90374e-09	13.1651
Dzip1l	1.49821	3.56909	12.069	1.19074e-12	5.29612e-11	18.8111
Gpr21	1.49717	-1.63063	4.16338	0.000268105	0.00127724	0.231698
Dennd2d	1.49654	-0.253767	5.17045	1.71049e-05	0.000113836	2.74886
Lxn	1.49524	1.33259	7.89035	1.29757e-08	1.88117e-07	9.62198
Thbs4	1.49458	0.646921	7.57823	2.8439e-08	3.76908e-07	8.9364
2310030G06Rik	1.49435	0.549392	6.98364	1.31063e-07	1.47817e-06	7.43882
Vav3	1.49393	0.615489	7.24937	6.58658e-08	8.05838e-07	8.12096
H2-Q5	1.49324	0.40931	5.54474	6.14466e-06	4.56782e-05	3.64264
Antxr1	1.49274	2.30197	9.74431	1.59409e-10	3.69561e-09	13.9571
Fat3	1.49208	-1.12451	3.9641	0.000458682	0.00203274	-0.344346
Pcdhgb5	1.4915	-0.738103	5.23633	1.42802e-05	9.66621e-05	2.99481
Pik3ap1	1.49129	-2.2009	3.71166	0.000898822	0.00362061	-0.82312
Igsf10	1.49093	2.93403	11.1557	7.53973e-12	2.51433e-10	16.9837
Rgcc	1.49056	-2.10912	4.43821	0.000127061	0.000667738	0.991506
Plgrkt	1.48998	2.38709	9.77536	1.48655e-10	3.46933e-09	14.0219
Cdh6	1.48799	-1.02398	5.32921	1.10734e-05	7.73287e-05	3.25749
Mfsd6l	1.48607	-1.98818	3.70738	0.000909054	0.00365496	-0.85025
St14	1.4859	6.53277	13.3032	1.13924e-13	6.53896e-12	21.1031
Furin	1.48451	4.44347	10.978	1.09223e-11	3.49152e-10	16.5238
Zfp185	1.48411	3.4315	10.51	2.95267e-11	8.47384e-10	15.5631
Arhgap18	1.48352	1.69369	7.71597	2.00848e-08	2.74433e-07	9.17283
Eps8l1	1.48324	-1.28699	4.61264	7.89019e-05	0.000436647	1.36908
Klhl29	1.48308	-0.0145959	5.93859	2.10754e-06	1.77413e-05	4.76565
Tmem100	1.48303	-1.23559	4.66874	6.76725e-05	0.000383436	1.53959
Fstl1	1.48182	6.1407	10.9028	1.27907e-11	4.03038e-10	16.3182
Marveld3	1.48123	2.2059	10.0993	7.22669e-11	1.8352e-09	14.7648
Dlx3	1.48122	1.12491	7.72414	1.96766e-08	2.70531e-07	9.24954
Tmem119	1.48097	-0.623335	5.15447	1.78709e-05	0.000118525	2.75781
Rab3b	1.4808	2.42958	9.51775	2.66365e-10	5.70412e-09	13.4349
Pydc3	1.48066	-2.04378	4.75216	5.38505e-05	0.000313401	1.81802
Cpe	1.47984	3.09261	8.21951	5.74932e-09	9.04143e-08	10.2783
Fbn1	1.47927	3.2582	10.3024	4.62999e-11	1.22409e-09	15.1226
2210011C24Rik	1.47873	2.18399	9.89091	1.14758e-10	2.74707e-09	14.2982
Cntnap1	1.47851	-1.05853	4.73771	5.60241e-05	0.000324948	1.69611
Panx2	1.47726	-0.291345	6.26586	8.73454e-07	8.02746e-06	5.67847
AU040320	1.47651	3.284	10.3547	4.13179e-11	1.11141e-09	15.2464
Lurap1l	1.47642	1.5455	8.67849	1.89199e-09	3.30457e-08	11.5362
Rgl3	1.47561	-0.512467	5.45229	7.90892e-06	5.70359e-05	3.52731
Eml6	1.47532	0.571666	6.29137	8.15816e-07	7.55168e-06	5.61613
Slc44a5	1.47507	-2.19681	3.49725	0.00157831	0.0059005	-1.33858
Kcnj11	1.47506	-1.88418	4.04641	0.000367646	0.00167508	-0.015791
Hoxb13	1.47498	-1.68612	3.42455	0.00190627	0.00695647	-1.58891
Trim54	1.47365	0.21446	6.36987	6.61452e-07	6.288e-06	5.8579
Ttc39a	1.47326	0.97917	7.90215	1.25996e-08	1.83353e-07	9.723
Snx7	1.47309	2.39009	10.3997	3.74715e-11	1.02764e-09	15.4202
Cebpa	1.47198	1.40141	9.09209	7.11672e-10	1.37525e-08	12.5436
Vmn2r3	1.47177	-2.1434	3.3906	0.00208118	0.0074816	-1.62358
Fam187b	1.47155	-0.254694	6.0735	1.46432e-06	1.27952e-05	5.15685
Hdgfrp3	1.46991	3.67687	10.9952	1.05351e-11	3.39585e-10	16.6001
BC089491	1.46889	-2.30436	3.52192	0.00147996	0.00556651	-1.25022
Dusp22	1.46689	2.75377	11.3914	4.63982e-12	1.66602e-10	17.4902
Lrrk1	1.46514	2.54422	8.35493	4.12994e-09	6.65619e-08	10.6664
Ablim1	1.46447	1.70092	8.24572	5.39164e-09	8.58216e-08	10.4701
Rcan2	1.46442	0.0356859	5.94788	2.05529e-06	1.73408e-05	4.77086
Tuft1	1.46437	1.95306	10.0318	8.39007e-11	2.09616e-09	14.6364
Prrg1	1.46434	0.66783	7.42838	4.16308e-08	5.32103e-07	8.56173
H2-M3	1.46088	0.0915853	5.86862	2.54696e-06	2.09957e-05	4.54587
Celf2	1.46058	3.60604	11.3994	4.56382e-12	1.65241e-10	17.4511
Slc35f5	1.45998	4.80452	12.8307	2.74436e-13	1.43152e-11	20.2452
Prph	1.45995	3.82563	11.1343	7.88305e-12	2.61245e-10	16.891
Clip1	1.45936	3.98631	10.8748	1.35685e-11	4.24084e-10	16.325
Ago4	1.45907	-0.829013	5.73702	3.64007e-06	2.87188e-05	4.32346
Vil1	1.45873	0.0593305	5.67932	4.25848e-06	3.29909e-05	4.0431
Mef2c	1.45707	-1.18784	4.81675	4.51142e-05	0.00026884	1.89256
Rbp1	1.45687	3.47834	11.7314	2.32898e-12	9.19679e-11	18.1386
Fgfbp1	1.45458	4.40482	11.5246	3.53614e-12	1.31561e-10	17.6677
Cyp7b1	1.45445	1.04371	7.77214	1.7441e-08	2.43041e-07	9.39099
Sct	1.45393	0.152347	5.89438	2.37537e-06	1.97393e-05	4.63149
Dnaja4	1.45325	0.975441	7.45821	3.85813e-08	4.97656e-07	8.60224
Igdcc3	1.45227	4.01775	10.4747	3.18621e-11	8.96084e-10	15.4612
Zxdb	1.44902	0.481159	7.36969	4.83672e-08	6.09127e-07	8.44224
Limch1	1.44871	1.96582	8.60404	2.26151e-09	3.88407e-08	11.2996
Cd47	1.44743	2.25311	8.83098	1.31588e-09	2.37167e-08	11.8526
Fam134b	1.44713	2.03694	8.6244	2.15365e-09	3.72628e-08	11.3774
Tmem181c-ps	1.44393	-1.07348	5.30628	1.17908e-05	8.15636e-05	3.18118
Sbsn	1.44293	0.348214	5.59723	5.32519e-06	4.02649e-05	3.80517
Cyp4x1	1.44028	-1.70885	3.78879	0.000732566	0.00303891	-0.713295
Tox	1.43887	-0.440035	5.50254	6.89478e-06	5.04631e-05	3.63712
Clvs2	1.43778	2.0134	8.22489	5.67401e-09	8.97609e-08	10.3989
Plekha2	1.43727	5.37868	12.3392	7.02395e-13	3.3064e-11	19.2831
Eogt	1.43687	2.86858	9.55518	2.44593e-10	5.3041e-09	13.469
Irgm2	1.43641	0.321093	7.2886	5.95456e-08	7.3965e-07	8.26002
Il17rc	1.43594	0.914836	6.53245	4.29192e-07	4.27807e-06	6.19806
Lyn	1.43513	2.13149	9.37942	3.65632e-10	7.52416e-09	13.1445
Rerg	1.43437	1.6692	7.13818	8.77529e-08	1.04464e-06	7.68966
Slc2a3	1.43399	9.75743	11.4475	4.13701e-12	1.51723e-10	17.3545
1700008O03Rik	1.43362	0.371425	5.6409	4.72796e-06	3.61922e-05	3.91092
Ptn	1.4326	0.0555368	6.30383	7.89083e-07	7.34384e-06	5.69288
Angptl2	1.4322	-0.593645	5.48149	7.30268e-06	5.30854e-05	3.56686
Tmcc2	1.43098	2.6209	8.99988	8.83282e-10	1.67131e-08	12.2042
Cx3cl1	1.43067	2.19474	10.006	8.88262e-11	2.20141e-09	14.5529
Eif4e3	1.42938	0.989965	7.0725	1.0403e-07	1.21408e-06	7.61496
Pmaip1	1.42778	5.18214	11.3284	5.27898e-12	1.84406e-10	17.2391
Sertad4	1.42651	3.24852	9.6059	2.17964e-10	4.8008e-09	13.5582
Dbndd2	1.42548	1.02455	8.0676	8.35628e-09	1.26244e-07	10.1247
Sh3bgrl	1.42479	3.98698	10.6478	2.19699e-11	6.52336e-10	15.8411
Duoxa2	1.42464	-3.08757	2.73547	0.0106563	0.0300806	-2.96945
Grin2d	1.42454	1.81238	7.83367	1.49495e-08	2.13131e-07	9.44845
Adamts7	1.42424	3.48592	9.21777	5.31114e-10	1.04999e-08	12.6332
Gal3st1	1.42372	0.280141	6.50023	4.67514e-07	4.62687e-06	6.20847
She	1.42275	3.40925	8.66607	1.94902e-09	3.39266e-08	11.3288
Lrrfip1	1.42148	4.92591	10.5783	2.54946e-11	7.41311e-10	15.6466
0610040J01Rik	1.42031	0.125146	5.69671	4.06168e-06	3.1641e-05	4.09714
Gng2	1.4187	5.10708	11.6425	2.78546e-12	1.06984e-10	17.8885
Sh3rf3	1.41764	1.00929	6.44385	5.43108e-07	5.29059e-06	5.95318
Ctso	1.41716	-2.11507	3.66668	0.00101222	0.00400631	-0.9583
A730082K24Rik	1.41575	-2.83913	2.71438	0.0112063	0.0314019	-3.06082
Tpbg	1.41499	3.61071	10.3773	3.93329e-11	1.07156e-09	15.2671
Gdpd5	1.41426	1.41603	8.36458	4.03411e-09	6.529e-08	10.8157
Olfm1	1.41406	2.75599	10.0421	8.20107e-11	2.06565e-09	14.5979
Pim1	1.41394	7.10506	11.3927	4.62731e-12	1.6654e-10	17.3337
Agpat3	1.41341	5.1937	11.7661	2.17287e-12	8.68554e-11	18.1402
Tspan7	1.41231	4.033	10.4118	3.65032e-11	1.00286e-09	15.3175
Dchs1	1.41228	1.03085	7.35988	4.95974e-08	6.2411e-07	8.33265
Hmcn1	1.41109	-0.361496	5.56467	5.81952e-06	4.36606e-05	3.78803
Aebp1	1.4109	2.83959	10.6306	2.27896e-11	6.70233e-10	15.8773
Mab21l1	1.41058	-3.04427	2.87579	0.00759424	0.0225794	-2.68254
Adgrg1	1.40942	3.23422	10.911	1.25732e-11	3.97807e-10	16.4424
Zc3h12c	1.40927	2.33395	8.17965	6.34021e-09	9.86823e-08	10.241
Paqr5	1.40797	-1.92095	3.43508	0.00185498	0.00678694	-1.51942
Avpr1a	1.40748	-0.813688	5.48308	7.27099e-06	5.28799e-05	3.62389
Efemp2	1.40718	2.73694	11.1093	8.30252e-12	2.74499e-10	16.9059
Scn2a1	1.40703	-1.15314	4.60341	8.09189e-05	0.000446529	1.35142
Pcdh9	1.40585	-2.22565	2.82373	0.00861818	0.0252112	-2.90841
Tnfrsf11a	1.40498	-0.87692	5.29159	1.22747e-05	8.44569e-05	3.1418
Tor2a	1.40498	5.01576	11.998	1.36959e-12	5.94002e-11	18.6117
Map3k15	1.40438	4.44274	12.3461	6.93021e-13	3.27225e-11	19.3205
Atp1a2	1.40427	-0.92915	5.13694	1.87505e-05	0.000123721	2.7288
Lancl3	1.4031	-1.55758	3.53412	0.00143357	0.00541977	-1.34134
Coro2a	1.40113	2.24489	9.4891	2.84368e-10	6.0311e-09	13.389
Peg12	1.40106	1.14239	7.13861	8.76548e-08	1.04428e-06	7.7581
4833418N02Rik	1.39919	-2.80583	3.11434	0.00420716	0.0136928	-2.15881
Mlf1	1.39742	1.38582	8.40283	3.67601e-09	6.02522e-08	10.9092
Chrm3	1.39538	-1.91633	4.13315	0.000290935	0.00137287	0.204955
Ism2	1.39349	-0.269963	6.41833	5.81297e-07	5.59553e-06	6.03977
Csmd2	1.39252	-0.426884	5.93099	2.15131e-06	1.80425e-05	4.79268
Hs6st2	1.3925	3.98296	10.4816	3.13894e-11	8.84403e-10	15.4714
Abca8b	1.39128	0.293907	5.83973	2.75444e-06	2.24662e-05	4.43252
Synpo	1.38846	0.654779	6.05113	1.55532e-06	1.3491e-05	4.96763
Paqr4	1.38829	1.49978	8.55418	2.54954e-09	4.34013e-08	11.2596
Opn3	1.38773	0.274684	6.48952	4.80998e-07	4.74544e-06	6.16895
Gm10406	1.38725	2.42802	9.65118	1.96703e-10	4.40797e-09	13.7444
Nupr1	1.38693	0.444611	4.05172	0.000362422	0.00165458	-0.340415
Chsy3	1.38661	-1.30039	4.96021	3.04417e-05	0.000190137	2.29459
Fam57a	1.38648	1.1095	7.43756	4.06667e-08	5.20642e-07	8.52902
Gm1673	1.38639	-0.415007	5.57331	5.68407e-06	4.27482e-05	3.81634
Pxdn	1.38539	5.54477	10.0052	8.89917e-11	2.20197e-09	14.3643
Cmtm8	1.38454	-0.0594594	6.43483	5.56304e-07	5.39531e-06	6.07347
Fam19a5	1.38243	2.39681	10.1049	7.13753e-11	1.81554e-09	14.7702
Orai1	1.3821	3.56056	9.64817	1.98048e-10	4.43169e-09	13.6338
Tmem200b	1.38194	-0.281251	6.17255	1.12181e-06	1.01172e-05	5.43235
Setbp1	1.38166	2.60469	8.97168	9.43824e-10	1.77067e-08	12.1413
Aipl1	1.37992	-2.8514	2.66703	0.012539	0.0345041	-3.18509
Rgs14	1.37944	0.37883	5.79059	3.14716e-06	2.52165e-05	4.29336
Plekhg2	1.37866	5.18532	9.65297	1.95907e-10	4.39652e-09	13.5691
Nexn	1.37812	2.12986	9.41527	3.36734e-10	7.02591e-09	13.2294
H2-Q4	1.3772	3.62437	10.6096	2.38415e-11	6.97183e-10	15.7801
Fzd2	1.37706	4.34471	12.3679	6.64376e-13	3.1563e-11	19.3672
Gpr156	1.37629	-1.92063	4.27536	0.000197918	0.000976934	0.610788
Ctsh	1.37573	-1.5983	3.8469	0.000627574	0.00265545	-0.551647
Zfp618	1.37416	1.21917	5.69318	4.10092e-06	3.18983e-05	3.92053
Slitrk2	1.37411	0.26788	6.81063	2.06017e-07	2.2213e-06	7.00704
Setd7	1.37353	5.5402	9.73362	1.63291e-10	3.74646e-09	13.746
Arid3a	1.3735	4.56807	9.92697	1.05889e-10	2.57468e-09	14.2121
Amer2	1.37327	-0.827349	4.05174	0.000362401	0.00165458	-0.123736
Car3	1.37291	4.07596	9.738	1.61689e-10	3.73724e-09	13.8108
Stc2	1.37185	2.81894	7.2541	6.50702e-08	7.98636e-07	7.86534
Slc18a3	1.37046	0.662316	7.45757	3.86442e-08	4.98053e-07	8.64213
Uhrf2	1.36989	5.82426	10.3843	3.87409e-11	1.06057e-09	15.2025
Ube2l6	1.36858	3.10097	10.9956	1.05273e-11	3.39585e-10	16.6415
4930473A02Rik	1.36793	-1.62798	3.92406	0.000510643	0.00223178	-0.354899
Nlrc3	1.36702	-0.51146	4.47199	0.000115877	0.000613979	0.880046
Kremen2	1.36384	1.98028	9.02703	8.28745e-10	1.5739e-08	12.339
Tram1l1	1.36318	1.09988	6.77551	2.25915e-07	2.40229e-06	6.83664
Rrad	1.36249	1.14708	7.65105	2.36557e-08	3.1899e-07	9.06248
Pcdhgb2	1.36206	-0.864381	4.55382	9.26695e-05	0.000502041	1.17075
Slc7a2	1.36139	0.30061	5.89707	2.35813e-06	1.96067e-05	4.60215
Rph3al	1.36086	-0.516752	5.08983	2.13357e-05	0.000138588	2.56069
Ang	1.36085	-2.50083	3.15342	0.00381307	0.0125811	-2.17706
Gdpd1	1.36082	1.30452	7.50104	3.45954e-08	4.49624e-07	8.677
Sfxn3	1.3596	2.3155	9.32224	4.17092e-10	8.40719e-09	12.9803
Csdc2	1.3564	0.50516	6.52777	4.34556e-07	4.32874e-06	6.24048
Camkk1	1.35516	2.73571	10.252	5.16822e-11	1.34565e-09	15.0555
Cd14	1.35369	-1.92828	3.8863	0.000564909	0.00242081	-0.415787
Trim61	1.35365	-1.95601	3.48281	0.00163876	0.00610139	-1.39666
Olfml3	1.3535	-2.3659	2.8563	0.00796331	0.0235318	-2.84754
Pstpip1	1.35314	1.9289	9.26822	4.72524e-10	9.45049e-09	12.9042
Cdh13	1.35291	-0.269055	5.10806	2.02952e-05	0.00013261	2.52367
Itga1	1.35243	2.14362	6.68735	2.84922e-07	2.96641e-06	6.42574
Pcdhga5	1.35227	-1.2241	4.12482	0.000297561	0.00139858	0.116922
Ddah1	1.34994	5.21126	10.2525	5.16267e-11	1.34565e-09	14.9199
Phactr2	1.34991	1.91943	8.23838	5.48951e-09	8.71101e-08	10.4464
Pdlim7	1.34978	6.24549	11.961	1.47355e-12	6.26764e-11	18.5119
Stk26	1.34967	3.65167	10.0831	7.49057e-11	1.89909e-09	14.612
Kcnj15	1.34892	-2.35022	3.04477	0.00500693	0.0158709	-2.36991
Ak3	1.3474	4.16645	10.3039	4.61404e-11	1.22409e-09	15.0789
Tgfb1	1.34661	3.94177	9.51891	2.65663e-10	5.69699e-09	13.3076
Slc9a7	1.34564	-0.482902	5.55735	5.93686e-06	4.43899e-05	3.79047
Sccpdh	1.34432	4.05549	10.6768	2.06503e-11	6.15523e-10	15.8967
Tnfaip8	1.34359	2.28655	9.89398	1.13972e-10	2.73249e-09	14.3086
C3	1.3433	-1.48264	4.74021	5.56429e-05	0.000322858	1.75838
Ppapdc1b	1.34253	1.91353	8.37731	3.9111e-09	6.35657e-08	10.7815
Parp9	1.34205	3.8812	10.7888	1.62745e-11	4.96599e-10	16.1503
Ilk	1.34151	5.77793	11.9721	1.44175e-12	6.14933e-11	18.5431
Grid1	1.34105	-1.25767	3.84693	0.000627522	0.00265545	-0.593612
Aqp7	1.34085	-2.26524	3.41204	0.00196899	0.00714147	-1.53033
Cdh10	1.33989	1.05998	6.58935	3.69116e-07	3.7396e-06	6.33865
Mmp14	1.33941	5.34341	11.5489	3.36594e-12	1.25836e-10	17.692
Mal2	1.33802	1.3476	6.64661	3.17265e-07	3.27007e-06	6.44669
Hspa12b	1.33755	-1.07197	4.38379	0.000147375	0.000757229	0.74918
Cyba	1.33746	2.59475	9.69194	1.79389e-10	4.07918e-09	13.8217
Gpr27	1.33738	0.2286	5.74922	3.52139e-06	2.78965e-05	4.24121
Spin2c	1.33715	1.89193	9.49236	2.82261e-10	5.99465e-09	13.4317
Ndn	1.33648	3.59223	10.8544	1.41663e-11	4.40097e-10	16.3073
AW011738	1.33475	-2.27201	3.5285	0.00145476	0.00549048	-1.26108
Rbm46	1.33299	1.59917	7.80503	1.60607e-08	2.26256e-07	9.4058
Wbp5	1.33215	6.68501	11.3883	4.66918e-12	1.6688e-10	17.3328
Nxpe4	1.32874	0.122967	6.19656	1.05179e-06	9.53027e-06	5.42459
Tlr3	1.32858	-0.18327	4.99105	2.79735e-05	0.000176362	2.23544
Lgals3	1.3272	4.05605	8.92172	1.0617e-09	1.9632e-08	11.8913
Slc22a23	1.32663	1.98543	7.57736	2.85019e-08	3.77418e-07	8.78347
Bco2	1.32476	-2.3462	3.77595	0.000757996	0.0031301	-0.61333
Mapkapk2	1.32472	5.6797	11.7065	2.44873e-12	9.57174e-11	18.0072
Rap2c	1.32466	5.49967	10.8476	1.43697e-11	4.4447e-10	16.2158
Galnt7	1.32295	4.16896	8.61281	2.2144e-09	3.81164e-08	11.1593
Lama4	1.32274	1.31774	5.96502	1.96224e-06	1.66193e-05	4.65045
Igf1r	1.32187	5.14746	10.1688	6.20138e-11	1.59582e-09	14.7399
Tbx2	1.32185	-2.0836	3.03817	0.00508986	0.0160941	-2.45597
Steap1	1.32167	3.89132	9.66916	1.88865e-10	4.2609e-09	13.6631
Cgrrf1	1.32111	1.9427	9.11095	6.81e-10	1.32928e-08	12.5434
Kctd16	1.32102	-1.31482	4.98118	2.87411e-05	0.000180685	2.3482
Mir3960	1.32095	-2.11334	3.59767	0.00121376	0.00469687	-1.12923
Lhpp	1.32077	3.69614	10.2332	5.38531e-11	1.39747e-09	14.9468
Lpar6	1.32061	4.44226	10.3771	3.93506e-11	1.07156e-09	15.2272
Mfsd7a	1.32042	-1.33887	3.52882	0.00145354	0.00548719	-1.36813
Bhmt2	1.31968	-0.998425	4.12547	0.000297036	0.00139739	0.0365314
Dap	1.31912	3.0503	10.1658	6.24277e-11	1.60113e-09	14.8466
Gria4	1.31905	1.51311	6.8553	1.83252e-07	1.99676e-06	6.97706
Ddr1	1.31873	6.33028	11.1884	7.04664e-12	2.36522e-10	16.9229
Iglon5	1.31845	2.04123	8.53257	2.68582e-09	4.5371e-08	11.152
Wnt11	1.31842	-1.47331	3.72438	0.000869079	0.00352194	-0.931279
Susd3	1.31838	-2.57672	2.72103	0.01103	0.0309643	-3.06579
Isl1	1.31615	-0.621843	4.20624	0.000238733	0.0011555	0.23087
Fhl3	1.31513	4.21138	10.5425	2.7532e-11	7.94568e-10	15.5965
Spock3	1.3149	-2.1876	2.83098	0.00846815	0.0248335	-2.8762
Nanos3	1.3146	0.559856	5.74385	3.57312e-06	2.82773e-05	4.13989
Shisa5	1.3142	4.25093	10.2855	4.80309e-11	1.26337e-09	15.031
Scd2	1.31352	8.9606	10.4459	3.3906e-11	9.41561e-10	15.2461
Dlx4	1.31309	-1.16586	4.20028	0.000242619	0.0011721	0.3111
Rem2	1.31302	1.84216	9.03785	8.07996e-10	1.54246e-08	12.3851
Ttc9	1.31231	0.934077	7.03014	1.16128e-07	1.33807e-06	7.51171
Ocln	1.31163	3.24302	10.0353	8.32489e-11	2.08663e-09	14.539
Kirrel	1.31107	5.10742	7.85379	1.42158e-08	2.0361e-07	9.22504
Grik3	1.31005	5.52633	7.82601	1.52385e-08	2.16851e-07	9.14405
Lgalsl	1.30992	4.46439	10.5048	2.98605e-11	8.53789e-10	15.5021
Wnt2b	1.30879	-1.65767	4.26454	0.000203821	0.0010035	0.497211
Fhl1	1.30862	5.63992	11.6565	2.70795e-12	1.04527e-10	17.9045
Rhobtb3	1.3084	4.82036	10.9143	1.24865e-11	3.96691e-10	16.3769
Cachd1	1.30808	4.4321	9.91919	1.0774e-10	2.61148e-09	14.2015
Mrgpre	1.30795	-1.45903	3.49318	0.00159512	0.00595975	-1.40168
Fam131b	1.30682	2.4537	7.85577	1.41457e-08	2.02794e-07	9.42434
Rgmb	1.3035	3.55599	9.8241	1.33253e-10	3.15557e-09	14.035
Tox3	1.30301	0.594502	6.31747	7.6082e-07	7.11943e-06	5.67431
1700024P16Rik	1.30287	-2.42962	3.85578	0.000612875	0.00260396	-0.430114
Whsc1	1.30272	6.09771	9.92821	1.05597e-10	2.57163e-09	14.1777
Hpse	1.30192	-1.8526	3.20723	0.00332784	0.011209	-2.10483
Abca5	1.29742	2.56192	7.9717	1.05974e-08	1.56278e-07	9.7044
Sel1l3	1.29627	2.05781	7.75641	1.81435e-08	2.51921e-07	9.24561
Slc6a2	1.29506	-1.3684	3.89765	0.00054803	0.00236291	-0.447241
Ngf	1.29244	-2.86168	2.75892	0.0100746	0.0287337	-2.97945
Kif1a	1.29116	5.19418	8.97174	9.4369e-10	1.77067e-08	11.9724
Mkx	1.29098	3.3786	10.3207	4.44868e-11	1.18427e-09	15.1609
Baz1a	1.29019	6.34081	11.2092	6.749e-12	2.28519e-10	16.9651
Crb3	1.28991	2.77664	9.30602	4.32996e-10	8.6937e-09	12.9106
Maged2	1.28851	4.62103	11.6737	2.6156e-12	1.01725e-10	17.9676
H2-K1	1.28723	5.07338	11.8321	1.90423e-12	7.77814e-11	18.2786
Sprn	1.28647	-1.10564	4.27587	0.000197648	0.000975913	0.48894
Agbl2	1.28549	-0.438004	5.2778	1.27468e-05	8.72388e-05	3.05385
Chst14	1.2848	1.54525	7.94865	1.12221e-08	1.65176e-07	9.76812
Cftr	1.28468	-0.663756	4.2481	0.000213118	0.00104462	0.358474
Mme	1.28466	6.42575	9.22309	5.24602e-10	1.03978e-08	12.5413
Tbc1d12	1.28442	1.58257	7.78155	1.70341e-08	2.378e-07	9.33906
Myadm	1.28413	7.52376	9.93249	1.04597e-10	2.5513e-09	14.1473
Tbx20	1.28343	1.19487	6.01987	1.69212e-06	1.45388e-05	4.78805
Greb1	1.28341	2.30261	7.80657	1.59985e-08	2.25586e-07	9.31963
Slitrk4	1.2825	0.560044	4.73625	5.62494e-05	0.000325766	1.43825
Rab6b	1.28249	2.79517	6.47505	4.99862e-07	4.90917e-06	5.78688
Errfi1	1.28091	5.21601	10.1399	6.60871e-11	1.68938e-09	14.672
Dusp10	1.28032	2.69625	8.1493	6.83136e-09	1.05161e-07	10.1309
Lrrk2	1.27955	2.68951	7.78518	1.68798e-08	2.36286e-07	9.2323
H1f0	1.27941	5.43001	9.59012	2.25912e-10	4.95048e-09	13.4235
Fam171a1	1.2794	3.36423	9.49556	2.80203e-10	5.95914e-09	13.2976
Stard10	1.27858	3.83928	10.7157	1.90077e-11	5.72082e-10	15.9984
Serpina3m	1.27754	-1.73536	3.06208	0.00479533	0.0153007	-2.449
1810041L15Rik	1.27752	1.07643	6.5101	4.55412e-07	4.5219e-06	6.13381
Tgfa	1.27654	2.04024	7.57841	2.84263e-08	3.76908e-07	8.76883
Cutal	1.27549	-1.66385	4.12887	0.000294327	0.00138718	0.158547
Cdc42ep5	1.27527	4.1215	10.4729	3.19818e-11	8.96187e-10	15.4495
Scn5a	1.27501	1.18598	7.07108	1.04414e-07	1.21638e-06	7.57202
Fut1	1.27382	-1.29681	2.97776	0.00591253	0.0182579	-2.65301
Shc4	1.27382	0.774282	6.81578	2.03251e-07	2.19301e-06	6.96839
Fam89a	1.27322	1.73848	7.87957	1.33295e-08	1.92343e-07	9.56029
A230070E04Rik	1.27293	-2.11532	3.3946	0.0020598	0.00741509	-1.59653
Nfkb2	1.26912	4.87974	10.5347	2.79957e-11	8.06443e-10	15.5538
Utp14b	1.26878	4.41845	8.8179	1.35733e-09	2.44257e-08	11.6317
Crym	1.2665	1.64899	8.32447	4.44809e-09	7.13173e-08	10.7048
Tchh	1.26491	1.71268	5.81824	2.91967e-06	2.37012e-05	4.18287
Loxl3	1.26491	0.60548	4.87564	3.83882e-05	0.000233077	1.81508
Cldn1	1.26473	-0.476096	4.38792	0.000145725	0.0007505	0.652507
Atrnl1	1.26403	2.87842	9.22091	5.27262e-10	1.04371e-08	12.7108
Steap2	1.26351	5.02716	8.54373	2.61449e-09	4.4409e-08	10.9478
Kcnq3	1.26316	-1.41833	3.45404	0.00176599	0.0065045	-1.60104
Gramd1c	1.26299	0.236922	5.58218	5.54834e-06	4.17681e-05	3.75969
Gipc2	1.26224	0.416153	4.98423	2.85016e-05	0.000179253	2.12491
Rmdn1	1.26173	0.144627	4.58604	8.48568e-05	0.000465597	1.10406
Gm16159	1.26039	-2.33699	2.924	0.00674947	0.0204155	-2.64956
St8sia2	1.25992	-1.57414	3.63486	0.00110076	0.00431034	-1.09214
Klhl40	1.25953	-1.57445	3.0662	0.00474624	0.0151943	-2.42197
Vgf	1.25784	2.60203	6.84897	1.86315e-07	2.02728e-06	6.82435
Il7	1.25772	0.279691	5.78255	3.21664e-06	2.56799e-05	4.30137
Bbx	1.25728	6.0467	8.13839	7.01731e-09	1.07594e-07	9.91989
Rock2	1.25724	7.30814	9.35532	3.8648e-10	7.84472e-09	12.8285
Ctdspl	1.25644	3.07782	9.10923	6.83735e-10	1.33126e-08	12.424
Lif	1.2559	2.82124	8.58521	2.36616e-09	4.05027e-08	11.1851
Ccdc122	1.2544	0.945207	6.13442	1.24286e-06	1.1109e-05	5.15729
Chst12	1.25353	4.17769	10.3646	4.04357e-11	1.09148e-09	15.2118
4930426D05Rik	1.25317	-2.37076	3.00462	0.00553224	0.0172666	-2.48163
Lpp	1.25157	5.25933	8.57747	2.4106e-09	4.11267e-08	11.0206
Ptger4	1.25057	1.49738	6.4135	5.88825e-07	5.65149e-06	5.80659
Fgf22	1.25007	-3.41763	3.02982	0.00519674	0.016375	-2.33818
Rln1	1.2495	-0.731235	4.60259	8.11014e-05	0.000447376	1.28189
Nkx2-5	1.24934	0.517529	6.63012	3.31385e-07	3.40199e-06	6.52487
Mir22hg	1.24847	1.18117	6.42965	5.64034e-07	5.44633e-06	5.88955
Ache	1.24825	-2.92782	2.46297	0.0201489	0.0514384	-3.53908
Fam124a	1.2474	1.35731	6.31176	7.72526e-07	7.20789e-06	5.56392
Mtmr11	1.2465	1.41267	7.06398	1.06354e-07	1.2356e-06	7.51835
Arhgef40	1.24623	3.34858	9.36092	3.8153e-10	7.7613e-09	12.9912
Cgref1	1.24556	2.68331	8.94777	9.98474e-10	1.85992e-08	12.0736
Tgm4	1.24555	-2.81508	2.86583	0.00778075	0.0230762	-2.72657
Lst1	1.24525	-2.09571	3.44122	0.00182572	0.00670053	-1.53355
Sh2d3c	1.24438	2.25396	8.05143	8.6971e-09	1.30372e-07	9.94092
Bcam	1.24435	7.60357	11.4969	3.74119e-12	1.38191e-10	17.5339
Cuedc1	1.24421	3.67283	8.19703	6.07522e-09	9.48764e-08	10.1783
Adm	1.24378	-0.623589	4.5351	9.75333e-05	0.000525075	1.08935
Gm19897	1.24369	-2.53355	2.80698	0.00897429	0.0260751	-2.83905
Gsdmd	1.2436	1.43708	7.0915	9.90297e-08	1.16452e-06	7.62282
Tspan9	1.24282	4.58103	7.99841	9.91751e-09	1.47237e-07	9.61703
Mark1	1.24264	3.44593	9.86017	1.22916e-10	2.93782e-09	14.13
Slit1	1.24208	0.09186	5.23544	1.43148e-05	9.68539e-05	2.84835
Fzd6	1.24102	3.05616	7.75126	1.83796e-08	2.5474e-07	9.10067
Eps8l2	1.24091	3.3508	7.01937	1.19424e-07	1.36585e-06	7.18478
Cdc42ep1	1.24001	2.85906	7.85855	1.4048e-08	2.02144e-07	9.38337
Cep83os	1.23978	-2.01213	2.46254	0.0201684	0.0514797	-3.68586
Baiap2l1	1.23854	1.74768	7.92998	1.17557e-08	1.72209e-07	9.70481
Zfp711	1.23843	1.83256	7.63631	2.4553e-08	3.30224e-07	8.94264
Zbtb4	1.23784	1.17654	5.80429	3.03232e-06	2.4458e-05	4.21778
Cd302	1.23735	-0.625616	3.57468	0.0012892	0.00495033	-1.34828
Bex1	1.23637	8.03054	12.1458	1.024e-12	4.65015e-11	18.8393
Elk3	1.23609	2.97107	7.72116	1.98244e-08	2.72079e-07	9.02907
AI314180	1.23463	5.79311	9.83467	1.30136e-10	3.09122e-09	13.9733
Slc19a3	1.23426	-0.0980745	4.04638	0.00036767	0.00167508	-0.257898
Nkd2	1.23424	1.59648	6.5705	3.88017e-07	3.90038e-06	6.21172
Cldn3	1.23337	2.21865	8.42669	3.46925e-09	5.71058e-08	10.8875
Ctnna2	1.23318	-0.384036	4.91007	3.49292e-05	0.000214351	2.06669
Prss8	1.23178	2.70294	9.0834	7.26263e-10	1.39911e-08	12.3993
Epb4.1l3	1.23159	3.72862	8.67979	1.8861e-09	3.298e-08	11.3465
Epha2	1.23081	8.1479	9.68608	1.8178e-10	4.12747e-09	13.5691
Stau2	1.22726	2.79136	8.79227	1.44254e-09	2.58986e-08	11.6977
C430049B03Rik	1.22697	-0.458509	4.51408	0.000103298	0.000553023	0.971222
Ms4a4d	1.22669	0.581034	5.48921	7.15022e-06	5.21737e-05	3.47138
S100a13	1.22665	-0.304103	5.55917	5.90761e-06	4.4214e-05	3.78631
Hmgb3	1.22646	4.5489	10.3027	4.62628e-11	1.22409e-09	15.0568
1700018L02Rik	1.2264	-2.92683	2.78186	0.00953446	0.0274342	-2.91264
Stx2	1.22609	2.80995	7.59538	2.72304e-08	3.61822e-07	8.7366
Pcdh19	1.22548	1.38461	6.07601	1.45446e-06	1.27234e-05	4.91694
9330182L06Rik	1.2239	-0.307937	5.22663	1.46646e-05	9.89601e-05	2.91138
Rsph3a	1.22291	-0.309856	4.34977	0.000161678	0.000817827	0.570104
Nrcam	1.22156	1.88646	7.18741	7.72707e-08	9.33536e-07	7.79681
Prrg3	1.22132	2.69593	6.94185	1.46147e-07	1.61989e-06	7.0418
Prkg1	1.22096	-2.18958	3.45467	0.00176309	0.00649628	-1.4745
Emp3	1.22075	2.04827	7.62621	2.51877e-08	3.37878e-07	8.89739
Meis1	1.22037	0.713393	5.63852	4.75865e-06	3.64091e-05	3.87832
Slit3	1.22014	2.76223	7.91038	1.23437e-08	1.80309e-07	9.52479
Npnt	1.2198	2.33059	6.96901	1.36153e-07	1.52888e-06	7.17305
Pcdhga11	1.21978	1.62541	6.84805	1.86767e-07	2.03076e-06	6.93609
Zdhhc9	1.21961	4.30004	8.14869	6.84159e-09	1.05213e-07	9.99821
Vasn	1.21956	1.65975	7.78218	1.70071e-08	2.37637e-07	9.34166
Chst13	1.21864	-2.71514	3.39374	0.00206436	0.00742803	-1.546
Duox1	1.21857	0.40721	4.86517	3.95057e-05	0.000239203	1.79572
Zmynd15	1.21768	0.113313	5.27879	1.27126e-05	8.70433e-05	2.98945
Cpne2	1.21753	2.75377	8.08507	8.00327e-09	1.21148e-07	9.95913
Sorbs2	1.21746	0.614972	5.41786	8.68928e-06	6.21123e-05	3.28028
Asb13	1.21701	2.83749	8.78063	1.48301e-09	2.65624e-08	11.6651
Slc40a1	1.21668	3.77887	8.97537	9.35662e-10	1.75964e-08	12.0492
Gm6792	1.21484	2.77041	7.77061	1.75082e-08	2.43757e-07	9.18092
Cdkn2b	1.21483	1.50919	6.49769	4.70673e-07	4.65249e-06	6.0363
Rras2	1.21401	6.04997	11.2195	6.60743e-12	2.24217e-10	16.9944
Cmpk2	1.21304	0.0236749	5.42781	8.45603e-06	6.06099e-05	3.35539
Syndig1l	1.21059	-0.798966	3.4195	0.00193138	0.00702533	-1.75916
Apela	1.20936	5.07236	10.0405	8.22947e-11	2.06943e-09	14.4583
Lpgat1	1.20907	5.2106	9.25414	4.88172e-10	9.75081e-09	12.6452
Pcdhgb4	1.20703	-0.792689	4.05758	0.000356746	0.00163544	-0.136851
Prkaa2	1.20628	3.98087	8.13181	7.13191e-09	1.09026e-07	9.97823
0610038B21Rik	1.20607	-2.94483	2.49956	0.0185291	0.0479285	-3.47529
H60c	1.20467	-1.50146	3.60359	0.00119506	0.0046326	-1.17762
1700097N02Rik	1.20396	3.15492	8.22275	5.70376e-09	9.0047e-08	10.2435
Kl	1.2018	-1.68238	3.62574	0.00112747	0.00440378	-1.05005
Larp6	1.20152	-1.40702	3.55504	0.00135726	0.00517689	-1.3181
Adcy4	1.19924	-2.30831	3.06625	0.00474569	0.0151943	-2.34519
Srgap1	1.19881	2.45169	7.47954	3.65402e-08	4.72513e-07	8.47396
Mroh6	1.19857	4.00263	7.70872	2.04546e-08	2.78993e-07	8.90912
Hoxb9	1.19812	0.776761	5.62904	4.8831e-06	3.72874e-05	3.81365
Tcf7l2	1.19663	3.36685	7.98309	1.03019e-08	1.52358e-07	9.65512
B4galt6	1.19633	6.82322	9.21583	5.33504e-10	1.05336e-08	12.5151
4933402E13Rik	1.19627	0.744589	6.28228	8.35913e-07	7.72844e-06	5.55674
Ift43	1.19531	2.83509	8.95724	9.76451e-10	1.82744e-08	12.0928
Nkd1	1.19488	1.0511	6.52086	4.42587e-07	4.40022e-06	6.162
Dusp1	1.19457	4.83762	8.53035	2.70019e-09	4.55041e-08	10.9233
Lefty2	1.1944	6.82382	9.3141	4.24992e-10	8.54411e-09	12.7513
Cpz	1.19297	1.92133	6.95759	1.40269e-07	1.56938e-06	7.19636
Frmd3	1.1929	-0.799252	4.10511	0.000313825	0.00146788	0.000134243
Cyp11a1	1.19254	0.76186	5.42543	8.51128e-06	6.09527e-05	3.28361
Srsf12	1.19183	0.668625	6.08447	1.42167e-06	1.24861e-05	5.03943
1700088E04Rik	1.19133	-1.20732	4.01277	0.000402468	0.00181222	-0.177463
Magi2	1.19093	1.13794	5.71512	3.86337e-06	3.03101e-05	4.00068
Col27a1	1.19045	2.6861	7.56398	2.94853e-08	3.8745e-07	8.65729
Slc22a21	1.1882	-0.748694	4.8092	4.60571e-05	0.000273754	1.82792
Myl9	1.1872	4.32616	8.22413	5.68455e-09	8.98357e-08	10.1881
Jazf1	1.18606	0.144138	5.25767	1.34695e-05	9.14152e-05	2.93298
Elovl1	1.18422	3.95652	8.425	3.48349e-09	5.72182e-08	10.7067
Creb3	1.18353	3.83928	9.55271	2.45972e-10	5.31905e-09	13.4002
Abcc3	1.18256	-1.06462	3.79701	0.000716734	0.00298285	-0.731093
Ntn1	1.18222	4.85867	4.97976	2.88528e-05	0.000181314	1.56233
Vwc2	1.1807	-2.00397	2.72799	0.0108484	0.0305377	-3.16344
Itgb1	1.18057	7.79656	10.5164	2.91216e-11	8.37315e-10	15.444
AW822252	1.18036	-2.24443	2.68165	0.0121123	0.0335031	-3.24775
2900005J15Rik	1.17953	-2.40587	2.66965	0.0124614	0.0343333	-3.22082
Myo5b	1.17939	1.66248	7.045	1.11729e-07	1.29318e-06	7.44526
Arhgef16	1.17925	4.1181	9.10415	6.91892e-10	1.34206e-08	12.334
Aqp5	1.17895	-0.414783	4.69562	6.2871e-05	0.000358732	1.50114
Car2	1.17874	8.78589	10.3675	4.01793e-11	1.08842e-09	15.0841
Tmem144	1.17862	1.44114	7.25133	6.55352e-08	8.03066e-07	8.01417
Hivep2	1.17848	2.23047	7.10655	9.524e-08	1.12682e-06	7.53808
Rad51ap2	1.17813	-3.10661	2.52772	0.017365	0.0453818	-3.36916
4933412E12Rik	1.17789	1.35412	5.88861	2.41277e-06	2.00071e-05	4.42751
Rasl10a	1.1778	-0.421701	4.21674	0.000232036	0.00112661	0.223206
Tank	1.17716	3.03699	8.58725	2.35459e-09	4.03942e-08	11.1875
Hes1	1.17676	4.31941	8.8355	1.30186e-09	2.35372e-08	11.6917
Ids	1.17543	4.59021	8.35622	4.11706e-09	6.64236e-08	10.502
Glis1	1.17531	0.181004	5.37068	9.88577e-06	6.98884e-05	3.21122
Creb3l2	1.17352	1.92109	6.75718	2.37069e-07	2.50881e-06	6.64936
Lmo4	1.17122	5.04671	9.65475	1.95123e-10	4.38529e-09	13.5852
Pla2r1	1.1707	-2.40535	2.78219	0.0095269	0.0274176	-2.96612
Tnik	1.17035	2.37573	7.08564	1.00545e-07	1.17964e-06	7.44773
Slc6a9	1.17032	2.00082	5.9864	1.85212e-06	1.57384e-05	4.62745
Psme2	1.17024	4.72674	10.3347	4.31544e-11	1.15678e-09	15.1257
Cyb5r2	1.16998	-1.59835	3.03198	0.00516894	0.0163116	-2.48442
AU022754	1.16829	-2.95587	2.32148	0.0277112	0.0669264	-3.87351
Tmem139	1.16816	-2.17271	2.58866	0.0150738	0.0403012	-3.38919
Senp7	1.16803	2.09838	7.14637	8.59151e-08	1.02673e-06	7.66777
Zdhhc2	1.16793	3.29521	9.35513	3.86647e-10	7.84472e-09	12.9902
Zcchc12	1.16723	1.19326	6.73549	2.5099e-07	2.63984e-06	6.70889
Mpp4	1.16704	-3.18957	2.3854	0.0240217	0.0593621	-3.70583
Nr1h3	1.16697	-0.0684473	4.72478	5.80443e-05	0.00033503	1.52347
Cybrd1	1.16689	0.230767	5.24653	1.38865e-05	9.41622e-05	2.87545
Man1c1	1.16637	2.66914	7.38779	4.61791e-08	5.83474e-07	8.21813
Gm16982	1.16513	-1.5168	2.22845	0.0340046	0.0789164	-4.25386
Ptpn21	1.16429	4.44553	8.62735	2.13846e-09	3.70571e-08	11.1717
Cask	1.16144	4.98372	8.47062	3.11919e-09	5.20089e-08	10.7697
Fam101a	1.16064	-1.68395	3.18671	0.00350544	0.0117126	-2.16258
Ube2e2	1.16056	2.78797	8.88321	1.16281e-09	2.13482e-08	11.9131
Fam196a	1.15983	0.456095	4.65719	6.98469e-05	0.000393016	1.19967
Pxylp1	1.15869	0.37423	5.22143	1.48751e-05	0.000100206	2.79455
Src	1.15849	5.63586	9.3816	3.63804e-10	7.50851e-09	12.9327
Pllp	1.15832	2.54053	8.24118	5.452e-09	8.66037e-08	10.3818
Ifngr1	1.15619	2.00588	7.99054	1.01132e-08	1.49854e-07	9.8353
Adora2a	1.15526	-0.979728	3.61733	0.0011527	0.00449322	-1.23259
Dclk1	1.15476	1.16349	5.79534	3.10689e-06	2.49715e-05	4.19828
Wnk2	1.15455	2.02905	6.95609	1.40817e-07	1.573e-06	7.17925
Dcbld2	1.15398	5.95099	8.67984	1.8859e-09	3.298e-08	11.255
Socs1	1.15291	2.23559	7.07677	1.02883e-07	1.20251e-06	7.46312
Cth	1.15277	6.32923	10.5924	2.47321e-11	7.20496e-10	15.6482
Pdpn	1.15273	5.07452	10.8528	1.42141e-11	4.40695e-10	16.2369
Letm2	1.15232	-0.0634888	5.15278	1.79539e-05	0.000119025	2.68037
Vcl	1.15164	7.53072	9.37867	3.66261e-10	7.52416e-09	12.8746
Gata2	1.15121	2.83228	7.6135	2.60104e-08	3.47405e-07	8.77707
Lrrc29	1.15023	-0.534129	3.88105	0.000572897	0.00244965	-0.614308
Extl2	1.14834	2.93905	8.58463	2.36948e-09	4.05147e-08	11.1932
Cpeb2	1.14739	3.02227	6.71282	2.66426e-07	2.787e-06	6.39797
Usp25	1.14464	3.9518	8.85335	1.24792e-09	2.26682e-08	11.753
Atp10a	1.1441	4.38987	7.83889	1.47556e-08	2.10755e-07	9.22496
Ctsl	1.14393	6.63114	11.3154	5.42181e-12	1.88119e-10	17.1843
Zc2hc1a	1.14293	5.09635	8.15234	6.78039e-09	1.0448e-07	9.98044
Zfp467	1.14127	0.944926	6.14115	1.22059e-06	1.09506e-05	5.16985
Gm10865	1.14121	-1.9782	2.93937	0.00649937	0.0197734	-2.66403
Sema5a	1.14087	1.40722	5.62525	4.93376e-06	3.75628e-05	3.69348
Brdt	1.14049	0.223723	5.45287	7.89646e-06	5.69726e-05	3.45045
Olfml2b	1.14011	-1.20518	3.80649	0.00069889	0.00291882	-0.710642
Apbb1	1.14002	3.85026	9.80569	1.3887e-10	3.27351e-09	13.983
Igfbp7	1.14	0.942487	4.54266	9.55392e-05	0.000515417	0.866937
Cldn6	1.13953	6.78719	11.075	8.91878e-12	2.9175e-10	16.6755
Cspg4	1.13953	-0.629263	3.54984	0.00137582	0.00522961	-1.44099
Slc35e4	1.13927	3.34525	8.88066	1.16984e-09	2.14517e-08	11.8561
Wfikkn1	1.13912	-0.793517	3.34662	0.0023309	0.00826575	-1.93141
Adm2	1.13899	-1.32321	2.06371	0.0483657	0.104589	-4.56005
Bcl6	1.13885	1.68675	6.06026	1.51751e-06	1.32151e-05	4.84317
Col23a1	1.13876	-1.25377	3.67057	0.00100188	0.00397102	-1.026
Gipc3	1.13869	-2.83058	2.50013	0.0185049	0.0478906	-3.49874
Ripk4	1.13831	4.36996	9.67278	1.87322e-10	4.24707e-09	13.6493
Tmem9b	1.13753	2.76637	7.96805	1.0694e-08	1.57553e-07	9.68896
Fgfbp3	1.13753	0.392188	5.35603	1.02902e-05	7.25148e-05	3.1532
Zfand4	1.13733	-0.438428	3.74633	0.000819973	0.00335019	-0.964632
Pde5a	1.13697	3.55109	8.16765	6.52993e-09	1.00965e-07	10.1021
Ifi35	1.13634	1.19847	6.27705	8.47676e-07	7.83251e-06	5.51289
Cast	1.13619	4.73917	9.02785	8.27151e-10	1.57281e-08	12.1218
Foxp2	1.13589	-2.52955	2.5915	0.014974	0.0400761	-3.36906
6430573F11Rik	1.13578	-0.171453	4.50153	0.000106899	0.000570691	0.921881
Mlycd	1.1357	1.67689	5.92279	2.19958e-06	1.83874e-05	4.49462
Fyn	1.13562	4.50741	9.34889	3.92244e-10	7.94783e-09	12.8948
Gpr137b	1.13549	2.14041	7.81514	1.56591e-08	2.22017e-07	9.3829
Frem2	1.13438	4.53512	6.62258	3.38059e-07	3.46359e-06	6.04922
Gimap8	1.13435	-3.09122	2.19829	0.0363054	0.0831404	-4.04753
Cdk6	1.13417	4.11574	8.48805	2.99049e-09	5.00251e-08	10.8528
Sgip1	1.13396	-1.59131	3.17828	0.00358107	0.0119292	-2.16571
Rbm20	1.13204	1.59016	6.11792	1.29926e-06	1.15489e-05	5.00318
Nudt7	1.13167	-0.23789	4.64312	7.25875e-05	0.000406069	1.33417
Hspb8	1.13152	3.72292	9.78079	1.46853e-10	3.44069e-09	13.9195
Ppfibp1	1.13074	5.63028	8.92478	1.05408e-09	1.95378e-08	11.8535
Mfsd6	1.13005	0.959268	5.43354	8.32463e-06	5.97546e-05	3.26092
Enpp1	1.12983	-0.577418	4.46275	0.000118836	0.000627077	0.900615
Rhobtb1	1.1295	-0.488253	3.70452	0.000915971	0.00367818	-1.0507
Pcdhga10	1.12935	-0.497016	4.1491	0.000278665	0.00132306	0.0543403
Arpc5	1.12863	6.7704	10.7064	1.93895e-11	5.81309e-10	15.8869
Kcna3	1.12801	-1.43396	3.23018	0.00313939	0.0106673	-2.12967
Astn1	1.12758	0.8135	6.0521	1.55124e-06	1.34708e-05	4.95362
Cd55	1.12733	1.88894	6.94766	1.43947e-07	1.5978e-06	7.15522
Pde1c	1.12604	-1.30229	2.99773	0.00562752	0.0174932	-2.70032
Klhdc8b	1.12544	2.1	6.88903	1.6777e-07	1.84368e-06	6.9752
L3mbtl3	1.12399	3.24379	6.75529	2.38246e-07	2.51609e-06	6.50369
2010300C02Rik	1.12389	-0.046361	5.09843	2.08382e-05	0.000135871	2.50508
Gnrh1	1.12331	-2.36639	2.31611	0.0280438	0.067529	-3.99272
Vipr1	1.12271	-1.50084	2.79758	0.00918027	0.0265835	-3.09515
1700056E22Rik	1.12263	-2.04003	2.66337	0.0126478	0.0347415	-3.25301
Cntn2	1.12254	2.72422	6.60557	3.53614e-07	3.59907e-06	6.15917
Klhl26	1.1223	4.01447	9.05239	7.80923e-10	1.49782e-08	12.2215
Oprk1	1.12073	-1.97466	3.06513	0.00475904	0.0152278	-2.40749
Tulp1	1.12068	1.1971	5.16378	1.74208e-05	0.000115839	2.50575
Phc2	1.1206	5.4265	9.98044	9.40163e-11	2.30781e-09	14.3135
Nek5	1.12007	-3.22788	2.37892	0.024374	0.0600503	-3.69457
Klrg2	1.12	1.29209	6.54433	4.15876e-07	4.15876e-06	6.19286
Pcdhgb1	1.11963	-2.25947	2.61452	0.0141891	0.0383207	-3.36399
Plekhh2	1.11922	2.76549	7.00895	1.22705e-07	1.39614e-06	7.23145
Birc7	1.1191	-2.9106	2.21848	0.0347503	0.0802712	-4.04494
Id2	1.11817	5.93581	9.3148	4.24307e-10	8.54146e-09	12.7695
Vti1a	1.11801	3.17819	8.13912	7.00464e-09	1.07507e-07	10.0647
Cmtm7	1.11631	4.36533	8.877	1.17999e-09	2.15866e-08	11.7809
Mpped2	1.11579	2.92445	7.48654	3.58948e-08	4.64556e-07	8.44382
Zbtb10	1.11542	4.22924	6.91925	1.55028e-07	1.71218e-06	6.85224
6330408A02Rik	1.11497	2.04024	6.49711	4.71399e-07	4.65669e-06	5.95939
Adamts15	1.11487	2.22662	6.57883	3.79545e-07	3.82518e-06	6.13369
Hacd1	1.11486	3.14997	8.17919	6.34732e-09	9.86935e-08	10.1686
Rassf8	1.11322	1.33513	6.72584	2.57447e-07	2.70223e-06	6.65128
Enpp5	1.11218	0.858185	5.85702	2.62831e-06	2.15627e-05	4.43052
Cdkn2a	1.11179	2.45918	6.60746	3.51853e-07	3.58588e-06	6.22592
Anxa4	1.11118	3.28524	8.03603	9.03487e-09	1.35042e-07	9.7991
Artn	1.11086	0.654809	5.01692	2.60573e-05	0.000165634	2.15422
Fign	1.11041	2.89412	7.25607	6.47407e-08	7.95858e-07	7.84543
Ngef	1.10971	-0.171234	3.9912	0.000426489	0.00190869	-0.429152
Lpo	1.10858	-1.71522	2.68242	0.0120905	0.0334612	-3.30332
Spata2l	1.10828	-1.81041	2.97977	0.00588333	0.0181786	-2.64168
Cadps	1.10753	-1.10221	3.30054	0.00262349	0.00915819	-1.98916
Galr2	1.10715	1.5059	6.35539	6.87525e-07	6.49657e-06	5.65405
Ccin	1.10675	-2.46421	2.25157	0.0323305	0.0758175	-4.09154
Sox17	1.10613	-1.36179	3.37875	0.00214578	0.00767274	-1.77517
Hgsnat	1.10471	3.02992	8.68286	1.87233e-09	3.28509e-08	11.42
Cntfr	1.10407	4.92474	5.52191	6.53972e-06	4.82895e-05	3.06382
Ttc16	1.10401	0.300107	4.94144	3.20505e-05	0.000199059	2.03887
Fbn2	1.1015	1.96397	6.79305	2.15744e-07	2.2973e-06	6.75991
Trim68	1.10078	1.53083	5.774	3.29216e-06	2.62421e-05	4.09869
Hoxc4	1.09968	-2.9204	2.085	0.0462479	0.101057	-4.31324
Tm2d1	1.09922	3.14899	7.79633	1.64144e-08	2.30398e-07	9.22509
Arhgap31	1.09895	-0.289206	4.569	8.8903e-05	0.00048504	1.12459
Frmd6	1.09831	4.00751	7.72081	1.98421e-08	2.7208e-07	8.94251
Npas2	1.09749	-2.01997	2.53488	0.01708	0.0447734	-3.57068
Rhbdf1	1.09692	5.18615	9.38698	3.59335e-10	7.43718e-09	12.9554
Phf2	1.09626	3.29433	7.47274	3.7179e-08	4.80371e-07	8.36775
Dbndd1	1.09518	0.0636725	5.10252	2.06061e-05	0.000134528	2.52679
Pls3	1.09493	5.66545	9.82131	1.34088e-10	3.17046e-09	13.9466
Pla2g7	1.09487	2.69924	6.82587	1.97945e-07	2.1392e-06	6.74723
A4galt	1.09413	2.85056	7.28673	5.9833e-08	7.42622e-07	7.92951
Serf1	1.09409	1.60427	5.84789	2.69415e-06	2.2021e-05	4.27446
Dlk1	1.09355	3.51958	7.60703	2.64394e-08	3.51918e-07	8.69836
Vezt	1.09352	3.8293	8.83081	1.3164e-09	2.37167e-08	11.7051
Matn3	1.09181	0.952755	5.64507	4.67457e-06	3.58191e-05	3.86014
B430319G15Rik	1.09128	-1.01673	3.84361	0.000633104	0.00267518	-0.625525
Cd109	1.09088	3.42781	8.54033	2.63606e-09	4.4677e-08	11.0336
Tirap	1.09057	3.17334	7.4924	3.53636e-08	4.59221e-07	8.42674
Ptk7	1.08937	7.92646	9.77909	1.47414e-10	3.44859e-09	13.791
F2rl1	1.08908	6.17794	5.93392	2.13436e-06	1.79101e-05	4.14422
Tmem59	1.08886	6.4774	10.3675	4.01811e-11	1.08842e-09	15.1545
Myo1e	1.08792	5.18128	8.68958	1.84246e-09	3.24005e-08	11.2963
Itprip	1.08789	1.99487	6.72706	2.56617e-07	2.69536e-06	6.55861
Alx4	1.08758	-1.81243	2.18678	0.0372198	0.0847226	-4.25376
Ccdc17	1.08721	-1.2311	3.52378	0.00147278	0.00554491	-1.41849
Fam83f	1.08677	1.13581	5.68833	4.15539e-06	3.22732e-05	3.90502
Entpd3	1.08541	-1.73992	2.63145	0.0136362	0.0370022	-3.41848
Irf1	1.08523	5.81922	10.2638	5.03645e-11	1.31801e-09	14.9376
Dbn1	1.08499	5.40305	8.93143	1.03767e-09	1.93031e-08	11.875
Tmem123	1.08497	5.53608	9.80949	1.37689e-10	3.25065e-09	13.9226
Fam219a	1.08464	1.67486	7.17991	7.8782e-08	9.49303e-07	7.79354
Gnas	1.0841	8.06224	10.9785	1.091e-11	3.49152e-10	16.4364
Clstn2	1.08375	-1.66195	3.16513	0.00370204	0.0122581	-2.1994
Phldb1	1.08353	5.0482	8.72786	1.68158e-09	2.98364e-08	11.3936
Qsox1	1.08326	2.65991	8.15731	6.69809e-09	1.03315e-07	10.1574
Gm14005	1.08167	1.41984	5.93032	2.15522e-06	1.80557e-05	4.53417
Tmem125	1.08099	2.93449	8.39847	3.71513e-09	6.08288e-08	10.7411
Bok	1.07996	4.15189	9.23978	5.04691e-10	1.00418e-08	12.6539
Fam212a	1.07943	-0.149477	4.71393	5.9796e-05	0.000343471	1.50744
Sybu	1.07878	-1.70273	2.96495	0.00610254	0.0187429	-2.65431
Abcc1	1.07866	5.85621	8.24186	5.44283e-09	8.65472e-08	10.1835
Plekhh3	1.07839	2.03356	6.85986	1.81076e-07	1.97445e-06	6.9133
Tbx15	1.07827	-0.279692	3.68323	0.000968959	0.00385884	-1.18568
Flot2	1.07769	5.35986	9.37786	3.66949e-10	7.52416e-09	12.931
Fgfr3	1.07717	1.35135	6.2941	8.09871e-07	7.50565e-06	5.50985
Idnk	1.07681	3.02757	8.58622	2.36039e-09	4.04488e-08	11.1902
Mafb	1.07668	0.341744	4.87025	3.89594e-05	0.000236095	1.87637
Insl6	1.07613	-1.87882	3.05287	0.0049069	0.0156057	-2.46301
Sytl4	1.0761	-0.374258	4.43411	0.000128492	0.000674111	0.785761
Hip1r	1.07506	4.27844	8.62322	2.15974e-09	3.73001e-08	11.1758
Hyi	1.07415	0.0624177	3.14567	0.00388836	0.0127927	-2.54181
Klhl5	1.07367	2.94934	6.18326	1.09e-06	9.84766e-06	5.01084
Oacyl	1.07367	-1.69445	2.76014	0.0100452	0.0286635	-3.14089
Gm10389	1.07352	-1.43127	3.17178	0.0036404	0.0120799	-2.21494
Smpd1	1.07259	3.0137	8.54763	2.59007e-09	4.40426e-08	11.0898
Chadl	1.07214	-0.672153	3.66357	0.00102057	0.00403069	-1.12622
Nfia	1.07211	-0.687512	3.79748	0.000715845	0.00298076	-0.797868
Abca3	1.07158	3.42013	6.30705	7.82303e-07	7.28953e-06	5.28906
Tcn2	1.06966	3.5721	8.52859	2.71171e-09	4.56088e-08	10.9966
Fam105a	1.06963	-0.943655	3.56274	0.00133016	0.00508357	-1.36119
Map4k5	1.06854	6.1097	8.46964	3.12655e-09	5.20754e-08	10.7405
Sri	1.0682	4.25176	8.20904	5.89876e-09	9.24639e-08	10.1599
Myl12a	1.06798	7.89553	10.5928	2.47153e-11	7.20496e-10	15.6092
Gm996	1.06722	1.7947	5.06806	2.26481e-05	0.000146007	2.12718
Ctnnd2	1.06691	2.49886	7.03504	1.14656e-07	1.32606e-06	7.30399
Tmem9	1.06546	4.37226	9.30489	4.34123e-10	8.70501e-09	12.7982
Egln1	1.06398	4.51828	9.82958	1.31626e-10	3.12182e-09	14.0023
Plekho1	1.06351	1.79123	6.88705	1.6864e-07	1.85192e-06	7.02902
Dscam	1.06267	-1.22957	3.32135	0.00248722	0.00874579	-1.92018
Stap2	1.06219	2.2004	6.1064	1.34017e-06	1.18444e-05	4.91005
Gpr85	1.05921	-0.0828529	4.23023	0.0002237	0.00109129	0.227969
Osmr	1.05854	-2.09235	3.05372	0.00489644	0.0155814	-2.43472
Usp27x	1.05843	3.03689	7.08386	1.01011e-07	1.18331e-06	7.38125
Pdgfra	1.05618	0.276294	4.47161	0.000115998	0.000614199	0.783413
Lgals8	1.05604	1.94115	5.64176	4.71686e-06	3.61252e-05	3.66838
Emx1	1.05567	-3.29606	1.95178	0.060969	0.125985	-4.46787
Lpcat4	1.05558	5.17671	8.92613	1.05073e-09	1.94992e-08	11.8685
Ccdc148	1.05546	-1.35978	3.18973	0.00347872	0.011646	-2.18338
Alox12	1.05543	0.808683	5.3045	1.18483e-05	8.1863e-05	2.94545
2900008C10Rik	1.05537	-2.34635	2.01031	0.0540591	0.114527	-4.53646
2610042L04Rik	1.05464	-0.202758	4.20464	0.000239771	0.00115943	0.168875
Cpd	1.05395	4.84861	8.3281	4.40883e-09	7.08349e-08	10.4262
Egr3	1.05346	-0.45309	3.551	0.00137166	0.00521765	-1.49056
Mst1r	1.05316	-2.01357	2.70791	0.0113803	0.031826	-3.16102
Kcnc1	1.05274	-0.239618	4.04276	0.000371272	0.0016885	-0.25405
Styk1	1.05207	-0.42576	4.12737	0.000295515	0.00139108	0.010991
Dip2a	1.05183	3.59565	6.48218	4.90477e-07	4.82662e-06	5.7387
Foxg1	1.05175	-0.26813	3.83605	0.000645993	0.0027222	-0.789197
Snai1	1.05171	2.58981	7.11462	9.32707e-08	1.10437e-06	7.51133
Junb	1.05038	5.71748	8.81462	1.36796e-09	2.45883e-08	11.5877
Aldh1a7	1.05034	-2.51619	2.07857	0.0468779	0.102144	-4.3193
2019-03-01	1.04971	-2.48073	2.41205	0.0226202	0.0564592	-3.70194
Zfp800	1.04959	2.9694	5.88763	2.41919e-06	2.00388e-05	4.20371
AI661453	1.04849	4.33609	7.87528	1.34732e-08	1.94055e-07	9.31264
Aldh1a3	1.04789	-1.16448	3.54176	0.00140522	0.00532562	-1.38222
Shox2	1.04701	-1.05231	3.92983	0.000502814	0.0022049	-0.409769
Susd1	1.04617	2.16872	7.11898	9.2223e-08	1.09448e-06	7.57136
Tnfaip8l1	1.04615	-0.763095	3.95498	0.000470034	0.00207411	-0.392125
Tspan6	1.04567	4.50321	8.38547	3.8343e-09	6.25148e-08	10.5868
Rprml	1.04515	-1.74222	2.60176	0.0146194	0.03927	-3.4237
Fabp5	1.04496	5.20721	9.33889	4.01381e-10	8.11168e-09	12.8438
Loxl1	1.0445	1.28494	5.67523	4.3061e-06	3.33431e-05	3.87254
Oaf	1.04299	1.49524	6.51242	4.52616e-07	4.49704e-06	6.08305
Slit2	1.04265	2.24424	5.5747	5.66264e-06	4.26078e-05	3.43763
St6gal1	1.04228	3.97751	7.60206	2.67737e-08	3.5606e-07	8.65607
Rab13	1.04105	2.00713	5.57282	5.69164e-06	4.27843e-05	3.49259
Gng10	1.04103	3.92165	8.85842	1.23306e-09	2.24775e-08	11.7717
Cttnbp2	1.04031	0.851224	4.29847	0.000185879	0.000926396	0.196644
Prrx2	1.03936	1.39779	5.29181	1.22674e-05	8.44443e-05	2.84405
Mafk	1.03919	3.64902	8.06478	8.41471e-09	1.27002e-07	9.84123
Pogk	1.03898	2.19262	7.00012	1.25559e-07	1.42442e-06	7.26407
Cpb1	1.03801	-3.06864	1.97743	0.0578505	0.120884	-4.41535
Tap1	1.03622	3.51257	7.03139	1.15749e-07	1.3357e-06	7.20997
Gramd4	1.03581	3.60781	7.45372	3.90252e-08	5.01792e-07	8.29259
Kitl	1.03529	2.92672	6.07386	1.46289e-06	1.27899e-05	4.69927
Arid3b	1.03469	6.30196	7.42437	4.20588e-08	5.3624e-07	8.1014
Enkur	1.03451	-1.85718	2.73694	0.010619	0.0300084	-3.16775
Smtn	1.03446	5.4541	8.38941	3.79779e-09	6.19851e-08	10.5573
Lipa	1.03439	2.8816	7.56793	2.91913e-08	3.8466e-07	8.65332
Nsmaf	1.0333	5.25793	9.63455	2.04254e-10	4.55077e-09	13.5293
Ky	1.03279	-1.15861	3.3274	0.00244888	0.00863258	-1.9255
Uap1l1	1.03149	3.56739	8.71324	1.74126e-09	3.07962e-08	11.4398
Afap1l2	1.03145	2.41924	6.66449	3.02633e-07	3.13391e-06	6.35113
Spg20	1.03144	4.57221	8.19766	6.0659e-09	9.48764e-08	10.1201
Peg3	1.03054	6.68734	6.35606	6.86301e-07	6.48897e-06	5.26948
Cdk18	1.03049	4.29497	8.68792	1.8498e-09	3.24924e-08	11.3325
Gmip	1.03023	2.14321	7.01394	1.21124e-07	1.38121e-06	7.2982
Nudt18	1.02962	2.57146	7.83769	1.47998e-08	2.11192e-07	9.3754
Reep3	1.02931	4.94386	8.05846	8.54708e-09	1.28623e-07	9.74985
Tmem88	1.02874	4.40795	8.4988	2.91382e-09	4.87954e-08	10.8699
Shroom2	1.02834	5.82062	7.70481	2.0657e-08	2.81504e-07	8.83238
Ttll11	1.0276	-2.00044	2.47919	0.0194152	0.0498539	-3.61837
Abhd5	1.02752	4.11454	9.34242	3.9813e-10	8.05653e-09	12.8997
1110032F04Rik	1.02694	-0.101002	4.46411	0.000118396	0.000624971	0.833665
Smo	1.02677	5.47013	8.54222	2.62404e-09	4.45223e-08	10.9338
P4ha1	1.02605	4.77662	8.48416	3.01872e-09	5.04427e-08	10.8163
Socs5	1.02583	4.0769	8.45229	3.26062e-09	5.40171e-08	10.7732
Trim34b	1.02533	-1.31577	2.89682	0.0072142	0.0216118	-2.88238
Fam3b	1.02488	-2.69413	1.99933	0.0552998	0.116564	-4.4277
Ncs1	1.02487	4.04564	8.11405	7.45095e-09	1.13566e-07	9.93525
Limd2	1.02484	4.6349	8.97987	9.25821e-10	1.74325e-08	12.0199
Kis2	1.02436	-1.93355	2.18045	0.0377322	0.0856743	-4.18556
Adamts1	1.02144	2.14511	5.31448	1.15291e-05	8.0076e-05	2.73832
Adcy6	1.02115	3.56062	7.80463	1.60767e-08	2.26268e-07	9.19623
Lcp1	1.02115	0.674082	4.82813	4.37278e-05	0.000261284	1.69051
Pcdhga8	1.01997	-1.2326	2.8047	0.00902385	0.0261994	-3.12515
Pter	1.01954	0.902697	4.62368	7.65551e-05	0.00042549	1.11307
Amfr	1.01918	5.36242	9.55405	2.45224e-10	5.31031e-09	13.3421
Ccdc37	1.01886	-2.10318	2.76945	0.00982333	0.0281291	-3.05147
Mmp25	1.01683	4.00695	6.89251	1.66248e-07	1.82956e-06	6.80475
Kcnip3	1.0168	2.30799	6.56231	3.96523e-07	3.97812e-06	6.12193
Prkce	1.01677	2.25732	7.2722	6.21095e-08	7.67177e-07	7.96819
Vsnl1	1.01677	-2.45506	2.74332	0.0104582	0.0296446	-3.05251
Tmem159	1.01578	1.85951	6.32144	7.5278e-07	7.05275e-06	5.5234
Crot	1.01559	4.86946	8.95614	9.7897e-10	1.82994e-08	11.9522
Ccdc24	1.01545	0.514197	4.6655	6.82754e-05	0.000386568	1.2578
4930577N17Rik	1.01536	-0.354832	3.5298	0.00144983	0.00547723	-1.51127
Rhog	1.0149	3.40886	8.67726	1.89757e-09	3.31056e-08	11.3688
Myh9	1.01489	8.32415	8.03862	8.97711e-09	1.34309e-07	9.59916
Ccdc79	1.01489	-1.2483	3.12305	0.00411608	0.0134559	-2.31961
Ptpn14	1.01315	6.71321	5.91184	2.26569e-06	1.88787e-05	4.0671
Msn	1.01287	7.52409	8.2338	5.55139e-09	8.80015e-08	10.1185
Bend6	1.0123	0.359139	4.91813	3.41654e-05	0.000210081	1.97196
Adcy7	1.01078	2.07101	7.21641	7.17025e-08	8.69667e-07	7.86004
Gcm1	1.00979	1.22644	4.73023	5.71846e-05	0.000330809	1.34621
Shd	1.00918	-0.753018	3.03876	0.00508245	0.0160772	-2.63219
Tnfaip6	1.00908	-0.590698	3.33098	0.00242648	0.00856534	-1.9889
Ptrh1	1.00843	2.71704	7.24169	6.71814e-08	8.19337e-07	7.83229
BC029214	1.00789	0.132139	4.22498	0.000226909	0.00110497	0.164148
Prmt2	1.00733	3.6559	7.56784	2.91983e-08	3.8466e-07	8.58495
Pi15	1.00658	-2.58936	2.12988	0.0420504	0.0934454	-4.23972
Sema3d	1.00597	0.0598277	4.44001	0.00012644	0.000665157	0.718506
Kcnt2	1.00575	0.821422	4.39138	0.000144359	0.000743958	0.49575
Cd99l2	1.00561	1.98156	6.04453	1.58323e-06	1.36871e-05	4.76578
Col11a1	1.00549	1.63297	4.69781	6.24954e-05	0.000357116	1.14719
Vegfa	1.00546	3.59224	6.41342	5.88941e-07	5.65149e-06	5.58029
Hspa1l	1.0051	-1.98857	2.42261	0.0220859	0.0553493	-3.78892
BC016579	1.00377	-1.96355	2.77976	0.00958281	0.0275323	-3.05353
Irf6	1.00349	3.2354	7.5459	3.08692e-08	4.03233e-07	8.55765
Tgm1	1.00282	6.19958	9.21523	5.34255e-10	1.0535e-08	12.5277
Abcc8	1.00202	-0.610397	3.51966	0.00148872	0.00559676	-1.52508
Gpc3	1.00202	5.86067	9.23266	5.13089e-10	1.01957e-08	12.5807
Edil3	1.00099	-1.82706	2.58346	0.0152577	0.0407153	-3.48272
Fuca2	1.00072	2.72564	7.67271	2.23974e-08	3.02552e-07	8.94748
Csrnp3	0.999909	2.66387	4.89341	3.65619e-05	0.000223305	1.53073
Rnpep	0.999303	5.33727	9.47008	2.97005e-10	6.2647e-09	13.1479
Gchfr	0.998996	0.874657	5.11394	1.9971e-05	0.000130713	2.40891
Sgcb	0.998709	2.14487	5.84558	2.71105e-06	2.21474e-05	4.20423
Phyhd1	0.997994	-1.33507	2.23181	0.0337564	0.0785055	-4.26503
Acss3	0.997698	-2.78106	1.95552	0.0605045	0.125164	-4.52737
Mob3a	0.997102	4.68264	8.29299	4.80316e-09	7.66125e-08	10.3417
Gdf7	0.996183	-1.39452	2.64018	0.013359	0.0364037	-3.44424
Gnai1	0.99603	5.26355	8.38217	3.8652e-09	6.28859e-08	10.5474
Sfmbt2	0.995872	7.52161	6.36502	6.70071e-07	6.35108e-06	5.27105
Adamts20	0.995826	0.392656	3.62872	0.00111868	0.00437278	-1.44399
Kctd10	0.993474	6.08597	9.01837	8.45768e-10	1.60229e-08	12.0673
Tex21	0.993329	2.59667	7.30053	5.77492e-08	7.18492e-07	8.02122
Baz2b	0.992889	4.31899	6.12713	1.26748e-06	1.13056e-05	4.73834
Snx33	0.992594	2.2724	6.63059	3.30979e-07	3.40007e-06	6.29241
Itgav	0.992554	5.19801	7.42689	4.17895e-08	5.33689e-07	8.13639
Sphk1	0.992463	-1.04341	2.82924	0.00850387	0.0249146	-3.0753
Camkk2	0.992366	4.29454	7.78774	1.67717e-08	2.352e-07	9.09531
Mgst1	0.991899	-0.218434	3.86132	0.000603891	0.00257003	-0.682734
Mest	0.99188	6.15467	1.19784	0.240961	0.367523	-6.91201
Plekhn1	0.991791	1.6428	5.34088	1.07255e-05	7.51764e-05	2.91092
Gm2897	0.991453	-0.8872	3.07188	0.00467938	0.015027	-2.5261
Actn1	0.991373	8.06498	8.45737	3.2208e-09	5.34722e-08	10.6533
Sema3a	0.989581	-1.58979	2.80852	0.008941	0.0259979	-3.01941
Lmna	0.989401	5.5424	9.13335	6.46329e-10	1.26641e-08	12.352
Rnpepl1	0.987556	4.5863	8.62181	2.16708e-09	3.73851e-08	11.1574
Adamts8	0.987039	1.49263	5.50545	6.8402e-06	5.01485e-05	3.37406
Pex11g	0.986965	-0.775686	2.88614	0.00740486	0.0220929	-2.95044
Fas	0.986557	-0.696505	3.27117	0.00282811	0.00976868	-2.11627
Arid3c	0.986397	-0.584758	3.21393	0.00327172	0.0110561	-2.26567
Rab36	0.985336	-0.253052	3.45943	0.00174142	0.00643086	-1.73297
Ripk2	0.985315	3.76726	7.27971	6.09215e-08	7.53709e-07	7.83302
Plbd1	0.984907	1.82428	6.06778	1.48707e-06	1.29793e-05	4.84907
Kcnj4	0.984459	1.56904	5.87819	2.48179e-06	2.05024e-05	4.37719
Myo1c	0.984284	7.22854	8.17541	6.40659e-09	9.94149e-08	9.982
1700037C18Rik	0.982501	-1.54616	2.49454	0.0187439	0.0484199	-3.68904
Nab1	0.98149	4.11774	6.11215	1.3196e-06	1.16827e-05	4.71303
Exoc6b	0.980837	6.23396	7.34897	5.10032e-08	6.40235e-07	7.90732
Tpd52l1	0.98066	3.99431	7.84957	1.43668e-08	2.05582e-07	9.27631
Ttll7	0.980636	0.729227	4.68255	6.51623e-05	0.000370437	1.26695
Ngfrap1	0.980344	7.52052	9.36789	3.75461e-10	7.65802e-09	12.8576
Vamp8	0.979072	2.74125	6.6144	3.45448e-07	3.52759e-06	6.20012
Glipr1	0.978777	-0.553744	3.68385	0.000967379	0.00385354	-1.09436
Lrrc8b	0.978408	1.94681	5.1091	2.02378e-05	0.000132291	2.22074
Galnt1	0.977732	6.47017	7.48947	3.5629e-08	4.61891e-07	8.26824
Adam9	0.977644	4.81419	8.16437	6.58281e-09	1.01639e-07	10.0219
Paip1	0.977249	5.48317	9.37023	3.73442e-10	7.63701e-09	12.9132
Prkar1b	0.977233	0.740612	5.13649	1.87736e-05	0.000123821	2.47833
Zbtb42	0.976747	1.63511	6.01756	1.70266e-06	1.4597e-05	4.72545
Nenf	0.975772	1.76969	6.54043	4.20196e-07	4.19382e-06	6.13584
Pea15a	0.975232	5.06395	9.03987	8.04178e-10	1.5386e-08	12.1447
Osbp2	0.974699	-1.48553	2.51628	0.0178294	0.0464147	-3.67627
Gpc1	0.974631	5.43025	8.3326	4.36074e-09	7.01352e-08	10.4194
Esd	0.973923	5.55169	9.2455	4.98035e-10	9.92215e-09	12.618
Arrb1	0.973604	4.80168	7.11702	9.26924e-08	1.09921e-06	7.34413
Rell1	0.973208	4.31381	7.16259	8.23874e-08	9.89161e-07	7.48538
Onecut2	0.972685	0.372865	4.13576	0.000288896	0.00136534	-0.10519
Fam174a	0.972432	2.50811	5.68615	4.18009e-06	3.24488e-05	3.73629
Cd82	0.97189	-0.492623	3.98629	0.000432157	0.00192959	-0.347729
Rgs3	0.969886	2.59271	6.58348	3.74899e-07	3.78672e-06	6.13001
Foxd1	0.969012	-1.57439	2.3127	0.0282564	0.0679259	-4.06828
Atg16l2	0.968168	2.88232	7.0295	1.16319e-07	1.33927e-06	7.26477
Snx19	0.96806	4.36324	7.33333	5.30888e-08	6.63181e-07	7.93467
Pon2	0.967942	3.25499	5.7146	3.86884e-06	3.03376e-05	3.71405
Wdr54	0.967635	1.16111	5.07494	2.22249e-05	0.000143759	2.27048
Rasgef1b	0.966928	0.903321	5.22713	1.46445e-05	9.88678e-05	2.7192
Gtpbp8	0.966554	2.52312	6.86011	1.8096e-07	1.97445e-06	6.87311
Dusp5	0.966247	3.41489	6.78504	2.20331e-07	2.34453e-06	6.5699
Herpud1	0.966151	3.63788	6.25928	8.88993e-07	8.16056e-06	5.15182
Gm3002	0.96598	5.96357	6.35792	6.82899e-07	6.46076e-06	5.29595
Zfp362	0.963979	2.4627	6.07703	1.45047e-06	1.26957e-05	4.79429
Vstm5	0.963374	0.636154	4.40504	0.000139085	0.000720385	0.506223
Slc4a11	0.963132	5.3061	7.87858	1.33627e-08	1.92643e-07	9.28752
Tagln2	0.962955	7.20967	8.78015	1.48468e-09	2.65624e-08	11.4699
Ppp1r2	0.962216	6.67238	8.76028	1.55657e-09	2.77535e-08	11.4372
Slc25a43	0.961498	0.543733	4.18583	0.000252298	0.00121279	-0.0324641
Lrfn5	0.961197	-1.02134	2.80952	0.00891952	0.0259404	-3.05008
Cd79b	0.96088	-0.450463	3.42103	0.00192374	0.00700864	-1.79316
Sulf1	0.960515	6.58444	7.9954	9.99195e-09	1.48199e-07	9.55422
Slc6a17	0.960254	-1.42743	2.89771	0.00719855	0.0215775	-2.83988
Kcnq4	0.959693	-1.24891	2.82927	0.00850325	0.0249146	-3.00444
Rbm11	0.959658	-0.623465	2.81724	0.00875454	0.0255327	-3.15661
Clcn4-2	0.959264	3.91284	7.75738	1.80995e-08	2.51762e-07	9.05162
Bdh1	0.959006	4.75381	7.52763	3.23349e-08	4.20953e-07	8.40951
Sgsh	0.958451	0.875583	5.17145	1.70582e-05	0.000113574	2.5811
Kank1	0.95731	4.13628	7.8825	1.32326e-08	1.91482e-07	9.34926
Rasl12	0.956993	-1.56853	2.60523	0.014501	0.0389927	-3.42392
Msx3	0.956869	-0.786702	3.174	0.00361998	0.0120297	-2.29715
Ppp1r3d	0.956193	-0.30092	3.75506	0.000801209	0.00328396	-1.00045
E130311K13Rik	0.955123	0.70085	4.28961	0.000190408	0.000944394	0.260523
Nat6	0.954571	3.09787	6.94836	1.43687e-07	1.59721e-06	7.02414
Gxylt2	0.954567	-1.6501	3.015	0.0053916	0.0168959	-2.52308
Dusp6	0.95395	7.05859	7.9478	1.12459e-08	1.65369e-07	9.4219
Rpl37rt	0.953891	1.3893	3.39402	0.00206288	0.00742445	-2.12702
Pctp	0.953885	2.80495	6.99038	1.28782e-07	1.45563e-06	7.18191
Spib	0.951998	0.529366	4.43306	0.00012886	0.000675815	0.625057
Bambi-ps1	0.951787	-0.619231	3.44538	0.00180609	0.00663796	-1.68018
Runx3	0.951397	1.50783	5.80275	3.04502e-06	2.45382e-05	4.18534
Snhg18	0.950954	-0.787777	3.3021	0.00261301	0.00912574	-1.99828
Erbb2ip	0.950914	4.43855	6.4333	5.58577e-07	5.41156e-06	5.54988
3010001F23Rik	0.950882	-2.90528	2.21556	0.0349715	0.0806676	-4.04098
Fhdc1	0.949733	0.190569	4.39156	0.000144289	0.000743846	0.571475
Ccdc107	0.949002	2.31488	6.08897	1.40456e-06	1.23428e-05	4.84411
Asns	0.948989	7.68509	8.42986	3.44272e-09	5.67295e-08	10.6001
Gskip	0.947978	2.67327	6.4746	5.00455e-07	4.90917e-06	5.83061
Cort	0.947519	-1.09347	2.59186	0.0149615	0.0400566	-3.59374
Dhx58	0.947101	-0.0985971	3.89646	0.000549783	0.00236848	-0.657528
Nacad	0.946996	-0.846937	3.24115	0.00305298	0.0104172	-2.18581
Trim21	0.946628	2.21888	5.6086	5.16274e-06	3.91323e-05	3.54584
Gbp4	0.944932	2.06962	4.79295	4.81553e-05	0.000284111	1.34874
Abracl	0.944925	4.89789	7.69748	2.1042e-08	2.85994e-07	8.84202
Myo1h	0.944683	-0.28556	3.73595	0.000842841	0.00343514	-1.01372
Khnyn	0.944554	4.21749	7.02445	1.17859e-07	1.35262e-06	7.1353
Ophn1	0.944275	1.73996	5.29554	1.21426e-05	8.36601e-05	2.77142
Tmem25	0.943435	-0.695641	3.31672	0.00251692	0.00883412	-1.9701
Pcdhga2	0.942934	0.0481846	3.79473	0.0007211	0.00299859	-0.963221
Myzap	0.942716	-0.696818	3.46416	0.00172018	0.0063631	-1.65792
Ptpmt1	0.942497	3.64023	6.67825	2.91845e-07	3.03236e-06	6.27344
Grik5	0.942209	4.28805	6.8034	2.09963e-07	2.2544e-06	6.55846
Gm14057	0.94198	0.268701	4.06984	0.000345156	0.00159128	-0.238643
Map6d1	0.941602	-0.649478	3.29823	0.00263907	0.00920218	-2.03177
Golim4	0.9415	3.97246	6.34989	6.97693e-07	6.58056e-06	5.36222
Gata4	0.940243	1.16624	5.14272	1.8456e-05	0.000122144	2.44866
Acnat1	0.940145	-0.249106	3.20687	0.0033309	0.0112168	-2.3068
Homer2	0.93975	2.83857	6.80373	2.09782e-07	2.25402e-06	6.68318
Rhbdd1	0.939693	3.15145	7.06331	1.06541e-07	1.23684e-06	7.33398
Slc6a4	0.938972	-2.18858	2.52802	0.017353	0.0453653	-3.54793
Cdkn1a	0.938717	5.60594	8.67653	1.90086e-09	3.31256e-08	11.2573
Rab29	0.936569	1.37533	4.27938	0.000195768	0.000968802	0.0932075
Stab1	0.936403	-2.27015	1.8855	0.0697133	0.140574	-4.7455
Gcgr	0.935882	-1.31993	2.91222	0.00694722	0.0209502	-2.83486
Prkg2	0.935527	0.230129	3.97199	0.000449064	0.00199297	-0.506391
Nod2	0.93525	-0.893255	3.31626	0.00251988	0.00884249	-1.98728
Slc25a4	0.934611	7.559	8.35062	4.17349e-09	6.71937e-08	10.4103
Zfp385c	0.934492	-0.373101	3.35334	0.00229096	0.00814251	-1.96213
Mthfsd	0.934325	3.70332	8.01925	9.41819e-09	1.40093e-07	9.7305
Pip5kl1	0.934126	0.448838	4.39867	0.000141522	0.000730801	0.567794
Sos2	0.933941	3.55227	6.64725	3.16727e-07	3.26671e-06	6.18961
Fhod1	0.933781	4.78894	7.42156	4.23618e-08	5.3877e-07	8.13625
E130304I02Rik	0.933708	-2.23303	2.29949	0.0290955	0.0696379	-3.98297
P2rx4	0.933616	1.42864	5.26118	1.33407e-05	9.07801e-05	2.74713
P4ha2	0.933367	2.87102	6.66923	2.98869e-07	3.097e-06	6.3306
Irs3	0.933296	-0.130715	4.08454	0.000331738	0.00154278	-0.164975
Rom1	0.933262	0.648133	4.49199	0.00010972	0.000584364	0.776336
Ppfia2	0.932381	-2.65406	1.82313	0.078911	0.15448	-4.74851
Hyal1	0.932034	2.50643	6.26513	8.7517e-07	8.03844e-06	5.27649
Oxct1	0.931847	6.53741	8.29641	4.76319e-09	7.60534e-08	10.3055
Calr4	0.931351	-1.77311	2.192	0.0368029	0.0840363	-4.26635
Jam3	0.931055	3.98879	8.27389	5.03262e-09	8.01896e-08	10.3465
Ppp3cc	0.93065	0.672653	4.44673	0.000124145	0.000653749	0.668445
Plac8	0.930308	2.76616	6.61467	3.45201e-07	3.5274e-06	6.1754
AF529169	0.930121	-0.647298	2.85286	0.00803017	0.0237112	-3.09391
D8Ertd82e	0.929738	4.67696	7.38356	4.66805e-08	5.89327e-07	8.04776
Man1a	0.92956	2.41596	5.99404	1.81428e-06	1.54339e-05	4.561
Ddit4	0.929402	5.99642	7.4347	4.09648e-08	5.24024e-07	8.13972
D030025P21Rik	0.928837	-0.461506	3.06444	0.00476719	0.0152424	-2.66808
Sqrdl	0.928394	-1.22468	2.68094	0.0121329	0.0335481	-3.35384
Rbmx	0.928236	3.8945	7.44551	3.98498e-08	5.11031e-07	8.24569
Comt	0.928107	4.19581	6.86805	1.77236e-07	1.9365e-06	6.73204
Ntn4	0.928083	-1.86302	2.58414	0.0152335	0.0406718	-3.48252
Arhgap10	0.927052	3.54939	6.63134	3.30323e-07	3.39559e-06	6.15028
Epb4.1l1	0.92699	5.77777	5.8996	2.34202e-06	1.94937e-05	4.06106
Gbp9	0.926898	0.690537	4.4212	0.000133092	0.000694708	0.582808
Kdf1	0.926701	3.20816	7.17567	7.96484e-08	9.57766e-07	7.62151
Dtx3l	0.926304	4.54494	6.0452	1.58034e-06	1.36719e-05	4.50327
Grb10	0.926146	7.04933	6.14316	1.214e-06	1.08978e-05	4.68891
Cacna2d1	0.925494	4.07249	5.56368	5.83529e-06	4.37486e-05	3.21873
Exph5	0.925305	-1.84951	2.23236	0.0337162	0.078495	-4.20877
Fosl1	0.925129	1.49881	4.70022	6.20841e-05	0.000355029	1.16857
4931440F15Rik	0.924855	-1.36352	2.63693	0.0134615	0.0366118	-3.40756
Cldn4	0.924214	6.00925	7.61463	2.59362e-08	3.46715e-07	8.59989
Llgl2	0.923978	7.10275	5.93842	2.1085e-06	1.77413e-05	4.13489
Dmrta2	0.923944	0.82159	4.4594	0.000119924	0.000632604	0.677543
Oxct2a	0.923879	-1.34556	2.97396	0.00596842	0.0183974	-2.69437
Ehbp1l1	0.923733	4.03071	7.24348	6.68733e-08	8.16224e-07	7.71087
Tspan13	0.923675	4.43188	7.81089	1.58264e-08	2.23773e-07	9.15659
Cacnb2	0.923577	-0.19743	3.35824	0.00226224	0.00805329	-1.99163
Armcx3	0.922657	2.44622	5.28287	1.25713e-05	8.62287e-05	2.6422
Nrep	0.921676	3.47033	6.96942	1.36009e-07	1.52837e-06	7.055
Spata6	0.921543	3.59356	6.30214	7.92657e-07	7.37266e-06	5.26708
Cers4	0.921398	3.91176	7.08148	1.01635e-07	1.18973e-06	7.30171
Rhou	0.921369	3.68323	7.0336	1.15087e-07	1.33005e-06	7.19818
Tubb4a	0.921128	1.78708	5.38406	9.53065e-06	6.75635e-05	3.01616
Stx7	0.920169	4.39135	7.37244	4.80284e-08	6.05354e-07	8.03697
Gje1	0.919923	-1.8364	2.64836	0.013104	0.0358059	-3.30198
Firre	0.919699	5.65034	6.27111	8.61265e-07	7.93567e-06	5.07041
Mapk4	0.919134	3.39912	5.76268	3.39492e-06	2.70194e-05	3.82183
LOC100861615	0.918929	0.00377723	3.85328	0.000616975	0.00261778	-0.780753
Slc39a3	0.918391	1.76411	4.9746	2.92644e-05	0.000183526	1.88991
Ube2j1	0.917998	4.60954	7.81318	1.57359e-08	2.22704e-07	9.14987
Tmem53	0.917622	-1.6828	2.62111	0.0139714	0.0377988	-3.44554
Gm3219	0.917617	1.22339	5.0423	2.43056e-05	0.000155653	2.20111
Fam64a	0.917281	4.34539	8.36859	3.99494e-09	6.47919e-08	10.5518
Gpr35	0.917274	-1.67468	2.55902	0.0161506	0.0427287	-3.5421
Ncmap	0.917123	-0.973544	2.92733	0.00669449	0.0202951	-2.86161
Fez2	0.917053	3.72388	7.78276	1.69825e-08	2.37509e-07	9.12963
Tasp1	0.916163	4.17503	7.90222	1.25973e-08	1.83353e-07	9.40107
Taok3	0.915446	4.00999	6.7049	2.72041e-07	2.83805e-06	6.3101
C1galt1c1	0.915182	2.1061	5.91583	2.24137e-06	1.87064e-05	4.41295
3110062M04Rik	0.914619	1.95214	6.11806	1.29877e-06	1.15489e-05	4.97434
Smim19	0.914475	2.18071	6.18348	1.08938e-06	9.84766e-06	5.13375
Hyal3	0.914396	-0.612678	3.01325	0.0054151	0.0169556	-2.70145
Rap2b	0.913848	5.98294	7.83016	1.50813e-08	2.14812e-07	9.14827
Plk2	0.912628	6.65266	8.13776	7.02818e-09	1.07654e-07	9.90787
Nudt16	0.911317	0.782616	3.97969	0.000439878	0.00195896	-0.580597
Gpsm1	0.910766	3.36283	7.33079	5.34348e-08	6.66425e-07	7.99559
Scly	0.910536	4.19516	7.40021	4.47363e-08	5.66171e-07	8.11678
Bicc1	0.910372	0.98113	4.54991	9.3664e-05	0.000506887	0.866259
Selo	0.910101	2.25276	6.43272	5.59438e-07	5.4155e-06	5.78406
Irx1	0.909994	-1.44561	2.32359	0.0275818	0.0666974	-4.06504
B3gat3	0.909314	3.65136	7.57467	2.86969e-08	3.79675e-07	8.60331
Prr33	0.909234	-2.83573	1.86969	0.0719524	0.143867	-4.63271
Slc17a5	0.908543	2.5261	5.79327	3.12438e-06	2.5073e-05	4.01366
4930555G01Rik	0.907658	-0.671145	2.9979	0.00562512	0.0174927	-2.72998
Galnt12	0.906504	2.49455	6.53743	4.23561e-07	4.22467e-06	6.01421
Atp6v1c2	0.906254	-1.1022	3.1744	0.00361632	0.0120253	-2.27476
Erbb2	0.905886	4.18406	7.08469	1.00793e-07	1.18166e-06	7.29552
Gch1	0.905839	0.944461	4.69007	6.3833e-05	0.000363549	1.29197
4933408B17Rik	0.905071	-2.11931	1.98187	0.0573252	0.119997	-4.55416
Prdm9	0.905062	0.441509	3.81209	0.000688556	0.00288039	-0.940635
Rasd2	0.904771	3.51804	7.0267	1.1717e-07	1.34606e-06	7.18975
Stk32a	0.904747	0.924582	5.23131	1.44778e-05	9.78709e-05	2.72
Gpr137b-ps	0.90462	-1.08374	2.85908	0.00790977	0.0233951	-2.97433
Rnf182	0.904353	-0.956925	3.00756	0.00549213	0.0171553	-2.69307
Kif26b	0.904225	-0.298706	3.87767	0.000578097	0.00247082	-0.69777
Atoh8	0.903829	-1.94922	2.29852	0.0291578	0.0697644	-4.02312
Kif5c	0.903463	4.86522	6.95604	1.40836e-07	1.573e-06	6.9223
Rnf130	0.903437	3.71802	6.52428	4.3859e-07	4.36611e-06	5.85564
2019-09-08	0.903018	4.97212	7.74613	1.86182e-08	2.57816e-07	8.96277
Pik3c2a	0.902418	5.92204	6.44337	5.43801e-07	5.294e-06	5.52687
Siah2	0.901856	2.53199	5.96365	1.96952e-06	1.66718e-05	4.47985
Zc3hav1l	0.901753	4.54839	5.88238	2.45382e-06	2.02929e-05	4.05688
Ndfip2	0.901083	4.82074	7.03282	1.1532e-07	1.33174e-06	7.12773
Glis2	0.900986	5.81031	7.41078	4.35437e-08	5.52891e-07	8.07958
Brinp2	0.900452	0.737327	4.85341	4.08004e-05	0.000246398	1.72481
Cd151	0.899647	5.77781	8.06369	8.43728e-09	1.27218e-07	9.74189
Bcl2l1	0.899308	5.73104	7.82201	1.53919e-08	2.1863e-07	9.13333
Rnf19a	0.898775	4.87256	7.66065	2.30896e-08	3.11629e-07	8.74892
Acr	0.898738	-3.16792	1.73706	0.093299	0.17604	-4.76968
Sertm1	0.898662	-0.224077	3.9076	0.000533643	0.00231185	-0.610134
Ecm1	0.898461	2.43798	5.56358	5.83692e-06	4.37486e-05	3.40318
Adamts4	0.898103	0.978117	4.17942	0.00025672	0.00123021	-0.0983897
Zdhhc14	0.897867	-0.916401	2.89466	0.00725235	0.0217008	-2.9379
Ier5	0.896764	2.97066	6.65633	3.09226e-07	3.19561e-06	6.26522
2610206C17Rik	0.896627	-0.0198243	3.40157	0.00202306	0.00730669	-1.87897
Sgpp1	0.89658	2.76089	6.41992	5.78837e-07	5.5788e-06	5.67369
Gm14827	0.896553	-0.493139	3.06195	0.00479696	0.0153027	-2.62442
Scin	0.896248	0.289569	4.21762	0.000231484	0.00112499	0.108472
Ptprn	0.895378	4.87462	7.24801	6.60974e-08	8.08032e-07	7.68575
Mobp	0.895009	1.23606	3.72672	0.0008637	0.0035075	-1.36461
Myh10	0.894933	7.34024	7.17676	7.94244e-08	9.55816e-07	7.43257
Cntf	0.894869	-2.36555	2.07353	0.0473785	0.102967	-4.40751
Rdh12	0.894725	-0.2115	3.84915	0.000623806	0.00264458	-0.76414
Wfdc2	0.894714	3.18107	5.78542	3.19163e-06	2.54935e-05	3.91496
Ctgf	0.894575	5.71496	7.73406	1.91913e-08	2.6433e-07	8.91156
Large	0.893376	3.97326	5.28718	1.24237e-05	8.53298e-05	2.47906
Atp2c2	0.893368	-0.947791	3.28011	0.00276426	0.00958028	-2.03816
Sh3yl1	0.893351	2.62489	6.82552	1.98126e-07	2.1392e-06	6.77444
Rai14	0.893106	7.1631	6.50709	4.59066e-07	4.55233e-06	5.66825
Slc30a3	0.892711	1.04359	5.13497	1.88518e-05	0.000124231	2.44395
Il15	0.892127	-2.4621	1.94498	0.0618198	0.12747	-4.57687
Mbnl3	0.892046	3.55601	6.36968	6.61788e-07	6.288e-06	5.44502
Frrs1l	0.891925	-0.781525	3.18556	0.0035157	0.0117418	-2.29881
Ston1	0.8919	3.03925	6.04856	1.56611e-06	1.35771e-05	4.63295
Spock1	0.89142	-1.9197	2.11489	0.0434128	0.095962	-4.36371
Tigit	0.891343	-1.64115	2.7274	0.0108638	0.0305588	-3.22902
Ptpn20	0.890672	-1.75182	2.26805	0.0311829	0.0736996	-4.07793
Psmb10	0.890622	4.72397	7.4538	3.90172e-08	5.01792e-07	8.22736
F2r	0.890407	5.51032	6.43519	5.55777e-07	5.39359e-06	5.51861
Nrgn	0.890036	1.54518	5.313	1.15758e-05	8.03645e-05	2.84196
Mdk	0.890009	6.62875	7.44745	3.9654e-08	5.08942e-07	8.16114
Slc44a3	0.889221	-1.43933	2.23069	0.0338394	0.0786393	-4.22271
Slc44a1	0.889037	5.07604	5.93038	2.15489e-06	1.80557e-05	4.16261
Timp3	0.888647	3.58229	6.03008	1.64612e-06	1.41831e-05	4.51903
Hhat	0.886418	-0.807018	2.93877	0.00650902	0.0197989	-2.85216
AI504432	0.886311	0.283832	3.97892	0.000440792	0.00196134	-0.491846
Elf4	0.886125	2.39079	5.06434	2.28801e-05	0.000147198	2.03241
Acot6	0.886055	-1.36922	2.57205	0.0156687	0.0416538	-3.57791
Ccbe1	0.885973	-1.6677	2.69181	0.011824	0.032835	-3.30032
Slc41a3	0.885297	0.395264	4.30043	0.000184888	0.000922051	0.308977
Plekhm2	0.885244	3.10957	6.31519	7.65457e-07	7.15081e-06	5.35372
Mir2861	0.885125	-2.21166	2.42419	0.0220071	0.0551965	-3.78222
Kbtbd3	0.884791	1.14358	4.99193	2.7906e-05	0.000176008	2.06951
Ahsg	0.884687	-0.0700847	3.77197	0.00076606	0.00315749	-0.989793
Rbp4	0.884116	-0.552382	3.06351	0.00477828	0.015262	-2.58729
Dapk3	0.883941	6.00431	8.30549	4.65886e-09	7.46191e-08	10.3408
Gm11110	0.883771	-1.26548	2.54165	0.0168145	0.0441372	-3.631
Gstm5	0.883522	1.86173	5.86162	2.59573e-06	2.13202e-05	4.28436
AA467197	0.882956	-2.37362	1.92142	0.0648479	0.132578	-4.63013
Fgfr1	0.882875	7.09244	8.02485	9.2884e-09	1.38296e-07	9.61469
B4galt4	0.882193	1.84204	5.42767	8.45948e-06	6.06099e-05	3.12454
Wipf3	0.881215	2.98767	6.08071	1.43616e-06	1.25923e-05	4.72172
Mllt3	0.881173	3.01766	5.25868	1.34321e-05	9.12411e-05	2.49418
Snap91	0.880561	0.744488	3.99385	0.000423469	0.00189903	-0.512025
LOC100503496	0.880461	-1.38192	2.22805	0.0340339	0.0789606	-4.23169
Cnppd1	0.880242	4.24494	7.28618	5.99176e-08	7.43074e-07	7.81998
Zmynd11	0.879764	5.30199	6.04074	1.59949e-06	1.37967e-05	4.45887
Twist1	0.879739	2.31982	4.78763	4.88619e-05	0.00028817	1.32067
4930526I15Rik	0.879213	0.866324	3.93113	0.000501068	0.00219787	-0.717343
Arfgef1	0.87902	6.30193	6.16414	1.14745e-06	1.03184e-05	4.76652
Emilin3	0.878992	2.05725	4.99206	2.78956e-05	0.000176008	1.89782
Dusp2	0.878663	1.32917	4.66324	6.86998e-05	0.000388402	1.11508
Dqx1	0.878647	0.702984	3.43181	0.0018708	0.00684157	-2.01522
Pfkfb3	0.878288	4.75779	6.9889	1.29277e-07	1.4591e-06	7.00928
Tmeff2	0.878282	0.0464905	3.50301	0.00155479	0.00581963	-1.67579
Tmem44	0.877725	1.80967	5.06433	2.28805e-05	0.000147198	2.13237
Efna1	0.877639	1.18906	4.80483	4.66122e-05	0.000276298	1.51667
Gas1	0.877364	1.35701	4.35197	0.000160709	0.000813823	0.298781
Baiap2l2	0.876835	-0.403337	3.24207	0.0030459	0.0104046	-2.20898
Dapk2	0.876645	-0.729841	2.66517	0.012594	0.0346246	-3.43103
Lzts1	0.876481	-0.874757	2.40617	0.0229228	0.0570759	-4.00266
Cacng6	0.876374	0.442799	3.86775	0.000593608	0.00253046	-0.797726
Nr2f2	0.876096	-2.04775	1.97947	0.0576089	0.120461	-4.60919
Ctdsp1	0.876095	5.40592	6.73364	2.52216e-07	2.65093e-06	6.31431
Igsf1	0.875823	1.23335	4.72109	5.86342e-05	0.000337677	1.31833
Wdpcp	0.875665	0.0284429	3.63415	0.0011028	0.00431724	-1.32463
Pex2	0.874696	3.45428	5.83863	2.76265e-06	2.25213e-05	4.04062
Myl6	0.87452	7.78233	8.64897	2.0305e-09	3.52653e-08	11.1337
Trpa1	0.874097	0.644753	3.97902	0.000440669	0.00196134	-0.570401
Ube2h	0.873794	5.66809	7.00108	1.25245e-07	1.4219e-06	7.01703
Pkp3	0.873598	3.50342	6.47778	4.96247e-07	4.88029e-06	5.74785
Prob1	0.873583	2.22258	4.34635	0.000163185	0.000823992	0.119391
Lppr2	0.873248	1.69593	5.4303	8.39886e-06	6.02315e-05	3.14941
B4galt2	0.873097	4.02699	7.572	2.8892e-08	3.81276e-07	8.56947
Nol4	0.872529	-0.268041	3.41486	0.0019547	0.00709966	-1.80749
Platr22	0.872508	1.10561	4.0896	0.000327241	0.00152601	-0.347611
Mansc1	0.872496	-0.949125	3.0674	0.00473211	0.0151648	-2.56253
Ppapdc2	0.872355	1.40826	4.66287	6.8768e-05	0.000388645	1.10563
Mdfi	0.872077	4.02536	7.18497	7.77598e-08	9.38711e-07	7.57834
Gmnc	0.871755	-0.358524	3.15645	0.00378409	0.0125003	-2.45523
Ift81	0.87159	3.60564	6.82908	1.96284e-07	2.12377e-06	6.67953
2700046G09Rik	0.87154	-0.988735	2.48042	0.0193606	0.0497442	-3.81251
Fam171a2	0.871094	3.15962	7.09487	9.81672e-08	1.15614e-06	7.41737
Ablim3	0.870876	-0.500023	3.22382	0.00319059	0.0108175	-2.23392
Nr6a1	0.870703	7.23181	6.33966	7.17023e-07	6.74229e-06	5.21584
Map2	0.870104	3.71795	5.36643	1.00014e-05	7.06411e-05	2.70513
[truncated: 13,441 more rows]

## Sheet: toptable-48h_high
GeneID	logFC	AveExpr	t	P.Value	adj.P.Val	B
Chac1	2.71641	2.13977	11.1667	7.36985e-12	1.13791e-07	16.6074
Nupr1	2.30255	0.444611	7.77007	1.75319e-08	2.42601e-06	9.24335
Adm2	2.22743	-1.32321	4.89622	3.62815e-05	0.000143859	2.14313
Ubap1l	1.79701	-0.434657	6.59187	3.66669e-07	8.12951e-06	6.34349
Fut1	1.52405	-1.29681	4.02576	0.000388653	0.000953567	0.0714061
Ano2	1.33636	-2.8152	3.15855	0.00376406	0.00662795	-1.88694
Dyrk4	1.30705	-2.91434	2.86128	0.00786754	0.012696	-2.45063
Vldlr	1.24763	0.509942	4.93188	3.29014e-05	0.000133993	2.36066
Slc6a9	1.22253	2.00082	6.74158	2.47e-07	6.74927e-06	6.98319
Serpinf1	1.14275	-0.0679677	5.25819	1.34501e-05	6.91178e-05	3.1408
Akr1cl	1.11632	-2.32558	2.29125	0.0296299	0.0415783	-3.44852
Gdf15	1.10302	0.411557	6.1073	1.33693e-06	1.58299e-05	5.31795
Stra8	1.09963	0.331939	3.56853	0.00131014	0.00266165	-0.984206
Jdp2	1.06586	0.140326	4.17533	0.000259573	0.000680906	0.486579
Cyb5r2	1.01479	-1.59835	2.84133	0.0082583	0.0132517	-2.47343
Dleu7	1.01332	-0.700647	3.76485	0.000780664	0.00170996	-0.492648
Gm19897	0.996331	-2.53355	2.39275	0.0236274	0.0339134	-3.27798
Pck2	0.985533	4.56201	5.91535	2.2443e-06	2.11983e-05	4.83519
Wdr95	0.960387	-0.284592	4.02261	0.000391961	0.000959491	0.115436
Cda	0.938767	-1.9251	2.57276	0.0156427	0.0233718	-2.97072
Rpl37rt	0.918381	1.3893	3.56392	0.00132605	0.00268903	-1.04834
Slc25a18	0.871151	-3.10035	2.10048	0.0447602	0.0603526	-3.73477
Uckl1os	0.856894	0.240684	4.00359	0.000412532	0.000998981	0.0750396
Gm6904	0.855514	-3.1594	1.87381	0.071363	0.091897	-4.06237
Hist1h1t	0.826989	-2.99781	1.73166	0.0942712	0.118318	-4.25738
Obox6	0.825224	-2.00881	2.34783	0.026132	0.0371321	-3.40004
Bhmt	0.822925	-0.43548	2.78108	0.00955249	0.0150716	-2.68363
Kcnk7	0.818823	-1.9572	1.77939	0.085966	0.108832	-4.28207
Apoa2	0.811106	-2.63741	1.7358	0.0935244	0.117438	-4.29303
Stc2	0.80743	2.81894	4.35359	0.000160006	0.000459276	0.804411
Ndufa4l2	0.802478	1.32999	4.43255	0.00012904	0.000387019	1.07227
Avil	0.797559	-2.22634	2.07156	0.0475746	0.0637245	-3.81624
Adgrd1	0.796877	0.725288	3.73934	0.000835301	0.00180563	-0.646191
Rec114	0.790889	0.521279	4.1959	0.000245517	0.000650108	0.509889
Rhox9	0.778358	1.11297	4.43827	0.00012704	0.00038221	1.10333
1700028I16Rik	0.767685	-2.10464	1.94336	0.0620234	0.0809708	-4.02001
Ankrd22	0.76717	-2.74545	1.8335	0.0773125	0.098691	-4.12927
Izumo1	0.762314	-1.63586	2.39379	0.0235721	0.0338498	-3.30649
Trib3	0.762202	3.97036	5.60575	5.20304e-06	3.63342e-05	4.02998
Slc1a4	0.758814	4.50979	5.42693	8.47645e-06	4.99824e-05	3.55331
Gm16157	0.74321	-1.4035	1.571	0.127345	0.15574	-4.63275
Gm7008	0.734279	-2.58166	1.68918	0.102224	0.127275	-4.32973
Fam3b	0.732241	-2.69413	1.52125	0.139343	0.168861	-4.52713
Aurkc	0.728185	2.21861	3.40092	0.00202642	0.00385988	-1.58611
4930558C23Rik	0.722158	-1.33286	2.63789	0.0134311	0.0203809	-2.91373
1700096K18Rik	0.722029	-0.25218	2.84298	0.00822521	0.0132057	-2.56723
Parvg	0.716914	-0.525366	2.90524	0.00706711	0.0115394	-2.44298
Ccdc160	0.714709	2.7361	4.52886	9.92114e-05	0.000312745	1.25701
Rhox6	0.713489	1.21275	3.59757	0.00121409	0.00248978	-1.02972
Atp2b3	0.699095	-2.67034	1.48021	0.149912	0.180297	-4.56523
Mfi2	0.695086	-1.3781	1.96471	0.0593795	0.0778549	-4.05636
Vegfa	0.69251	3.59224	4.54521	9.48747e-05	0.000301599	1.25453
Slc22a20	0.690183	-2.28225	1.8493	0.0749322	0.0959968	-4.17135
Gpt2	0.686781	5.14547	5.13583	1.88075e-05	8.77039e-05	2.75581
C130021I20Rik	0.65698	-2.54096	1.75254	0.0905581	0.114056	-4.2827
Cela2a	0.633436	-0.139723	3.00925	0.0054692	0.00921279	-2.24472
Adra2c	0.633158	-2.56098	1.14091	0.263512	0.301335	-4.92338
Cd37	0.632856	2.31313	1.74464	0.0919489	0.115704	-4.98083
Tnfaip8l2	0.626055	-1.22791	1.6681	0.106374	0.132026	-4.52425
Oit1	0.613844	-1.71201	1.80426	0.0818914	0.104075	-4.2846
Rpl14-ps1	0.608824	3.85729	3.1238	0.00410839	0.00717006	-2.3431
6330415G19Rik	0.606941	-2.23005	1.52239	0.139057	0.168547	-4.58464
Gjb1	0.605418	-0.379489	1.48902	0.147592	0.177853	-4.96399
Kis2	0.603913	-1.93355	1.34634	0.188924	0.222773	-4.77489
Ldhc	0.60301	-0.55233	2.53534	0.0170617	0.0252572	-3.17201
Slc7a11	0.602995	-1.97586	1.59182	0.122584	0.150342	-4.50779
Fhad1	0.602552	-2.21949	1.43161	0.163257	0.194753	-4.69609
Tmprss13	0.59547	0.487162	3.48648	0.00162318	0.00319097	-1.23424
Pkd2l1	0.590845	-1.47174	2.08589	0.0461612	0.0620412	-3.89684
Tnnt3	0.59018	-0.353262	2.16089	0.0393529	0.0536757	-3.81915
Mybpc1	0.588992	-0.882142	2.28352	0.0301393	0.042218	-3.64
Tuba3b	0.587311	-2.43387	1.18525	0.245819	0.283264	-4.96124
Podnl1	0.587293	-0.927962	1.96224	0.0596794	0.0782282	-4.13109
2610028H24Rik	0.58226	-2.14328	1.61666	0.117096	0.144118	-4.46554
Scml4	0.580087	-2.59918	1.56068	0.129764	0.158283	-4.52902
Tmem154	0.570532	-0.511617	2.07254	0.0474771	0.0635994	-3.9986
Hspb6	0.566761	1.42544	3.30447	0.00259718	0.00479385	-1.69246
Mrgpre	0.565729	-1.45903	1.53107	0.136905	0.16615	-4.6129
Gpr132	0.560717	-2.50647	1.24852	0.222115	0.258203	-4.86909
Tomt	0.558098	-1.9381	1.36202	0.183982	0.217178	-4.78191
Tph2	0.557594	-2.14138	1.46651	0.153582	0.184222	-4.65318
Slc13a3	0.555488	-2.62299	1.47311	0.151807	0.182291	-4.62058
Spi1	0.555268	-2.0271	1.31798	0.198125	0.232504	-4.86506
Il1r2	0.554767	-1.97005	1.58483	0.124166	0.152128	-4.56877
Prss46	0.545765	-2.16528	1.33266	0.19332	0.227314	-4.86965
Klb	0.541755	-2.72834	1.25299	0.22051	0.256473	-4.84564
Fbxo36	0.540205	0.797969	2.17649	0.0380553	0.0520714	-4.001
Abca14	0.533936	-1.19231	1.37017	0.181453	0.214455	-4.89229
Capn9	0.525135	-2.98438	0.969155	0.340715	0.379637	-5.08151
Pcdhgb5	0.522095	-0.738103	1.81179	0.0806906	0.102658	-4.33407
Pdzd3	0.520886	-2.78279	1.20493	0.238252	0.27514	-4.85936
Pramel6	0.518605	0.643318	2.09318	0.0454558	0.0611817	-4.19081
4930465K10Rik	0.514537	-2.46049	1.2489	0.221978	0.258063	-4.83655
Gdf9	0.509681	-2.55755	1.16177	0.255078	0.292536	-4.93873
1700013H16Rik	0.509446	-2.65017	1.26687	0.215574	0.25111	-4.76523
Herpud1	0.508596	3.63788	3.36363	0.0022311	0.00420561	-1.75643
4933416C03Rik	0.507607	-2.59802	1.36379	0.183431	0.216642	-4.76237
Ddit3	0.507375	1.52827	2.91176	0.00695507	0.0113794	-2.59129
Inha	0.502354	-0.898565	1.21534	0.234323	0.271088	-5.11686
Lct	0.500673	-2.62794	1.14404	0.262233	0.30005	-4.94596
Hist1h2ak	0.498931	-1.919	1.25679	0.219151	0.25495	-4.92912
Ncf2	0.496748	0.391378	2.30344	0.0288423	0.0405947	-3.72152
Hist1h2bp	0.494504	-2.31511	1.10769	0.277364	0.31547	-5.02023
F730035M05Rik	0.488605	-2.52803	1.1661	0.253349	0.290899	-4.94131
Slc16a9	0.488498	-0.170687	1.87155	0.0716853	0.0922659	-4.36547
4930524B15Rik	0.486836	-0.312265	1.60641	0.119334	0.146686	-4.74753
Zc3h6	0.484524	0.312759	2.10698	0.0441482	0.0595941	-4.03048
Cd96	0.483666	-1.57176	1.47573	0.151106	0.18152	-4.72464
Myf5	0.48144	-2.09079	0.944853	0.352767	0.391794	-5.05823
Sardh	0.480504	-2.17626	1.3097	0.200876	0.235428	-4.85777
5930430L01Rik	0.476587	-0.505152	1.71759	0.0968447	0.121252	-4.52057
Ntng2	0.472549	-1.19083	1.75362	0.090369	0.113846	-4.43506
Appbp2os	0.472078	-2.30973	1.07148	0.293045	0.331619	-5.06889
Slc47a2	0.471262	0.198334	1.8505	0.0747529	0.0958148	-4.48504
1700056E22Rik	0.470899	-2.04003	1.14327	0.262548	0.300366	-4.99906
Rps15a-ps6	0.468053	2.94435	2.26086	0.031679	0.0441447	-4.11262
Pnlip	0.46778	-2.02229	1.23472	0.227132	0.263579	-4.95278
Bco1	0.466472	-2.83612	1.11093	0.275988	0.314043	-4.96507
Slamf9	0.464802	-0.745502	1.46017	0.155304	0.186129	-4.79666
Apon	0.464089	-1.18195	1.32131	0.197027	0.231285	-4.94598
4930481A15Rik	0.458774	-2.31681	1.24327	0.224014	0.260294	-4.90582
Calml4	0.457942	1.94236	3.08181	0.00456461	0.00785879	-2.31265
Tuba3a	0.456588	3.15774	2.72563	0.0109098	0.0169515	-3.24458
Egln3	0.455249	3.51015	3.53638	0.00142511	0.00285429	-1.33769
Apom	0.45462	0.198132	1.93069	0.0636416	0.08288	-4.39102
Hsd17b1	0.451901	0.232631	1.97968	0.0575841	0.0757582	-4.25015
Fam183b	0.450449	-1.37883	1.47759	0.150611	0.181023	-4.83172
Hoxb4	0.448151	-1.68952	1.1166	0.273597	0.311552	-5.04879
Spink2	0.442503	-2.15229	1.31464	0.199233	0.233733	-4.85734
4931409K22Rik	0.440418	-2.27749	0.962951	0.343765	0.382732	-5.15947
Cabp4	0.435032	-0.750506	1.3986	0.172845	0.205255	-5.05745
Tac2	0.430398	-2.42879	0.960083	0.345181	0.384198	-5.14756
Itgb1bp2	0.430309	-2.00205	1.19534	0.241918	0.279143	-4.98136
Slc7a9	0.429487	-1.44544	1.06268	0.296952	0.335622	-5.21864
Nrxn3	0.429095	-2.73142	1.03267	0.310542	0.349651	-5.04009
Pdzk1	0.42889	0.936529	2.24324	0.032925	0.0457407	-3.9217
Drd4	0.425609	-1.81837	1.09758	0.281681	0.320007	-5.03945
Fgg	0.421665	-2.51554	1.0136	0.319401	0.358372	-5.07889
Usp29	0.420951	0.830469	2.26978	0.0310647	0.0433827	-3.83202
Cd22	0.420621	-1.83495	1.206	0.237847	0.274692	-4.99597
Gm38509	0.420315	-0.308186	1.58415	0.124321	0.152295	-4.87579
Pabpc6	0.42009	-1.17695	1.22633	0.230225	0.266827	-5.11418
Osm	0.417652	-1.07958	1.53416	0.136145	0.165348	-4.7927
Sgol2b	0.415252	1.11485	1.94996	0.0611953	0.0800386	-4.53463
Tha1	0.413617	-0.4288	1.60922	0.118717	0.145974	-4.71521
Col26a1	0.408674	-0.0394881	1.7815	0.0856145	0.108431	-4.56548
4930525G20Rik	0.408624	-1.62906	1.3976	0.173142	0.205544	-4.84401
Fbln5	0.408165	-2.21543	1.02232	0.315328	0.35442	-5.04481
Copz2	0.406843	-0.607132	1.27672	0.212123	0.247445	-5.10527
Gm15421	0.405568	0.731303	1.86033	0.0733068	0.094141	-4.47981
Gm5091	0.404357	0.485217	1.38439	0.177107	0.209913	-5.20034
Atf4	0.403668	7.39143	3.76569	0.000778925	0.00170663	-0.885546
4930552P12Rik	0.403434	-2.96779	0.834025	0.411282	0.450688	-5.16199
Xirp2	0.40051	-0.464362	1.23576	0.226753	0.263199	-5.17456
3830417A13Rik	0.394863	0.839109	1.54554	0.133376	0.16219	-4.91453
Rgs5	0.393758	-2.89261	0.882155	0.385157	0.424319	-5.10195
Hnf4a	0.393723	-0.620455	1.3312	0.193794	0.22782	-5.10988
Mfsd4	0.393153	-1.31699	1.34726	0.188633	0.222447	-4.91752
Syna	0.392404	-0.922387	1.41999	0.166581	0.198412	-4.90058
Tmem139	0.391781	-2.17271	0.881399	0.385559	0.424731	-5.19785
Prss50	0.389708	2.91508	2.96164	0.00615264	0.0102356	-2.67734
Hist1h2ag	0.38875	-2.11425	0.921086	0.364825	0.403966	-5.20796
Lax1	0.38718	-0.529558	1.42788	0.164318	0.195958	-4.96074
Pilra	0.383599	-1.90267	1.02834	0.312538	0.351694	-5.14486
Ablim2	0.380851	-1.26907	1.25849	0.218542	0.254312	-5.03685
Ms4a6d	0.38019	-1.38968	1.2604	0.217863	0.253604	-5.04264
Tnnt1	0.376769	2.45279	2.83083	0.00847127	0.013554	-2.90548
Rad51ap2	0.376643	-3.10661	0.815829	0.421442	0.460677	-5.1034
Pi16	0.374361	-1.89456	0.967034	0.341755	0.380741	-5.15901
Cyct	0.374205	0.70838	1.78727	0.0846567	0.107333	-4.70096
Aldh1b1	0.3735	1.72968	2.28725	0.0298922	0.0419121	-3.94456
4933427D06Rik	0.373152	-0.771024	1.37227	0.180806	0.213854	-5.04163
Ushbp1	0.372741	-0.673431	1.34389	0.189706	0.223594	-5.08811
2410004I01Rik	0.371014	-2.27437	0.776252	0.444068	0.482948	-5.24002
Ctcflos	0.369449	-3.09958	0.813897	0.422529	0.461637	-5.15663
Ucma	0.369161	-0.953059	1.2107	0.236069	0.272884	-5.11171
Hist1h2bg	0.367953	-2.78381	0.839294	0.408369	0.447687	-5.18432
Cyp46a1	0.367069	-0.890401	1.10792	0.277264	0.315379	-5.18661
Mir684-1	0.366813	1.28453	1.60827	0.118926	0.146219	-4.98532
Hus1b	0.365478	-0.472175	1.47589	0.151062	0.181481	-4.91502
Nhlh2	0.358605	-2.19483	0.99421	0.328583	0.367484	-5.13839
Lefty1	0.355346	6.98847	3.16478	0.00370528	0.00653897	-2.34679
Mthfd2	0.3549	6.27785	3.09323	0.00443595	0.0076612	-2.50304
Myot	0.354866	-2.11734	0.734075	0.468968	0.507953	-5.35045
Cdh16	0.351361	-0.969867	1.06759	0.294769	0.333374	-5.28249
Ccna1	0.350928	-1.33018	1.00212	0.324816	0.363839	-5.22457
Mag	0.350815	-2.28465	0.809414	0.42506	0.464073	-5.26584
Tnnt2	0.350751	-1.80967	0.885477	0.383394	0.422588	-5.27093
A730036I17Rik	0.350649	-0.458424	1.51371	0.141238	0.170956	-4.95174
H19	0.350501	3.25107	1.62423	0.115464	0.14236	-5.26922
Npm2	0.349534	-1.81097	0.94703	0.351676	0.390779	-5.22898
Agrp	0.348299	-2.79635	0.840619	0.407639	0.447013	-5.19427
Hist1h2bk	0.348054	-2.0987	1.0342	0.309836	0.348933	-5.13759
Hoxb1	0.347971	-1.05754	0.845786	0.404798	0.444119	-5.28722
Myrfl	0.34674	-1.88142	1.18252	0.246885	0.284322	-5.05042
Aqp7	0.343727	-2.26524	0.862794	0.395536	0.434853	-5.19759
Cebpb	0.343629	3.63655	2.59486	0.0148571	0.0223124	-3.50388
Fgl1	0.343308	-3.11681	0.864469	0.394631	0.433919	-5.10687
Fkbp6	0.341529	1.37727	2.11586	0.0433242	0.0585698	-4.26696
Otub2	0.340284	2.95016	2.41236	0.0226044	0.0325693	-3.81206
Tekt1	0.339787	1.56953	2.0023	0.0549614	0.0726358	-4.45597
Fhl4	0.337528	0.0923423	1.07154	0.293021	0.331616	-5.41274
Ppp1r14a	0.336878	3.0773	2.63201	0.0136181	0.0206343	-3.378
Cd164l2	0.336734	-0.111575	1.49968	0.144819	0.174839	-4.92746
Cyp2c55	0.335633	-1.13785	1.1841	0.246268	0.283674	-5.12906
Calcoco2	0.335454	4.74148	2.3119	0.0283069	0.0399031	-4.17263
1700121N20Rik	0.334236	-2.87823	0.788562	0.436953	0.47588	-5.22471
Agmat	0.332573	-1.58439	1.10363	0.279092	0.317342	-5.15721
5330417C22Rik	0.328776	-1.79789	0.989446	0.330867	0.369691	-5.2378
Pik3ip1	0.328102	1.63253	2.15614	0.039756	0.0541787	-4.14577
Hist1h3c	0.327701	-1.50936	0.997823	0.326858	0.365755	-5.26895
Cmtm5	0.325932	-2.73046	0.747867	0.460737	0.499564	-5.23225
F2	0.324815	-1.0988	1.05888	0.298648	0.337292	-5.31048
C8b	0.323577	-2.03972	1.07398	0.291943	0.330639	-5.16751
Grin2c	0.323294	-1.19763	1.00574	0.323099	0.362153	-5.32635
Trpc5os	0.323153	-0.849624	1.17104	0.251391	0.288908	-5.17955
4933408B17Rik	0.322973	-2.11931	0.731203	0.470693	0.509607	-5.3102
Kcnj15	0.322378	-2.35022	0.71614	0.479799	0.518556	-5.26831
Ctcfl	0.322375	0.775004	1.80773	0.0813364	0.10342	-4.64936
Rbp7	0.318324	0.38124	1.42146	0.166159	0.19794	-5.11336
Ceacam10	0.317466	-2.77505	0.720197	0.477337	0.516076	-5.26768
C1qtnf6	0.317127	-2.31655	0.632728	0.532013	0.568935	-5.3196
H2-Ab1	0.316799	-0.723949	0.974787	0.337961	0.376868	-5.2983
Mkrn2os	0.316306	-2.44068	0.781544	0.441001	0.479883	-5.25906
3632454L22Rik	0.315881	-2.86205	0.768277	0.448714	0.487555	-5.20693
Myom3	0.315505	-0.736184	1.0632	0.296718	0.335407	-5.354
Gm5820	0.315279	-3.24612	0.638356	0.528397	0.565499	-5.24467
Gm11346	0.31487	-1.40645	1.00665	0.322668	0.361802	-5.26777
Hormad1	0.314658	2.82929	1.97626	0.0579893	0.0762328	-4.69287
4933406J08Rik	0.31442	-0.468335	1.03858	0.30783	0.346876	-5.42381
Bnip3	0.313543	5.87627	2.80498	0.00901771	0.014323	-3.15658
Gipc3	0.312459	-2.83058	0.689729	0.496007	0.534241	-5.2475
Gm20337	0.310659	-0.581908	1.02131	0.315798	0.35487	-5.36185
Amn	0.307455	1.16421	1.73427	0.093801	0.117757	-4.76285
Pla2g2f	0.306583	-2.88451	0.634564	0.530832	0.567829	-5.30816
Sec14l3	0.305898	-1.10211	0.711509	0.482619	0.521312	-5.47697
6430550D23Rik	0.305868	-2.10862	0.687806	0.497199	0.535263	-5.31091
Krt42	0.304102	4.32596	1.97928	0.0576316	0.0758142	-4.78496
Hspb2	0.302409	-0.41712	0.896803	0.377423	0.41666	-5.39674
Aldh1l2	0.300884	0.736876	1.54228	0.134163	0.163096	-5.034
Gm5134	0.299779	0.926782	1.0573	0.299358	0.33802	-5.69469
Gm5617	0.299242	1.75662	1.56931	0.127741	0.156161	-5.14031
Spa17	0.297242	0.155902	1.30124	0.203719	0.238524	-5.20585
Olfr20	0.296889	-3.544	0.649816	0.521074	0.558475	-5.18703
Platr9	0.294706	-2.3767	0.699109	0.490215	0.528556	-5.32903
Hist3h2ba	0.292723	-0.144635	1.13021	0.267918	0.305807	-5.3186
Cfap57	0.292705	-1.72323	0.788448	0.437019	0.475918	-5.408
Pth1r	0.292153	2.65582	2.04151	0.0506644	0.0674942	-4.47943
Pdcl2	0.291479	0.337641	1.52448	0.138535	0.167961	-5.06271
Ggnbp1	0.289703	1.48362	1.57929	0.125433	0.153571	-5.10204
Gm973	0.288088	-0.0913677	1.09744	0.281742	0.320048	-5.5044
Phactr3	0.287894	0.968462	1.6288	0.114488	0.141245	-4.92844
Tsc22d3	0.287496	0.618285	1.18443	0.246137	0.283587	-5.35017
Unc5cl	0.28713	-0.159569	1.39924	0.172653	0.205043	-5.06518
Cryga	0.28685	-2.29445	0.638201	0.528496	0.565566	-5.41996
Insl3	0.285783	-1.89933	0.715569	0.480146	0.518859	-5.41293
Kcng4	0.285096	-2.84074	0.629654	0.533994	0.570737	-5.32078
Cep83os	0.280085	-2.01213	0.548302	0.587803	0.623287	-5.41413
A630095N17Rik	0.279068	-3.16622	0.583985	0.563877	0.600349	-5.27936
Cyp2t4	0.279066	-2.76176	0.712293	0.482141	0.520868	-5.27704
Lmx1b	0.275577	-1.53182	0.780454	0.441631	0.480433	-5.44885
Pzp	0.274359	-1.73742	0.909901	0.370593	0.409853	-5.37389
Pik3ap1	0.274246	-2.2009	0.657561	0.516157	0.553742	-5.34425
Rhox8	0.273566	0.881424	1.28704	0.208555	0.24378	-5.36235
Foxd4	0.27337	-2.76475	0.674353	0.505583	0.543569	-5.27205
Medag	0.273102	-2.91528	0.559933	0.57995	0.616007	-5.28986
Pla2g4f	0.270106	-0.957703	1.07293	0.292406	0.331067	-5.33267
2010001A14Rik	0.269773	-0.668777	0.888062	0.382026	0.421204	-5.48789
Cpn1	0.269624	0.904334	1.56196	0.12946	0.157963	-5.06289
Aldh18a1	0.268281	5.75606	2.13066	0.0419807	0.056958	-4.53627
Gm11545	0.268242	-1.74723	0.6415	0.526382	0.563616	-5.47946
Pex11g	0.267576	-0.775686	0.803754	0.428268	0.467279	-5.46836
Agbl3	0.267473	-0.852827	0.809005	0.425292	0.464261	-5.48141
Apobec2	0.267407	2.86568	1.65303	0.109425	0.135427	-5.17396
A230056P14Rik	0.26739	-2.18459	0.652746	0.519211	0.556671	-5.39404
Crybb3	0.26717	-2.86487	0.665196	0.511334	0.548988	-5.25221
Abcb11	0.266211	-2.33383	0.690629	0.49545	0.533678	-5.39003
Rasl12	0.262117	-1.56853	0.730597	0.471057	0.509929	-5.37637
Neurog1	0.261607	-1.06409	0.998009	0.32677	0.365682	-5.35627
Meiob	0.260078	-2.18138	0.753697	0.457284	0.496237	-5.3768
Grid2	0.25991	-2.52052	0.473334	0.639622	0.672369	-5.43981
Pxylp1	0.259293	0.37423	1.16349	0.254391	0.291943	-5.36934
Gabrp	0.258978	-2.62333	0.579482	0.566869	0.603327	-5.38887
Adam28	0.257343	-2.15658	0.647882	0.522306	0.559718	-5.37275
Gm4922	0.257214	-3.06652	0.584138	0.563775	0.600282	-5.27386
Anxa9	0.254276	-1.00532	1.00611	0.322924	0.362035	-5.31234
Gm12657	0.251741	1.71163	1.10129	0.280088	0.31831	-5.67663
Ttc29	0.250306	-1.30312	0.938003	0.356215	0.395055	-5.42641
AI182371	0.250034	-0.919955	0.834406	0.411071	0.450494	-5.45271
Pdha2	0.24992	-1.24238	0.88897	0.381546	0.420795	-5.44511
Vpreb3	0.248901	-0.637331	0.992824	0.329246	0.36816	-5.43345
Rax	0.248508	-1.90796	0.774037	0.445356	0.484226	-5.41654
Mir3064	0.248159	-1.03793	0.87962	0.386506	0.425653	-5.35812
Hist1h1d	0.244231	-1.45738	0.65283	0.519158	0.556652	-5.49765
Efcab1	0.243519	-2.096	0.556479	0.582277	0.618149	-5.39384
Mlycd	0.242396	1.67689	1.26282	0.217005	0.252681	-5.48427
1700019A02Rik	0.242227	0.0186944	1.03026	0.311652	0.350773	-5.52389
Gm13498	0.240238	-2.17693	0.647571	0.522504	0.559852	-5.34427
Mycbpap	0.239701	-2.46481	0.501084	0.620204	0.654274	-5.33681
H2-T23	0.2396	-0.140256	1.05395	0.300859	0.339616	-5.40496
Dnaic2	0.236017	-0.478871	0.934909	0.357779	0.396733	-5.49839
Fgr	0.235886	1.92774	1.2969	0.205186	0.240078	-5.59722
Adam21	0.23531	-2.62921	0.529071	0.6009	0.635864	-5.33629
Dppa3	0.234437	2.69517	1.53746	0.135337	0.164432	-5.34824
Cd6	0.232959	-0.0557229	1.01927	0.316746	0.355703	-5.49468
Ttll13	0.232502	-0.577433	0.826747	0.415328	0.454637	-5.55405
Mfap5	0.231774	0.983257	1.26802	0.215169	0.250657	-5.4336
Gm6402	0.228419	3.88329	1.28247	0.21013	0.245342	-5.76533
Prr33	0.227779	-2.83573	0.483222	0.632672	0.665835	-5.33426
Slc38a8	0.226652	-1.94147	0.430462	0.670135	0.701769	-5.52364
Rac2	0.225945	-0.278522	0.929559	0.360496	0.399545	-5.59573
Slc35f3	0.221412	-1.09333	0.748235	0.460519	0.499397	-5.48432
Magohb	0.219664	1.79119	1.39462	0.174031	0.206489	-5.41391
Gm3336	0.219649	-1.92065	0.534629	0.5971	0.63232	-5.4363
Gm5797	0.219562	-1.70184	0.496059	0.623701	0.657468	-5.52314
0610040B10Rik	0.219352	-1.56377	0.68283	0.500291	0.538292	-5.47338
Adgb	0.219141	-3.10269	0.458314	0.650242	0.682743	-5.33322
Alx4	0.219046	-1.81243	0.440565	0.662889	0.694983	-5.49917
1700016K19Rik	0.218103	-1.95301	0.540095	0.593376	0.62885	-5.46505
BC055111	0.217365	0.640271	1.14502	0.261833	0.299637	-5.49631
Kl	0.216714	-1.68238	0.647271	0.522696	0.560018	-5.3883
D630003M21Rik	0.21616	0.509332	0.941918	0.354241	0.393234	-5.65368
Lrrc75a	0.216068	0.604688	0.755306	0.456333	0.49531	-5.74871
2210417A02Rik	0.215858	-1.12529	0.668631	0.509173	0.546858	-5.63327
Asb10	0.215682	-2.22484	0.516972	0.60921	0.643644	-5.43024
Rhox7a	0.215567	-1.95766	0.633834	0.531302	0.568253	-5.50403
Olig1	0.214059	-1.21037	0.652307	0.51949	0.556893	-5.53254
Mst1	0.209597	0.224718	1.08262	0.288155	0.326732	-5.50878
Gsdmd	0.208855	1.43708	1.17286	0.250672	0.288189	-5.53993
Isoc2b	0.206129	-1.50344	0.712533	0.481995	0.520747	-5.49256
Ager	0.205857	-0.173576	0.819377	0.419449	0.458823	-5.54586
Gnat2	0.205553	1.28633	1.13997	0.263898	0.30171	-5.59068
Gm10638	0.205537	-0.852559	0.624225	0.537502	0.574327	-5.55196
Krt79	0.205502	-0.117695	0.789208	0.436581	0.475543	-5.74105
Clcnka	0.205058	-0.662331	0.903849	0.373739	0.412918	-5.50745
Has1	0.204216	-2.24315	0.489501	0.628277	0.661705	-5.42045
Xkr9	0.203573	-2.9662	0.49754	0.622669	0.656515	-5.37996
Isg15	0.203217	-0.510735	0.619632	0.540479	0.577149	-5.57366
Pramel7	0.203001	1.06312	1.0907	0.284643	0.323178	-5.70337
Pygl	0.201803	-0.104727	0.785662	0.438623	0.477564	-5.65657
Sis	0.20083	-3.0549	0.499165	0.621538	0.655615	-5.3325
BC037032	0.200701	-2.31799	0.421389	0.676668	0.707856	-5.386
Tcp11	0.200541	1.73324	1.15318	0.258524	0.29618	-5.66484
Dnajb13	0.200498	-1.09744	0.502103	0.619496	0.653617	-5.69583
P2rx3	0.199817	0.318168	0.888056	0.38203	0.421204	-5.66404
Gtf2a1l	0.199365	-2.13737	0.486787	0.630174	0.663568	-5.46859
Col9a2	0.198243	3.41036	1.03463	0.30964	0.348763	-6.03803
4732491K20Rik	0.197813	-1.97986	0.381824	0.705457	0.734177	-5.47451
Bcl2l10	0.197626	-1.73553	0.486419	0.630433	0.663794	-5.6163
Sfrp5	0.197249	1.32688	1.00601	0.322974	0.362065	-5.78738
Cyth4	0.19675	-1.10126	0.614382	0.543893	0.580553	-5.61752
Fcgrt	0.195592	1.79311	0.929196	0.36068	0.39972	-5.9604
Hist1h3a	0.195434	-1.96829	0.574717	0.570044	0.606413	-5.45958
Dnah17	0.193523	0.637527	1.00237	0.324698	0.363786	-5.71648
Flt3	0.193142	-2.11147	0.441344	0.662332	0.694493	-5.40287
Bcdin3d	0.193017	3.15029	1.54928	0.132474	0.161233	-5.35062
Psme2b	0.192837	-3.29034	0.422484	0.675879	0.707113	-5.29602
Btnl9	0.192212	-3.04523	0.385735	0.702591	0.731539	-5.33677
Tnfrsf4	0.192176	-0.539816	0.629351	0.53419	0.570907	-5.64346
Mup4	0.190555	-1.39829	0.483294	0.632621	0.665826	-5.56211
C330018D20Rik	0.190104	2.4783	1.06402	0.296353	0.335068	-5.86301
Ttc25	0.189737	0.453312	0.688802	0.496581	0.534748	-5.8471
Bcas1	0.189416	1.37985	0.941676	0.354363	0.39334	-5.81116
Gm16159	0.188756	-2.33699	0.431773	0.669193	0.7009	-5.4154
Lrfn5	0.187848	-1.02134	0.55505	0.583241	0.619044	-5.5357
Zan	0.187157	-0.863006	0.504821	0.617611	0.65185	-5.74898
2700046G09Rik	0.186161	-0.988735	0.542253	0.591908	0.627424	-5.61012
Piwil4	0.186072	0.482379	0.939028	0.355698	0.39451	-5.72621
Stk32c	0.183782	0.631847	0.987019	0.332034	0.370822	-5.60543
Sat2	0.183228	-0.471145	0.653216	0.518912	0.556467	-5.65153
Mgarp	0.182982	1.7442	0.986271	0.332395	0.371171	-5.84014
Slc22a14	0.181464	-2.8435	0.487486	0.629686	0.663098	-5.44487
Cd79b	0.179287	-0.450463	0.64697	0.522888	0.560146	-5.67303
Dnajc22	0.179193	1.30689	0.912865	0.369059	0.408274	-5.80471
Ap3b2	0.178596	3.35873	0.945664	0.35236	0.391416	-6.07304
H1f0	0.178198	5.43001	1.33094	0.19388	0.227886	-5.78751
Trpv4	0.177902	0.633787	0.802108	0.429205	0.468201	-5.77667
Chil1	0.177565	-1.87505	0.400166	0.692052	0.722027	-5.58281
Ccdc155	0.176014	-0.139418	0.732263	0.470056	0.509024	-5.67639
Ntrk1	0.173978	0.254182	0.807756	0.425999	0.464967	-5.68776
Sult6b1	0.173912	1.67045	0.845371	0.405026	0.444337	-5.99831
Aspa	0.173571	1.11947	0.829792	0.413632	0.453069	-5.86076
Nat1	0.173266	-1.55196	0.486287	0.630525	0.663846	-5.5384
Gm11961	0.173015	-2.71899	0.432882	0.668396	0.700186	-5.42064
Pomc	0.172764	0.118739	0.65759	0.516139	0.553742	-5.81428
Nuggc	0.172471	-0.0523047	0.795528	0.432958	0.471862	-5.63797
Igsf23	0.1723	2.59987	1.03466	0.309627	0.348763	-5.95758
Akap6	0.172114	-2.02707	0.421371	0.676681	0.707856	-5.44411
Eya2	0.171987	-1.71826	0.427802	0.672047	0.703533	-5.46117
Hal	0.17122	1.04514	0.709625	0.483769	0.522371	-5.95887
Acsm4	0.170943	-0.710655	0.675349	0.504959	0.542937	-5.67897
Rasal3	0.170806	-2.25674	0.393448	0.69695	0.726303	-5.48545
Adgrg5	0.169378	-0.0844427	0.630152	0.533673	0.570462	-5.81478
Gfra1	0.167623	2.96734	1.00227	0.324744	0.363798	-5.99144
Csn3	0.167423	0.665538	0.532711	0.59841	0.633534	-5.798
Slc5a4b	0.166921	1.91324	1.23279	0.227843	0.264345	-5.6583
Tbx3os2	0.1662	-2.16402	0.470569	0.641571	0.674189	-5.53031
Timm8a2	0.166068	-1.02019	0.537834	0.594915	0.630187	-5.71744
6330410L21Rik	0.165928	0.197799	0.781878	0.440808	0.47974	-5.80199
Mest	0.165678	6.15467	0.200247	0.842726	0.859481	-6.6603
Selplg	0.16525	-2.44301	0.417405	0.679546	0.710516	-5.45851
1700020L24Rik	0.164169	-2.81157	0.352315	0.727224	0.754289	-5.39181
Xlr3b	0.164123	-2.04212	0.412205	0.683308	0.714015	-5.53883
Tmem179	0.162476	-0.358426	0.631917	0.532536	0.569454	-5.78926
Gm15760	0.162046	-2.00998	0.410039	0.684878	0.715462	-5.52526
Ubxn11	0.160699	1.9203	0.994866	0.328269	0.367174	-5.917
1700029M20Rik	0.160475	-1.94362	0.301257	0.765431	0.789568	-5.57217
Hist1h2ae	0.160031	-1.58127	0.421172	0.676825	0.707911	-5.55446
Aire	0.15919	3.79389	1.14588	0.261483	0.299316	-5.96964
Hist1h1c	0.158905	0.957106	0.849578	0.402721	0.44206	-5.79819
Gm5712	0.156803	-3.32021	0.289182	0.774559	0.797492	-5.35128
Cks1brt	0.156801	1.81952	0.760432	0.453313	0.492413	-6.01151
Npas2	0.155125	-2.01997	0.356231	0.724322	0.751783	-5.53145
BC089491	0.15504	-2.30436	0.354723	0.725439	0.75274	-5.41796
Mylk4	0.154485	-0.629655	0.591447	0.558937	0.595704	-5.66042
Mir3082	0.153757	-2.03031	0.409448	0.685307	0.715861	-5.49556
Gck	0.152738	-0.718711	0.516038	0.609854	0.644192	-5.73386
Gtsf1	0.152563	-0.0953135	0.696606	0.491757	0.530033	-5.81764
Tmem86a	0.152363	-0.171604	0.643629	0.525021	0.562315	-5.73433
Gm19589	0.151394	-2.20039	0.428677	0.671418	0.703065	-5.4585
Trim72	0.150913	-2.13171	0.323117	0.748992	0.77437	-5.52131
Ccdc79	0.150822	-1.2483	0.468179	0.643258	0.675778	-5.55767
Myom2	0.150221	-0.130782	0.524173	0.604258	0.638892	-5.88845
Pycr1	0.149963	2.55845	1.02272	0.315142	0.354236	-5.93952
Gch1	0.14748	0.944461	0.774421	0.445132	0.484037	-5.82077
Tlx1	0.147164	-2.03529	0.335754	0.739544	0.765473	-5.56055
Srms	0.146045	-0.975514	0.397965	0.693655	0.723456	-5.6862
3110009E18Rik	0.145946	1.60234	0.83052	0.413228	0.452692	-5.90955
Klhl40	0.145679	-1.57445	0.344101	0.733326	0.759902	-5.5371
Naaa	0.145431	2.4442	0.855615	0.399428	0.438695	-6.07073
Cct6b	0.145224	-0.879628	0.596031	0.555913	0.59281	-5.6877
Maats1	0.144227	0.317606	0.529383	0.600687	0.635682	-5.9524
[truncated: 15,008 more rows]
