# Supplementary material for: The deubiquitinase Usp9x regulates PRC2-mediated chromatin reprogramming during mouse development
Source: Nat Commun. 2021 Mar 25;12:1865. doi: 10.1038/s41467-021-21910-0 (PMC7994559; doi:10.1038/s41467-021-21910-0)
Supplement: Supplementary file 5 — Supplementary Data 2 [file 41467_2021_21910_MOESM5_ESM.xlsx]

## Sheet: up in both padj<0.1
GeneID	log2FoldChange_1	padj_1	log2FoldChange_2	padj_2
Nodal	3.32347	0.0511517	3.97954	0.000414102
Lefty2	1.58483	0.0138873	7.41101	7.23165e-105
Fam210b	0.609838	7.7863e-05	0.360364	0.0992701
Gfod1	0.590621	0.0262554	0.653414	0.0889183
Pitx2	0.563414	0.00090979	0.36073	0.0913372
Adamts2	0.546529	0.00569797	0.606744	0.0489353
Taok3	0.524764	0.00756909	0.731553	3.96756e-05
Eda2r	0.500311	0.0172086	0.43062	0.0765955
Nfkbiz	0.498217	0.00702724	1.02863	1.3654e-09
Frk	0.454972	0.042205	0.467863	0.0281115
Chst15	0.453988	0.000870296	0.38414	0.0207346
Pag1	0.436933	0.0728993	0.382428	0.0963089
Ccng1	0.430928	9.994e-08	0.439775	8.49172e-06
Tpcn1	0.411759	4.67987e-06	0.301086	0.017424
Apln	0.388559	0.0123187	0.264335	0.091617
Slc40a1	0.387538	0.036646	0.533862	0.0201612
Car4	0.38494	9.90217e-07	0.445198	0.0778198
Mef2d	0.35612	0.0173281	0.374147	0.0285417
Mfap4	0.355046	0.034933	0.433799	0.0461804
Pde4b	0.336967	0.0865192	0.477675	0.00870026
Creb3l2	0.329537	0.00715271	0.276591	0.0717074
Wnt2	0.322224	0.00941423	0.499587	0.0158973
Cobll1	0.306601	0.00933995	0.537355	0.000277981
Smad7	0.302058	0.0194327	0.321017	0.0736871
Bambi	0.289563	0.00526562	0.242852	0.0460568
Lrpap1	0.284982	0.00271982	0.329998	0.00127325
As3mt	0.282043	0.0595701	0.376009	0.00870026
Plekha2	0.268217	0.0192766	0.459942	0.000602877
Lmbrd2	0.267348	0.0850884	0.314855	0.0740652
Igf2os	0.260139	0.0299713	0.366085	0.0363672
Fam122b	0.253161	0.0731556	0.364782	0.0403019
Ak1	0.249184	0.0630579	0.272343	0.0594722
Pdgfrb	0.24888	0.00804511	0.315701	0.000369777
Rasgrp3	0.241935	0.0517956	0.336525	0.000654525
Skil	0.231993	0.0467392	0.286023	0.00116787
3632451O06Rik	0.227608	0.00245043	0.492689	7.80308e-05
Tacc1	0.226439	0.0268481	0.28748	0.00757827
Oat	0.224738	0.017962	0.351331	0.0130005
P4ha2	0.221157	0.0226129	0.432437	0.00636528
Tmem88	0.219434	0.078855	0.536682	0.00179305
Slc2a3	0.214683	0.00695284	0.574519	5.94549e-11
Dsg2	0.213754	0.0473517	0.315245	0.00533258
Rcor1	0.212789	0.0720362	0.261068	0.0573277
Dgkk	0.21219	0.044398	0.486868	7.0366e-05
Bend4	0.204893	0.0104445	0.190923	0.0913372
Slc16a1	0.204365	0.0083574	0.350164	9.108e-07
Serinc3	0.19659	0.00109368	0.268055	0.00780243
Aplnr	0.191627	0.0475911	0.343696	0.000812302
Krt8	0.189447	0.0083574	0.475277	0.0980906
Zmpste24	0.188744	0.0151961	0.270387	0.000306527
Smarca1	0.187872	0.0756991	0.474949	8.2129e-07
Sft2d2	0.184225	0.0842667	0.208674	0.0837482
Bbx	0.183048	0.0445883	0.23711	0.0198005
Ptgfrn	0.179642	0.012262	0.217471	0.0116642
Pkp2	0.169798	0.0654575	0.381777	0.000799951
Gprc5c	0.169383	0.0276789	0.265098	0.00251415
Il6st	0.165861	0.0619098	0.179876	0.0671089
Krt18	0.164869	0.0117884	0.395244	3.12772e-05
Nucb1	0.161578	0.0445883	0.228128	0.00823723
Cgnl1	0.160002	0.041713	0.212149	0.0091286
Oaz2	0.158895	0.0288456	0.215947	0.0108445
Lrrfip1	0.158468	0.0731556	0.2478	0.0073823
Piezo1	0.150771	0.0821752	0.165691	0.0596701
Ablim1	0.149841	0.0983728	0.194693	0.0332198
Srprb	0.146293	0.0761548	0.177836	0.0478743
Ccdc47	0.14089	0.0623265	0.211352	0.00253514
Atp1a1	0.137592	0.0194327	0.140497	0.036823
Fgfr2	0.136777	0.0821752	0.173609	0.0313126
Clcn3	0.135087	0.0859867	0.394953	2.31823e-07
Dag1	0.131468	0.0264849	0.162708	0.0245437
Surf4	0.115621	0.0512017	0.156852	0.0806801

## Sheet: down in both padj<0.1
GeneID	log2FoldChange_1	padj_1	log2FoldChange_2	padj_2
Anp32e	-0.107882	0.0938425	-0.157514	0.0141001
Top1	-0.110428	0.0675959	-0.172169	0.0131313
Txnrd1	-0.112971	0.0868997	-0.15455	0.0142845
Psmd2	-0.113086	0.0756046	-0.176408	0.0011035
Ezh2	-0.122564	0.0859867	-0.175712	0.00696928
Vcp	-0.133734	0.0108319	-0.169919	0.000808443
Psmd1	-0.135343	0.0246003	-0.185021	0.000677576
Pcna	-0.140519	0.057807	-0.146283	0.0191547
Cbx2	-0.143346	0.0539319	-0.247652	0.000475778
Nkain1	-0.148621	0.0722858	-0.30082	1.38269e-06
Impact	-0.149701	0.0644968	-0.179016	0.0839855
Kdm4a	-0.149787	0.0516424	-0.162845	0.0488817
Psma7	-0.150365	0.0275717	-0.165676	0.0318327
Fndc3c1	-0.150688	0.00815344	-0.196446	0.0780569
Mat2a	-0.151975	0.00561514	-0.161904	0.0469819
Aif1l	-0.152211	0.077965	-0.204836	0.0315685
Nasp	-0.156501	0.00963458	-0.165494	0.0332495
Kpna2	-0.159715	0.00470047	-0.222814	0.000731808
Ankrd10	-0.160181	0.0800237	-0.240445	0.0181853
Psmc2	-0.167755	0.0209031	-0.235346	4.24136e-05
Sod1	-0.168793	0.0547454	-0.249485	0.00238675
Isyna1	-0.168991	0.0275727	-0.236814	0.0282201
E130012A19Rik	-0.170425	0.0521623	-0.199988	0.0515379
Msi1	-0.171282	0.0844832	-0.200304	0.0992701
2610318N02Rik	-0.173205	0.0842667	-0.27391	0.00163093
Msh6	-0.174793	0.0122181	-0.161564	0.0894255
Adrm1	-0.175201	0.0517956	-0.217525	0.00113075
Clstn1	-0.181209	0.00341994	-0.222839	0.00289645
Gsr	-0.18334	0.0358253	-0.220177	0.0123324
Ide	-0.184182	0.0038574	-0.206798	0.00335465
Rnf130	-0.191762	0.068527	-0.296377	0.000790108
Psmd11	-0.197593	0.00148369	-0.210218	0.00508328
Rnf165	-0.201789	0.0642329	-0.262704	0.0140779
Fabp5	-0.203563	0.0113291	-0.226725	0.00320705
Tada1	-0.204114	0.0920774	-0.234371	0.0624349
Rbmx	-0.206697	0.01942	-0.23443	0.00289645
Prdx1	-0.208986	0.00147288	-0.180384	0.00434842
Sbk1	-0.21052	0.0106275	-0.352178	5.24886e-05
Zfp503	-0.211377	0.0117845	-0.282586	0.00289645
Flywch1	-0.224866	0.0386915	-0.339762	1.66829e-05
Shc2	-0.23446	0.0246003	-0.375749	4.30199e-05
Phf6	-0.239828	6.61246e-05	-0.242529	0.00377419
2900097C17Rik	-0.243225	8.18936e-05	-0.344752	1.15653e-08
5730507C01Rik	-0.264436	0.0161458	-0.24922	0.0533115
Tubb2b	-0.268602	0.00223146	-0.464548	1.63981e-12
Cpe	-0.27868	0.0226542	-0.263545	0.0258452
Bok	-0.289081	0.0879386	-0.327883	0.0313126
Vash2	-0.293917	0.000620137	-0.298047	0.000140706
Gsta4	-0.298312	0.00933995	-0.301178	0.000302321
Gas5	-0.305753	8.33326e-07	-0.144092	0.0811924
Foxd1	-0.311469	0.0265323	-0.478686	5.79339e-05
Neto2	-0.313628	0.0143631	-0.436051	0.00186915
Cyp26a1	-0.313937	0.00520969	-0.309475	0.00434842
Madd	-0.317769	0.0268481	-0.388465	0.0264903
Meox1	-0.32229	0.000116312	-0.47034	0.000101648
Hoxd4	-0.334439	0.0110227	-0.342352	0.00421906
Map7d2	-0.341992	0.0717521	-0.35244	0.0590865
Hoxd3	-0.346098	0.0538504	-0.531557	0.000220258
Dpysl5	-0.377671	1.2791e-07	-0.30878	0.0030188
Nsg1	-0.40406	0.0242874	-0.392743	0.0250361
Tubb3	-0.424531	0.0411657	-0.425366	0.00110343
Dpysl4	-0.443405	0.0976914	-0.761983	0.000140045
Uchl1	-0.457058	0.00178585	-0.927419	1.33241e-23
Tagln3	-0.5448	0.0425474	-0.553627	0.0218725
Uncx	-1.07212	0.0113123	-1.15243	0.0104183
Usp9x	-2.26462	1.11634e-12	-2.90686	2.36246e-264

## Sheet: toptable-litter1
GeneID	baseMean	log2FoldChange	lfcSE	stat	pvalue	padj	Litter
Hbb-y	549.463	6.07601	1.40501	4.32453	1.52858e-05	0.00190539	1
Hemgn	24.3238	6.033	2.14174	2.81687	0.00484942	0.0859867	1
Slc4a1	147.399	5.50551	1.29977	4.23577	2.27775e-05	0.00251759	1
Prl8a2	4.0516	5.36363	3.77177	1.42205	0.155013	NA	1
Trim10	22.4879	4.97812	1.55473	3.20192	0.00136514	0.0396327	1
Nxpe2	9.37981	4.67006	1.29347	3.61049	0.000305616	NA	1
Hba-x	1890.86	4.60167	1.26035	3.6511	0.000261122	0.012671	1
Hbb-bh1	2843.12	4.42063	1.21689	3.63272	0.000280451	0.0133081	1
Cldn13	2.01855	4.35915	1.78719	2.43911	0.0147236	NA	1
Rhag	7.2861	4.26907	1.33169	3.20574	0.00134715	NA	1
Psca	1.82304	4.21768	1.80833	2.33237	0.0196813	NA	1
Epb4.2	17.1358	4.19401	0.886292	4.73209	2.22225e-06	NA	1
Gypa	54.0485	4.07811	1.35783	3.00341	0.00266976	0.0606588	1
Btnl5-ps	1.5516	3.98016	1.88258	2.1142	0.0344979	NA	1
Lefty1	33.4079	3.89535	1.74339	2.23436	NA	NA	1
Spta1	42.1391	3.78158	1.16926	3.23417	0.00121995	0.0365099	1
Ltb4r1	2.55316	3.62297	1.62297	2.23231	0.0255945	NA	1
Gm826	2.40031	3.52612	1.64718	2.1407	0.0322983	NA	1
Gfi1b	8.52174	3.44764	1.04174	3.3095	0.000934632	NA	1
Ermap	24.9018	3.42275	1.17999	2.90067	0.0037237	0.0732185	1
Capn11	6.0253	3.35924	1.29802	2.58798	0.00965398	NA	1
Nodal	75.6867	3.32347	1.07794	3.08318	0.00204802	0.0511517	1
Nfe2	21.2895	3.31202	0.693529	4.7756	1.79168e-06	0.000392789	1
Slc16a14	2.0862	3.30588	1.75845	1.88	0.060108	NA	1
6030468B19Rik	3.45899	3.16568	1.45739	2.17216	0.0298439	NA	1
Gja6	8.53623	3.09178	0.939106	3.29226	0.000993855	NA	1
Alas2	75.5444	3.04357	0.931673	3.26678	0.00108777	0.0336395	1
Xkr9	1.73009	3.02813	1.80754	1.67528	0.0938788	NA	1
Serpind1	3.2361	2.98182	1.45576	2.04829	0.0405312	NA	1
Hpgd	3.06044	2.8951	1.43166	2.02219	0.0431562	NA	1
Gm6583	1.60365	2.88497	1.85535	1.55495	0.119959	NA	1
Gata1	22.0306	2.85573	1.19704	2.38567	0.0170483	0.184423	1
Aire	2.80611	2.79831	1.4657	1.9092	0.0562364	NA	1
Car1	2.8247	2.7724	1.4921	1.85806	0.0631605	NA	1
Csf2rb	39.23	2.75523	1.02876	2.67821	0.00740165	0.113097	1
Mrap	5.47043	2.73612	1.08259	2.52739	0.0114913	NA	1
5430416O09Rik	2.47908	2.59606	1.51773	1.7105	0.0871743	NA	1
C8a	2.42271	2.58614	1.60997	1.60633	0.108201	NA	1
Mkln1os	2.40138	2.57168	1.57796	1.62974	0.103155	NA	1
Gm4827	2.24844	2.37662	1.53849	1.54478	0.1224	NA	1
Scarna2	2.16585	2.36583	1.57478	1.50233	0.133012	NA	1
Dclk3	4.45178	2.36017	1.11853	2.11006	0.0348528	NA	1
Gm16796	2.20187	2.34707	1.58314	1.48254	0.138197	NA	1
Paupar	2.08668	2.33611	1.64348	1.42144	0.155189	NA	1
Tspan32	11.8316	2.32379	0.711066	3.26804	0.00108297	NA	1
Wdr95	2.13132	2.27118	1.64858	1.37765	0.16831	NA	1
1500026H17Rik	2.98284	2.26424	1.3976	1.62009	0.105212	NA	1
Snord15a	2.03434	2.25396	1.58908	1.4184	0.156073	NA	1
Stab2	21.135	2.25257	1.21983	1.84663	0.064801	0.371969	1
Gcm1	2.999	2.23577	1.31251	1.70342	0.0884891	NA	1
Krt12	2.05743	2.22646	1.61145	1.38165	0.167079	NA	1
Nmnat3	3.82314	2.16461	1.1997	1.80429	0.0711856	NA	1
Tifa	2.88283	2.16432	1.34006	1.61509	0.10629	NA	1
Samd11	2.8984	2.13951	1.32931	1.60949	0.10751	NA	1
Tubb1	2.95427	2.13778	1.40772	1.51861	0.12886	NA	1
Tnfrsf14	3.94196	2.1337	1.19908	1.77945	0.0751659	NA	1
Klf1	26.5936	2.13114	0.548844	3.88296	0.000103193	0.0072335	1
Hbq1b	1.87942	2.11904	1.73434	1.22181	0.221778	NA	1
Rhd	7.12617	2.04562	0.888137	2.30328	0.0212633	NA	1
C1qtnf7	2.72665	2.03551	1.48633	1.36949	0.170846	NA	1
Hpgds	2.69838	2.01802	1.37342	1.46934	0.14174	NA	1
Itih3	1.78665	2.01522	1.67519	1.20298	0.228983	NA	1
Magix	2.69056	2.0147	1.34641	1.49634	0.134564	NA	1
Dppa2	3.50755	2.01375	1.20443	1.67195	0.0945348	NA	1
Platr4	4.46969	2.0107	1.03643	1.94003	0.052376	NA	1
Creb5	7.87899	1.99465	0.792845	2.51581	0.0118759	NA	1
C1qtnf3	1.75388	1.98532	1.64804	1.20466	0.228336	NA	1
Gm38415	1.7479	1.98432	1.68055	1.18075	0.237701	NA	1
Slc16a5	1.74399	1.98132	1.65758	1.19531	0.231967	NA	1
Gm11961	1.7893	1.96596	1.67358	1.1747	0.240115	NA	1
Agrp	1.72414	1.96212	1.68363	1.16541	0.243854	NA	1
Frmpd1os	1.77698	1.95709	1.65965	1.17922	0.238312	NA	1
Cited4	70.1264	1.9469	0.612476	3.17874	0.00147917	0.0415237	1
Hsd3b6	4.26967	1.93238	1.05496	1.83171	0.0669942	NA	1
Gm6086	2.51705	1.93154	1.39061	1.38899	0.164837	NA	1
Neurl3	4.31558	1.92681	1.05803	1.82113	0.0685872	NA	1
Hist1h4h	2.5242	1.90057	1.37015	1.38712	0.165404	NA	1
Fam46d	4.99204	1.88852	1.00594	1.87737	0.0604672	NA	1
Prima1	4.16642	1.88375	1.06056	1.77619	0.075702	NA	1
Fam167b	2.34111	1.84167	1.49562	1.23137	0.218185	NA	1
Kel	9.77415	1.83662	0.761886	2.41062	0.0159252	NA	1
Treml2	12.9815	1.83586	0.708518	2.59112	0.00956645	NA	1
BC048679	1.61247	1.83324	1.73294	1.05788	0.290112	NA	1
Edn2	1.54671	1.82762	1.79995	1.01537	0.309928	NA	1
Hist1h4f	2.37712	1.82526	1.413	1.29177	0.196438	NA	1
Shcbp1l	1.58664	1.80968	1.70091	1.06394	0.287354	NA	1
Nkain2	1.58812	1.8072	1.70025	1.0629	0.287827	NA	1
Mrap2	1.58421	1.80489	1.83303	0.984644	0.324799	NA	1
Mir7655	1.6166	1.77699	1.74766	1.01678	0.309258	NA	1
LOC100862268	1.54936	1.7714	1.84094	0.962225	0.335936	NA	1
Cyp3a13	3.87188	1.7673	1.10705	1.5964	0.1104	NA	1
Aspa	3.97697	1.76489	1.16417	1.51601	0.129517	NA	1
4930447M23Rik	1.54095	1.76425	1.77716	0.992737	0.320838	NA	1
Redrum	14.7121	1.76224	0.673856	2.61516	0.00891865	NA	1
Ank1	107.205	1.75579	0.572252	3.06821	0.00215344	0.0522479	1
Ly9	1.58988	1.75513	1.81085	0.969228	0.332432	NA	1
Add2	49.1703	1.75263	0.390845	4.4842	7.31863e-06	0.00109273	1
Syt2	2.23543	1.74958	1.51943	1.15147	0.249537	NA	1
Srgn	3.86073	1.74214	1.08941	1.59915	0.109786	NA	1
Pga5	4.62802	1.73566	0.995722	1.74312	0.0813125	NA	1
Ddx3y	1293.86	1.72693	3.19663	0.540234	0.589035	0.891709	1
Cxcr3	3.03726	1.72592	1.24351	1.38794	0.165154	NA	1
Ltk	3.11556	1.7052	1.25977	1.35358	0.175871	NA	1
Nxf2	2.99607	1.70436	1.22904	1.38675	0.165519	NA	1
Tinag	3.05039	1.70209	1.21581	1.39997	0.161524	NA	1
Gm14137	3.01466	1.68712	1.22685	1.37516	0.169081	NA	1
C920021L13Rik	3.00174	1.68076	1.23447	1.36152	0.173349	NA	1
Mfsd2b	24.6901	1.67373	0.494045	3.3878	0.000704551	0.0247358	1
Uty	647.699	1.67285	3.06719	0.545403	0.585477	0.890584	1
Zp1	2.28818	1.66889	1.43525	1.16278	0.244918	NA	1
Tchhl1	2.22153	1.66447	1.48306	1.12232	0.261727	NA	1
Triml1	2.12915	1.65985	1.69031	0.981981	0.326109	NA	1
Myom3	2.94088	1.65464	1.27962	1.29307	0.195985	NA	1
Icam4	5.94977	1.65444	0.890775	1.85731	0.063267	NA	1
Sugct	2.83998	1.63395	1.28782	1.26877	0.204523	NA	1
Susd3	7.9204	1.62508	0.781774	2.0787	0.0376446	NA	1
Spata22	3.53341	1.59761	1.16399	1.37253	0.169899	NA	1
Nxnl2	4.40661	1.59098	1.08158	1.47098	0.141298	NA	1
Cyp2c44	2.10508	1.59079	1.48551	1.07087	0.284228	NA	1
Lefty2	431.88	1.58483	0.43799	3.61842	0.000296409	0.0138873	1
Gm15326	2.08973	1.57744	1.48679	1.06097	0.288703	NA	1
Anxa1	7.85777	1.57118	0.797169	1.97096	0.0487289	NA	1
Gm5535	2.83147	1.57104	1.28174	1.22571	0.220307	NA	1
Kcnn4	9.8089	1.56445	0.784248	1.99484	0.04606	NA	1
Ltc4s	3.5562	1.56339	1.12765	1.38641	0.165622	NA	1
Gm2762	2.06389	1.55876	1.47628	1.05587	0.291028	NA	1
Krt79	17.2762	1.54721	0.547564	2.82562	0.00471894	NA	1
Kdm5d	883.989	1.54714	3.1414	0.492501	0.622365	0.902887	1
Pkib	5.51508	1.53651	0.921036	1.66824	0.0952674	NA	1
Serpina3i	4.94871	1.52971	1.01207	1.51146	0.130671	NA	1
Fam20a	5.49523	1.5295	0.905107	1.68986	0.0910557	NA	1
Tm4sf5	27.9523	1.52687	0.45712	3.34019	0.000837217	0.0276099	1
Snca	15.1257	1.51713	0.651717	2.3279	0.0199175	NA	1
Gjc2	2.77444	1.51361	1.2803	1.18223	0.237114	NA	1
Shisa3	53.6523	1.50885	0.33048	4.56564	4.97963e-06	0.000870296	1
Efcab3	3.42292	1.50819	1.14451	1.31777	0.187582	NA	1
Slc5a11	14.8198	1.50215	0.593786	2.52978	0.0114134	NA	1
Ikzf1	53.973	1.49003	0.374884	3.97464	7.04844e-05	0.00570043	1
Acp5	66.9136	1.47467	0.333774	4.41818	9.95349e-06	0.00136604	1
Eif2s3y	681.002	1.47002	3.09832	0.474458	0.635173	0.907985	1
Dnm3os	5.96052	1.46981	0.909491	1.61608	0.106076	NA	1
Hist1h3b	3.31419	1.46152	1.25055	1.16871	0.242522	NA	1
0610005C13Rik	26.3012	1.45831	0.45284	3.22037	0.00128026	0.037815	1
Mir761	5.39963	1.44546	0.923837	1.56463	0.11767	NA	1
Rarres1	30.9164	1.44121	0.385646	3.73713	0.000186134	0.0104445	1
Aoc1	7.81756	1.43735	0.807826	1.77928	0.0751942	NA	1
Fabp2	7.75239	1.43554	0.815777	1.75972	0.0784553	NA	1
Smim5	5.10339	1.41099	0.978233	1.44239	0.149192	NA	1
Fmnl1	12.5275	1.40624	0.649713	2.1644	0.0304335	NA	1
Gm15179	1.94949	1.40226	1.51502	0.925575	0.354667	NA	1
Wbp2nl	2.61952	1.40138	1.29066	1.08579	0.277573	NA	1
4930578C19Rik	3.83861	1.39708	1.07759	1.29648	0.19481	NA	1
Lin7b	2.60269	1.39203	1.28358	1.0845	0.278145	NA	1
Htr2a	2.59125	1.38326	1.27927	1.08129	0.279569	NA	1
Avil	3.913	1.38301	1.06577	1.29766	0.194405	NA	1
Hal	3.23699	1.37863	1.17068	1.17764	0.238941	NA	1
Plscr2	10.0959	1.37617	0.669803	2.05459	0.039919	NA	1
Gprc6a	6.9382	1.37431	0.855065	1.60725	0.107999	NA	1
Serpina1b	15.2888	1.37409	0.566521	2.42549	0.0152876	NA	1
Slc17a8	1.90683	1.36896	1.5448	0.88617	0.375526	NA	1
Fabp1	16.529	1.36796	0.549072	2.49141	0.0127237	NA	1
Adgrg7	12.1327	1.36611	0.641552	2.12938	0.0332227	NA	1
4933417D19Rik	1.95664	1.36504	1.5033	0.908035	0.36386	NA	1
4933417E11Rik	4.99919	1.36303	0.951233	1.43291	0.151883	NA	1
Kmo	35.3	1.36166	0.92413	1.47345	0.14063	0.541132	1
Gm5468	3.89941	1.35472	1.10886	1.22172	0.221812	NA	1
Gsdmc	1.89088	1.35331	1.51887	0.890999	0.37293	NA	1
Mir7036	1.88549	1.35048	1.63679	0.825082	0.409325	NA	1
Gm14379	1.94668	1.34832	1.58358	0.851438	0.394526	NA	1
Slc15a1	3.75574	1.34278	1.09106	1.2307	0.218434	NA	1
Lrrc19	62.7401	1.34169	0.366876	3.65707	0.000255119	0.0125137	1
Hrct1	5.67215	1.34037	0.880408	1.52244	0.127898	NA	1
Gm17801	1.92985	1.3339	1.61326	0.826837	0.40833	NA	1
Slco4c1	80.7249	1.3311	0.798429	1.66715	0.0954837	0.452538	1
Lipc	14.2124	1.32693	0.576937	2.29996	0.0214506	NA	1
Gc	6.14109	1.32377	0.857754	1.5433	0.122759	NA	1
Gab3	6.8069	1.31914	0.80513	1.63842	0.101335	NA	1
Slco1a6	3.65767	1.31877	1.32124	0.998131	0.318216	NA	1
Cmtm2a	2.47783	1.31778	1.35921	0.969519	0.332286	NA	1
Kcnk9	3.74008	1.31561	1.0638	1.23671	0.216194	NA	1
Aldob	196.206	1.31139	0.524996	2.49791	0.0124928	0.151961	1
Gm16998	2.41657	1.31135	1.37007	0.957142	0.338496	NA	1
Foxn1	3.03707	1.30903	1.21417	1.07812	0.280979	NA	1
Ppp1r36	3.08836	1.30489	1.17214	1.11325	0.265601	NA	1
Klrg2	5.01009	1.3005	0.957746	1.35787	0.174504	NA	1
Uba7	22.7496	1.2986	0.471258	2.75561	0.00585831	0.0965863	1
Clec2d	2.4421	1.29789	1.36788	0.948834	0.342705	NA	1
Gpr52	1.76337	1.29695	1.64994	0.786061	0.431832	NA	1
Fam180a	2.43125	1.28819	1.33039	0.968279	0.332905	NA	1
Tmem40	2.42224	1.28199	1.32298	0.969018	0.332536	NA	1
Ccr8	2.36401	1.28072	1.38215	0.926612	0.354128	NA	1
Gm15455	3.03728	1.28014	1.17788	1.08682	0.277117	NA	1
Slc26a5	6.78332	1.27917	0.810102	1.57903	0.114329	NA	1
Gm773	1.79097	1.27854	1.69175	0.755748	0.449801	NA	1
Pkhd1l1	2.92562	1.27771	1.35406	0.943617	0.345366	NA	1
Cd5l	1.79636	1.2755	1.58229	0.806111	0.420179	NA	1
Ugt1a7c	15.6724	1.27505	0.563006	2.26472	0.0235296	NA	1
Fga	164.19	1.27324	0.64835	1.96381	0.0495518	0.326577	1
Trpc5os	18.5626	1.27277	0.522209	2.43729	0.0147979	0.167708	1
Ackr2	2.40091	1.26879	1.32422	0.958136	0.337994	NA	1
Tmem140	16.8491	1.26877	0.534642	2.37313	0.0176381	NA	1
Mbl2	16.1437	1.26607	0.540627	2.34186	0.0191879	NA	1
6430562O15Rik	1.77746	1.26507	1.67711	0.754319	0.450658	NA	1
Fam46c	32.7864	1.2634	0.37374	3.38043	0.000723727	0.0252135	1
Gm5549	2.93051	1.25829	1.33764	0.940677	0.346871	NA	1
2410124H12Rik	1.77503	1.25638	1.56032	0.805207	0.4207	NA	1
a	1.76904	1.25501	1.58649	0.791061	0.428909	NA	1
Sidt1	4.19903	1.25391	0.997734	1.25676	0.208842	NA	1
Areg	1.81945	1.25316	1.60616	0.780222	0.43526	NA	1
Apoa1	2571.19	1.25086	0.601081	2.08102	0.0374322	0.285081	1
Zfp872	3.58695	1.25042	1.14203	1.09491	0.273557	NA	1
1700020L24Rik	1.70779	1.24835	1.69261	0.737531	0.460799	NA	1
Lyve1	96.6425	1.24823	0.759025	1.64451	0.10007	0.463208	1
Ccdc78	1.81495	1.24782	1.52745	0.816929	0.413969	NA	1
Hottip	1.81495	1.24782	1.52745	0.816929	0.413969	NA	1
Smim6	1.80897	1.2466	1.59105	0.783508	0.433329	NA	1
Pvalb	4.78373	1.24657	0.946381	1.3172	0.187773	NA	1
Ces2b	20.7981	1.24653	0.502525	2.48053	0.0131187	0.156491	1
Aadac	10.5449	1.24266	0.72006	1.72577	0.0843887	NA	1
G630090E17Rik	8.2231	1.24184	0.766506	1.62013	0.105204	NA	1
D630023F18Rik	5.41979	1.24154	0.909439	1.36518	0.172198	NA	1
Pcdhb2	1.80654	1.24093	1.52852	0.811851	0.416877	NA	1
G730013B05Rik	3.61603	1.24001	1.17005	1.05979	0.289239	NA	1
Hcrtr1	1.79664	1.23651	1.5929	0.776261	0.437595	NA	1
Gm10804	1.74771	1.23648	1.58973	0.777791	0.436692	NA	1
Rn45s	200074	1.23584	0.444988	2.77724	0.00548233	0.091961	1
Lgals2	151.407	1.23073	0.574138	2.14361	0.0320645	0.262484	1
Mro	1.79362	1.22979	1.50734	0.815868	0.414576	NA	1
Slc6a14	6.02681	1.22946	0.844465	1.45591	0.145418	NA	1
Tmem72	1.7393	1.22899	1.57408	0.780764	0.434941	NA	1
Cd37	7.5831	1.22416	0.775602	1.57834	0.114487	NA	1
1700124L16Rik	3.57727	1.22247	1.13483	1.07723	0.281378	NA	1
Slc24a4	7.67823	1.22141	0.769869	1.58651	0.112623	NA	1
Pdzd3	44.236	1.21889	0.767549	1.58803	0.112279	0.48615	1
Sstr5	3.5614	1.21886	1.08051	1.12804	0.259301	NA	1
B3gnt9	41.6222	1.21807	0.341766	3.56404	0.000365184	0.0161096	1
Klb	118.901	1.21371	0.555757	2.1839	0.0289698	0.248965	1
Kng1	4.78138	1.21269	0.974715	1.24415	0.213445	NA	1
Slfn4	2.24816	1.21145	1.52697	0.793365	0.427565	NA	1
Cstad	1.76387	1.2049	1.5341	0.785407	0.432215	NA	1
Afp	2600.52	1.20454	0.645948	1.86476	0.0622156	0.36405	1
Tmem95	5.81914	1.20179	0.86391	1.3911	0.164194	NA	1
Car7	405.872	1.1993	0.577155	2.07795	0.0377143	0.28627	1
Slc2a2	432.929	1.1961	0.632166	1.89206	0.0584828	0.355052	1
BC051628	1.75486	1.19556	1.61597	0.739844	0.459395	NA	1
Bean1	1.81066	1.19309	1.65277	0.721872	0.470373	NA	1
Pla2g1b	1.74793	1.18639	1.5999	0.74154	0.458366	NA	1
Hnf4a	471.197	1.18572	0.571511	2.07471	0.0380136	0.287366	1
Rbp4	1804.17	1.1851	0.568895	2.08317	0.0372362	0.284494	1
Leap2	2.27214	1.18419	1.41113	0.839178	0.401369	NA	1
Slc14a1	7.49075	1.18295	0.762904	1.55059	0.120999	NA	1
Cdkn2b	4.77892	1.17909	1.02229	1.15338	0.248754	NA	1
Gm16070	3.98434	1.1724	1.05214	1.1143	0.265149	NA	1
Vax2	5.18417	1.17189	0.929826	1.26033	0.207549	NA	1
Clrn3	3.40414	1.17135	1.13775	1.02954	0.303227	NA	1
Gm9054	1.78091	1.16691	1.63923	0.711864	0.476549	NA	1
Chgb	5.87033	1.16146	0.906121	1.28179	0.199916	NA	1
Sv2c	16.7748	1.16107	0.52621	2.20648	0.0273507	NA	1
Cdhr2	166.047	1.15846	0.579431	1.9993	0.0455756	0.314493	1
Gsc2	2.9045	1.15646	1.223	0.945589	0.344358	NA	1
Slc13a3	53.1322	1.15453	0.379341	3.04353	0.00233819	0.0551906	1
Mcoln2	51.886	1.14964	0.370272	3.10486	0.00190372	0.0482572	1
Fbp2	10.6621	1.14868	0.678123	1.69391	0.0902824	NA	1
Apoa2	114.34	1.14707	0.577537	1.98613	0.0470184	0.319772	1
Creb3l3	85.2017	1.1455	0.56201	2.03823	0.0415273	0.300123	1
Hrh1	6.26715	1.14214	0.816857	1.39821	0.16205	NA	1
Gip	1.74371	1.14047	1.63144	0.699059	0.484515	NA	1
Muc4	4.61561	1.13973	0.980179	1.16278	0.244921	NA	1
Rit2	2.25796	1.13747	1.3895	0.818614	0.413007	NA	1
Fcrl1	3.88235	1.1367	1.11995	1.01495	0.310128	NA	1
Fmr1nb	61.324	1.1359	0.30903	3.67569	0.000237204	0.0121161	1
Muc13	91.9057	1.13544	0.559635	2.0289	0.0424683	0.303374	1
Apol7a	5.11008	1.13483	0.94856	1.19637	0.231551	NA	1
Prlr	59.6659	1.13468	0.638081	1.77827	0.0753591	0.405186	1
Erich4	10.0416	1.13121	0.790322	1.43133	0.152336	NA	1
Rasal1	29.6276	1.12586	0.434428	2.59159	0.00955342	0.129952	1
Ifi27l2b	13.5282	1.1249	0.64396	1.74684	0.0806648	NA	1
AI463170	4.50483	1.12101	0.973937	1.15101	0.249728	NA	1
C1rl	21.2151	1.12071	0.493522	2.27084	0.0231565	0.219638	1
Aass	233.428	1.12005	0.576294	1.94354	0.0519508	0.335323	1
Cyp4v3	4.54925	1.11971	0.988751	1.13245	0.257447	NA	1
Spp2	75.7137	1.11845	0.742738	1.50585	0.132105	0.526368	1
Ncf4	2.88434	1.11634	1.27552	0.875202	0.381464	NA	1
Atg9b	7.81413	1.1151	0.777091	1.43497	0.151296	NA	1
Aqp8	67.0607	1.11376	0.271111	4.10813	3.98883e-05	0.00381663	1
Slc27a5	1.65886	1.11297	1.72841	0.643929	0.519622	NA	1
Slc7a8	463.875	1.11152	0.525896	2.11358	0.0345516	0.272146	1
Tac2	18.8293	1.11046	0.52092	2.13174	0.0330285	0.265278	1
Kdm4d	2.77101	1.11028	1.24389	0.892589	0.372077	NA	1
Ache	11.1734	1.11027	0.647717	1.71413	0.0865047	NA	1
Ctsh	847.456	1.10951	0.47081	2.3566	0.0184429	0.1941	1
4930426L09Rik	2.21381	1.1095	1.3732	0.807972	0.419107	NA	1
Fgr	4.98778	1.10946	0.965117	1.14956	0.250327	NA	1
C5ar2	7.69398	1.10864	0.779463	1.42232	0.154934	NA	1
F10	58.9396	1.10541	0.328753	3.36243	0.000772604	0.0264849	1
Fgg	141.935	1.10423	0.553103	1.99642	0.0458882	0.315209	1
Mir6236	462.535	1.1042	0.478965	2.30539	0.0211449	0.209246	1
Grap2	76.1066	1.1041	0.245975	4.48867	7.16683e-06	0.00108195	1
4933433G15Rik	2.29816	1.10117	1.39129	0.791475	0.428667	NA	1
Mr1	6.24825	1.10048	0.846253	1.30041	0.193459	NA	1
Tnnc2	3.3974	1.10023	1.1159	0.985957	0.324154	NA	1
Rasl10a	2.29964	1.10008	1.37512	0.799989	0.423717	NA	1
Apoc3	18.6419	1.09883	0.584899	1.87867	0.0602896	0.360068	1
Gm13483	3.94766	1.09792	1.07021	1.02589	0.304944	NA	1
Pbld2	21.207	1.09784	0.477084	2.30116	0.0213828	0.210375	1
Gstm3	15.0259	1.09706	0.562374	1.95077	0.0510844	NA	1
Zfp750	6.18249	1.0961	0.822196	1.33314	0.182487	NA	1
Asb10	7.73472	1.09485	0.747383	1.46491	0.142946	NA	1
AI662270	35.012	1.0948	0.461583	2.37185	0.0176994	0.188613	1
Cdh17	3.94404	1.09443	1.06689	1.02581	0.304982	NA	1
Fmo4	25.8077	1.09382	0.45462	2.40601	0.0161279	0.177553	1
F2	40.2163	1.09374	0.440706	2.48179	0.0130725	0.156491	1
Tmem255b	2.74126	1.09345	1.24081	0.88124	0.378188	NA	1
Tuba8	4.47684	1.09257	1.06044	1.0303	0.30287	NA	1
Gimap5	17.848	1.09002	0.490492	2.22229	0.0262637	NA	1
Avp	4.31694	1.08831	1.04341	1.04303	0.296935	NA	1
Apoa4	652.783	1.08656	0.668057	1.62645	0.103853	0.468931	1
Lum	362.302	1.08539	0.56013	1.93775	0.0526536	0.337619	1
Zc3h12d	2.22399	1.08327	1.38554	0.781837	0.43431	NA	1
Slc39a5	268.378	1.08327	0.504759	2.14611	0.0318644	0.262208	1
Inhbc	2.82946	1.08325	1.31196	0.825668	0.408993	NA	1
Abcc2	194.078	1.08227	0.598968	1.80689	0.07078	0.392847	1
Slc35f3	4.49399	1.07787	1.02092	1.05578	0.29107	NA	1
Cubn	6552.02	1.07666	0.723124	1.48889	0.136515	0.533739	1
Timd2	56.3384	1.07544	0.700396	1.53547	0.124669	0.512542	1
Mir6991	1.62461	1.07528	1.63831	0.656337	0.511607	NA	1
Hic1	10.383	1.07442	0.669243	1.60543	0.1084	NA	1
Pakap	2.75535	1.07418	1.21302	0.885543	0.375864	NA	1
Apom	671.81	1.06942	0.516856	2.0691	0.0385371	0.288328	1
Gsto2	6.12417	1.06838	0.849238	1.25805	0.208375	NA	1
Hsd17b2	22.4626	1.06833	0.508591	2.10057	0.0356785	0.277325	1
Cdh26	8.07368	1.06729	0.790051	1.35091	0.176725	NA	1
Plet1os	1.6162	1.06647	1.61431	0.660635	0.508846	NA	1
2610528J11Rik	129.936	1.06583	0.511547	2.08354	0.0372019	0.284447	1
Cd300e	19.8612	1.06415	0.464468	2.29112	0.0219567	0.213394	1
B230119M05Rik	2.73941	1.06294	1.25949	0.84394	0.398703	NA	1
Slc26a8	5.51247	1.06155	0.878006	1.20905	0.226645	NA	1
Trf	731.493	1.06128	0.543523	1.9526	0.0508672	0.331956	1
Slc51a	15.2257	1.06052	0.536732	1.97587	0.0481691	NA	1
Otc	4.88003	1.05874	0.952411	1.11165	0.26629	NA	1
Prdm8	6.53538	1.05785	0.84636	1.24988	0.211345	NA	1
Zar1	10.9055	1.057	0.633206	1.66928	0.0950626	NA	1
Mir453	1.60926	1.05647	1.61538	0.654008	0.513106	NA	1
Cdh9	2.78288	1.05631	1.29502	0.815674	0.414687	NA	1
Nup62-il4i1	2.72258	1.05369	1.22687	0.858845	0.390426	NA	1
Gpr150	9.86821	1.05215	0.670559	1.56907	0.116631	NA	1
Itga11	9.29278	1.04781	0.689749	1.51912	0.128733	NA	1
Mir668	1.65066	1.04767	1.62261	0.645668	0.518494	NA	1
Acot3	11.9594	1.04684	0.639305	1.63747	0.101532	NA	1
Slc46a3	67.1796	1.04442	0.262244	3.98261	6.81613e-05	0.00561514	1
S1pr4	4.82599	1.04312	0.940669	1.10891	0.267467	NA	1
Serpinf2	160.429	1.04303	0.401122	2.60027	0.00931495	0.128099	1
Ccdc79	4.38888	1.04274	0.971708	1.0731	0.283228	NA	1
Aqp3	230.434	1.04194	0.539082	1.93279	0.0532616	0.339749	1
Gbp8	2.70272	1.03925	1.29545	0.802236	0.422416	NA	1
Fgb	315.769	1.03816	0.432842	2.39847	0.0164638	0.179963	1
9030617O03Rik	3.26507	1.0372	1.20329	0.861968	0.388705	NA	1
Amn	509.703	1.03552	0.495577	2.08952	0.0366611	0.281739	1
5730403I07Rik	7.85427	1.03526	0.813976	1.27186	0.203423	NA	1
Slc34a3	5.42481	1.03186	0.898731	1.14813	0.250913	NA	1
Aspdh	4.88451	1.03154	0.941013	1.0962	0.272989	NA	1
Gabrq	1.58342	1.03134	1.64586	0.626624	0.530906	NA	1
Dram1	44.0494	1.02954	0.35361	2.9115	0.00359701	0.072727	1
Cpb2	4.79167	1.02902	1.0136	1.01522	0.310002	NA	1
Rhox5	426.573	1.0285	0.392909	2.61764	0.00885402	0.125312	1
Scg2	1.62187	1.02638	1.62812	0.630408	0.528428	NA	1
Sigirr	91.4823	1.02479	0.26144	3.9198	8.86222e-05	0.00665254	1
Itgbl1	1.62483	1.02218	1.62722	0.628176	0.529889	NA	1
Rtp4	1.62483	1.02218	1.62722	0.628176	0.529889	NA	1
A330015K06Rik	1.66925	1.01999	1.61708	0.630757	0.5282	NA	1
Slc5a2	2.14179	1.01799	1.4217	0.71604	0.473966	NA	1
Smlr1	12.7395	1.01799	0.62348	1.63275	0.102521	NA	1
Naip6	3.75732	1.01759	1.05902	0.960884	0.336611	NA	1
Stxbp3-ps	1.67073	1.01657	1.69883	0.598393	0.549577	NA	1
Olr1	3.22448	1.01562	1.15175	0.881807	0.377881	NA	1
Tdo2	103.543	1.01516	0.255875	3.96743	7.26526e-05	0.00578439	1
Plbd1	76.8127	1.01389	0.312056	3.24905	0.00115789	0.0351952	1
Hist1h2bf	2.08356	1.0126	1.43669	0.704813	0.480926	NA	1
Soat2	243.555	1.01249	0.542749	1.86548	0.0621143	0.363797	1
Lsmem1	1.61043	1.01123	1.65569	0.610757	0.54136	NA	1
Clec4a1	3.21695	1.01011	1.12744	0.895932	0.370289	NA	1
Becn2	2.12887	1.00968	1.48532	0.679774	0.496648	NA	1
Gm10069	23.3553	1.00893	0.4399	2.29354	0.021817	0.212818	1
Vcam1	646.017	1.00863	0.359274	2.80742	0.00499403	0.0867697	1
S100g	185.499	1.00705	0.676702	1.48817	0.136705	0.533739	1
Hsd3b1	5.3329	1.0053	0.926852	1.08463	0.278083	NA	1
Ptgs2	27.6066	1.00385	0.445837	2.2516	0.0243477	0.226124	1
Pdzk1	306.846	1.00241	0.507122	1.97665	0.0480807	0.322126	1
Mageb16	34.2798	1.00084	0.381475	2.6236	0.00870049	0.124009	1
Ceacam20	1.64792	0.999659	1.60361	0.62338	0.533035	NA	1
Chst13	6.81133	0.998582	0.822457	1.21415	0.224692	NA	1
1700007K13Rik	5.91739	0.998373	0.866201	1.15259	0.24908	NA	1
Postn	869.252	0.997389	0.27773	3.59122	0.000329133	0.0149217	1
Lars2	21292.5	0.996635	0.534769	1.86367	0.0623676	0.364311	1
Pde6h	2.11204	0.994961	1.38158	0.720164	0.471424	NA	1
Pklr	51.6599	0.994671	0.386605	2.57283	0.0100869	0.13556	1
A1cf	24.9748	0.993373	0.488047	2.0354	0.0418104	0.301688	1
Ttr	1949.18	0.992186	0.519011	1.91169	0.0559164	0.348218	1
Rprml	2.05529	0.989145	1.47322	0.671418	0.501954	NA	1
Far2	4.25708	0.989081	0.98506	1.00408	0.315339	NA	1
Onecut1	10.1469	0.988504	0.670142	1.47507	0.140194	NA	1
Card14	36.1327	0.987759	0.39808	2.48131	0.0130901	0.156491	1
Sbk3	4.81301	0.986958	0.978231	1.00892	0.313012	NA	1
Nphs2	4.80105	0.984911	0.970137	1.01523	0.309997	NA	1
Cybrd1	31.1711	0.984212	0.379158	2.59578	0.00943753	0.128973	1
Lrrc6	6.47432	0.982514	0.845817	1.16162	0.245392	NA	1
Fam92b	3.2655	0.981614	1.20197	0.816674	0.414115	NA	1
Tmc8	43.0238	0.981306	0.327714	2.9944	0.00274986	0.0616226	1
Atp12a	3.81996	0.980575	1.10209	0.889738	0.373607	NA	1
Colec10	56.4455	0.980267	0.360097	2.72223	0.00648427	0.103406	1
Tmem221	10.6337	0.979474	0.642044	1.52555	0.127121	NA	1
D7Ertd443e	2.09219	0.978018	1.42599	0.685854	0.492805	NA	1
Fam71f1	2.5938	0.972095	1.29184	0.752488	0.451758	NA	1
Ugt2b34	35.5552	0.971574	0.397941	2.4415	0.0146263	0.166578	1
Calml3	2.07779	0.969591	1.41203	0.686664	0.492294	NA	1
Nostrin	57.5858	0.968296	0.363693	2.6624	0.00775865	0.115748	1
Cd8a	2.07927	0.968077	1.45728	0.664306	0.506495	NA	1
Mia2	29.5093	0.966384	0.4189	2.30695	0.0210573	0.208957	1
Cfi	46.9696	0.966313	0.330557	2.92329	0.00346357	0.0715191	1
1700105P06Rik	2.12518	0.965201	1.4293	0.675296	0.499488	NA	1
Gja10	1.61367	0.964912	1.63535	0.590034	0.555168	NA	1
Tnfsf15	1.61367	0.964912	1.63535	0.590034	0.555168	NA	1
H2-DMb2	2.62081	0.959402	1.24467	0.770809	0.44082	NA	1
Naip2	17.1118	0.9587	0.522909	1.8334	0.0667432	NA	1
Pla2g12b	114.148	0.958343	0.553487	1.73146	0.0833691	0.426203	1
Zmynd10	8.256	0.957803	0.72533	1.32051	0.186666	NA	1
Oit3	142.579	0.957155	0.233166	4.10504	4.04252e-05	0.00384096	1
Cldn2	319.034	0.956343	0.539153	1.77379	0.0760984	0.407673	1
Asmt	2.56406	0.953914	1.30693	0.729888	0.465458	NA	1
Ccdc148	10.4277	0.952868	0.632362	1.50684	0.131852	NA	1
Runx1	42.7335	0.951502	0.333684	2.85151	0.00435124	0.0812092	1
Art4	99.5094	0.949781	0.225442	4.21298	2.52023e-05	0.00271765	1
Gm684	6.75232	0.949232	0.79904	1.18797	0.234847	NA	1
4933402E13Rik	192.659	0.949036	0.472228	2.0097	0.0444631	0.309567	1
Krt28	3.5568	0.948611	1.10443	0.858917	0.390386	NA	1
Grem2	21.4279	0.94753	0.44129	2.14718	0.0317787	0.262001	1
Cdhr5	23.4822	0.947231	0.489094	1.93671	0.0527811	0.337635	1
1810012K16Rik	2.09247	0.946379	1.4045	0.673821	0.500425	NA	1
Lzts1	8.93358	0.946083	0.689328	1.37247	0.169917	NA	1
Rab40b	4.24163	0.945214	1.01601	0.930316	0.352207	NA	1
Spaca6	16.5704	0.944783	0.502523	1.88008	0.0600976	NA	1
Wdfy4	6.08756	0.944678	0.866839	1.0898	0.275803	NA	1
Mpl	2.13779	0.941413	1.44356	0.652146	0.514307	NA	1
Hrasls	7.81998	0.940183	0.750286	1.2531	0.21017	NA	1
Reg4	2.58508	0.939868	1.25385	0.749584	0.453505	NA	1
Stk31	5.66875	0.938509	0.86833	1.08082	0.279777	NA	1
Gal	28.4199	0.93732	0.385662	2.43042	0.0150814	0.16991	1
Perm1	2.62648	0.935133	1.2509	0.74757	0.454719	NA	1
4930431F12Rik	2.62648	0.935133	1.2509	0.74757	0.454719	NA	1
Hist1h3e	17.9859	0.934059	0.496973	1.8795	0.0601765	NA	1
Blvrb	77.4042	0.932106	0.284336	3.27819	0.00104476	0.0327317	1
Nlrc4	3.6627	0.931259	1.11388	0.83605	0.403127	NA	1
Ptgs2os	2.61807	0.930323	1.23901	0.750858	0.452738	NA	1
Oacyl	3.05938	0.928779	1.21392	0.765105	0.444209	NA	1
Tmem253	4.10697	0.928245	1.02912	0.901978	0.367068	NA	1
Slc22a8	7.90247	0.926711	0.781187	1.18629	0.23551	NA	1
Slc47a2	4.72825	0.926442	1.02369	0.905	0.365465	NA	1
Syngr4	12.7303	0.925953	0.581535	1.59226	0.111327	NA	1
2900060B14Rik	2.06664	0.925838	1.42731	0.64866	0.516558	NA	1
Dydc1	2.56523	0.925539	1.26277	0.732945	0.463592	NA	1
Nrg4	7.64065	0.924831	0.761852	1.21392	0.224777	NA	1
Adap2	4.09109	0.924378	1.02118	0.905202	0.365358	NA	1
A630033H20Rik	6.29268	0.922501	0.884374	1.04311	0.296896	NA	1
Tfec	35.6591	0.921814	0.406708	2.26652	0.0234193	0.220665	1
Gpbar1	15.7152	0.919783	0.565698	1.62593	0.103965	NA	1
C3ar1	19.9544	0.919012	0.457338	2.00948	0.0444859	0.309567	1
E130006D01Rik	17.6245	0.917672	0.509012	1.80285	0.0714116	NA	1
Slc23a1	152.999	0.917064	0.602109	1.52309	0.127737	0.518099	1
Folr1	294.995	0.914973	0.362238	2.52588	0.0115407	0.145593	1
Reep6	429.172	0.913872	0.443392	2.06109	0.0392944	0.292349	1
4930486L24Rik	8.66121	0.912503	0.708001	1.28884	0.197452	NA	1
Gjb2	97.6316	0.910505	0.251803	3.61595	0.000299252	0.0139723	1
Srrm4os	2.10561	0.909982	1.55113	0.586657	0.557434	NA	1
Pde6c	20.7166	0.90916	0.472702	1.92333	0.0544392	0.342516	1
Adamts18	46.5418	0.908876	0.348116	2.61084	0.00903195	0.126657	1
Kcns1	5.79744	0.906426	0.937832	0.966513	0.333788	NA	1
Triml2	9.78904	0.904868	0.656722	1.37786	0.168248	NA	1
Slc7a9	78.3001	0.904687	0.614188	1.47298	0.140756	0.541463	1
Fcgrt	54.0869	0.904516	0.296597	3.04964	0.00229112	0.0545174	1
Vil1	419.159	0.90301	0.468208	1.92865	0.0537743	0.340621	1
Slc36a2	4.57402	0.902402	0.956345	0.943595	0.345376	NA	1
Cps1	6.64788	0.901895	0.831906	1.08413	0.278307	NA	1
Bco2	8.61308	0.901712	0.693453	1.30032	0.193491	NA	1
Col3a1	2015.67	0.901453	0.322492	2.79527	0.00518564	0.0885141	1
Cfb	51.176	0.901444	0.405435	2.2234	0.026189	0.235337	1
Hist1h3i	4.07839	0.898212	0.998487	0.899573	0.368348	NA	1
Gm7325	1.98179	0.895434	1.59331	0.561994	0.57412	NA	1
Lgals9	4.65439	0.895373	0.977729	0.915768	0.359789	NA	1
Papln	4.51034	0.895021	0.965899	0.926619	0.354124	NA	1
1700034P13Rik	4.15883	0.894281	1.04901	0.8525	0.393937	NA	1
Sgcd	19.4305	0.892672	0.472764	1.8882	0.0589992	0.356118	1
Slc13a4	936.104	0.889415	0.477472	1.86276	0.0624964	0.364623	1
Clhc1	3.56688	0.889155	1.0699	0.831063	0.405938	NA	1
Mc4r	3.08417	0.888598	1.15376	0.770173	0.441197	NA	1
Bst1	8.10581	0.88818	0.803398	1.10553	0.26893	NA	1
Gypc	158.552	0.884119	0.197476	4.4771	7.5665e-06	0.00109368	1
Mettl21b	2.40082	0.883101	1.44781	0.609955	0.541892	NA	1
Cygb	46.7274	0.882548	0.315244	2.79958	0.00511699	0.0878405	1
Ncmap	4.08614	0.882392	1.00917	0.874376	0.381913	NA	1
Bco1	46.0362	0.880675	0.393957	2.23546	0.0253873	0.230995	1
Glyctk	94.1133	0.878031	0.285546	3.07493	0.00210555	0.0517956	1
Gpr45	4.83012	0.877778	1.05892	0.828941	0.407138	NA	1
Rmrp	17.0098	0.877041	0.566041	1.54943	0.121278	NA	1
Pfn4	4.59881	0.875639	0.953215	0.918617	0.358296	NA	1
Nlrc3	17.2197	0.873775	0.497125	1.75766	0.078806	NA	1
Gata5os	1.96194	0.871012	1.50504	0.578729	0.562772	NA	1
Tdh	482.856	0.869883	0.4637	1.87596	0.0606606	0.361172	1
Gja5	133.339	0.869458	0.246198	3.53153	0.00041316	0.0173796	1
Trim67	10.773	0.869329	0.693704	1.25317	0.210144	NA	1
Slc38a5	72.3103	0.868709	0.292905	2.96584	0.00301854	0.0655873	1
Dnaic2	10.2002	0.868596	0.656947	1.32217	0.186111	NA	1
Nxf7	852.718	0.867643	0.341627	2.53974	0.0110936	0.142935	1
Shisa9	24.317	0.865776	0.440533	1.96529	0.0493805	0.326329	1
Rbp2	4.47256	0.864705	1.05222	0.821789	0.411197	NA	1
Ifi35	10.7941	0.864556	0.688501	1.25571	0.209222	NA	1
Mt1	216.704	0.8619	0.433079	1.99017	0.0465726	0.318461	1
Nrk	1459.11	0.861812	0.479952	1.79562	0.0725548	0.397693	1
Gjb1	35.7697	0.859938	0.46867	1.83485	0.0665282	0.378209	1
Pgc	10.3716	0.859921	0.731937	1.17486	0.240052	NA	1
Apob	9246.89	0.857247	0.704015	1.21765	0.223356	0.656442	1
Sh2d4b	7.48675	0.857146	0.735601	1.16523	0.243925	NA	1
Scn3b	18.4238	0.856545	0.499572	1.71456	0.0864265	0.433953	1
Slc5a4a	2.41099	0.855053	1.38161	0.618881	0.535995	NA	1
Fam131c	7.03355	0.854215	0.789095	1.08253	0.279019	NA	1
Acap1	33.8205	0.853598	0.363414	2.34883	0.0188326	0.196527	1
DQ267102	6.56907	0.851904	0.821574	1.03692	0.299774	NA	1
Gm973	5.50954	0.850545	0.888086	0.957728	0.3382	NA	1
Tfcp2l1	354.747	0.848979	0.29854	2.84377	0.00445825	0.0819679	1
Lrrc17	56.7093	0.848813	0.298456	2.84401	0.00445496	0.0819679	1
Dpep1	20.6609	0.84687	0.48937	1.73053	0.083535	0.426688	1
AV051173	1.98053	0.846596	1.43706	0.589118	0.555782	NA	1
Hs3st4	1.98053	0.846596	1.43706	0.589118	0.555782	NA	1
Golt1a	20.1258	0.846327	0.513877	1.64694	0.0995695	0.463149	1
Apold1	10.7537	0.845354	0.69003	1.2251	0.220539	NA	1
Hs3st2	2.4938	0.844732	1.37372	0.614925	0.538605	NA	1
Fxyd1	7.7582	0.844231	0.773544	1.09138	0.275106	NA	1
Tmem151a	13.1892	0.841653	0.601207	1.39994	0.161531	NA	1
Rbm11	16.0885	0.841285	0.517486	1.62572	0.10401	NA	1
Rnf224	11.29	0.839662	0.646337	1.29911	0.193906	NA	1
Liph	15.1841	0.836463	0.575699	1.45295	0.146237	NA	1
Fmo2	2.99208	0.833107	1.18375	0.703785	0.481567	NA	1
Slc5a4b	6.48007	0.831959	0.853776	0.974446	0.329835	NA	1
Hebp1	114.905	0.831911	0.238259	3.49162	0.000480093	0.0194138	1
Slc6a20b	7.26236	0.831783	0.893379	0.931054	0.351826	NA	1
9330162012Rik	1.9592	0.8286	1.41632	0.585036	0.558523	NA	1
A330048O09Rik	2.5163	0.828048	1.30722	0.633443	0.526445	NA	1
Serpinb1a	16.3375	0.827512	0.534313	1.54874	0.121444	NA	1
Sardh	46.2409	0.826257	0.36078	2.2902	0.02201	0.213656	1
4930444M15Rik	9.67435	0.824787	0.692716	1.19066	0.233788	NA	1
Rab11fip5	159.104	0.824378	0.226308	3.64273	0.000269759	0.0129972	1
Cidec	11.6031	0.824041	0.658145	1.25207	0.210546	NA	1
1810034E14Rik	13.7377	0.822741	0.569275	1.44524	0.14839	NA	1
Mttp	1265.35	0.822545	0.365075	2.25308	0.0242539	0.225711	1
Fam124b	29.8598	0.820363	0.374742	2.18914	0.0285867	0.247394	1
Ddx4	44.1681	0.819841	0.31148	2.63209	0.00848624	0.122532	1
Trpc5	8.2969	0.819227	0.702751	1.16574	0.243719	NA	1
Rab17	49.5565	0.817314	0.309047	2.64463	0.00817808	0.11953	1
Chrm1	3.01363	0.816698	1.21642	0.671393	0.50197	NA	1
Pmepa1	56.9178	0.816446	0.310972	2.62546	0.00865308	0.123627	1
Mb	4.95599	0.816345	0.92606	0.881525	0.378034	NA	1
Ltbp2	6.84499	0.816123	0.771172	1.05829	0.289923	NA	1
Igsf5	21.2022	0.815657	0.52712	1.54738	0.121771	0.506427	1
4932441J04Rik	2.49349	0.815088	1.29292	0.630422	0.528418	NA	1
Gm14085	4.38752	0.813977	0.970459	0.838755	0.401607	NA	1
4930515G01Rik	12.834	0.813775	0.57814	1.40757	0.159258	NA	1
Pkd2l2	2.86506	0.813118	1.28288	0.63382	0.526198	NA	1
Ctsc	619.299	0.812524	0.32305	2.51517	0.0118976	0.148032	1
Ltf	2.99834	0.812394	1.21703	0.667524	0.504438	NA	1
Sult6b1	2.44515	0.812375	1.27001	0.639659	0.522394	NA	1
Ucn2	2.90949	0.811783	1.17386	0.691547	0.489222	NA	1
Gipc2	163.3	0.809448	0.477741	1.69432	0.0902039	0.44134	1
Sdr42e1	24.9638	0.809359	0.408368	1.98194	0.0474862	0.319853	1
Ankrd33b	85.6754	0.808722	0.256558	3.1522	0.00162046	0.043859	1
R3hdml	4.37401	0.808547	0.974423	0.829769	0.406669	NA	1
Lgr6	7.30962	0.806741	0.747056	1.07989	0.28019	NA	1
B930059L03Rik	6.39527	0.80659	0.799242	1.00919	0.312882	NA	1
D930020B18Rik	1.97927	0.806332	1.41269	0.570778	0.56815	NA	1
Npl	568.416	0.805745	0.382989	2.10383	0.035393	0.275563	1
4933422A05Rik	2.3884	0.805221	1.39881	0.575649	0.564853	NA	1
2019-03-03	6.84225	0.804989	0.770936	1.04417	0.296406	NA	1
Slc6a18	7.71885	0.804498	0.773545	1.04001	0.298333	NA	1
Trp73	2.47666	0.804188	1.2939	0.621524	0.534255	NA	1
Trpv1	2.99377	0.803167	1.26159	0.63663	0.524366	NA	1
Lat2	13.6301	0.802903	0.548634	1.46346	0.143342	NA	1
Prss12	117.455	0.800465	0.250794	3.19172	0.00141428	0.0405398	1
Khdrbs2	2.97642	0.799729	1.18617	0.674212	0.500177	NA	1
Nek5	1.96339	0.798436	1.47681	0.540649	0.588749	NA	1
Ptx3	12.1274	0.797988	0.582919	1.36895	0.171014	NA	1
Slc37a2	19.0885	0.796473	0.487554	1.63361	0.10234	0.465829	1
2210011C24Rik	53.6655	0.794643	0.312428	2.54344	0.0109767	0.142039	1
Fndc7	3.46688	0.794388	1.09383	0.726244	0.467689	NA	1
Slc26a4	17.0498	0.793057	0.618601	1.28202	0.199836	NA	1
Myh15	4.79177	0.792995	0.938391	0.845058	0.398078	NA	1
Madcam1	1.96036	0.792354	1.51089	0.524428	0.599981	NA	1
Haao	6.74988	0.791005	0.816515	0.968758	0.332666	NA	1
Cldn18	1.95645	0.790503	1.41519	0.558584	0.576446	NA	1
1700096K18Rik	17.2962	0.788993	0.514745	1.53278	0.125329	NA	1
Gbp9	13.9687	0.787041	0.542171	1.45165	0.1466	NA	1
Ehhadh	108.128	0.786147	0.223874	3.51155	0.000445498	0.0184542	1
Slc39a4	215.866	0.785958	0.194166	4.04787	5.16864e-05	0.00470047	1
Adprhl1	4.86409	0.785192	0.981528	0.79997	0.423728	NA	1
Tcam1	5.85733	0.784786	0.866442	0.905757	0.365065	NA	1
1810062O18Rik	3.76652	0.783221	1.14652	0.68313	0.494525	NA	1
Il9r	3.39573	0.782843	1.11858	0.699856	0.484017	NA	1
Clic5	118.947	0.782677	0.268017	2.92026	0.00349744	0.0715364	1
Sec16b	39.0753	0.782611	0.340157	2.30074	0.0214066	0.210435	1
Rnf222	2.89833	0.781291	1.17593	0.6644	0.506434	NA	1
Robo4	52.6788	0.780523	0.312281	2.49942	0.0124396	0.151449	1
Neurog1	6.76763	0.779929	0.925745	0.842488	0.399515	NA	1
Il1rl1	1.94354	0.779596	1.42438	0.547321	0.584158	NA	1
Kirrel2	3.35574	0.778931	1.17422	0.663359	0.507101	NA	1
Aox1	13.3306	0.778331	0.610692	1.27451	0.202484	NA	1
Insl5	3.92552	0.776847	1.06992	0.72608	0.46779	NA	1
Slc9a9	24.7657	0.776336	0.439349	1.76701	0.0772258	0.409301	1
4930503E14Rik	1.93963	0.775033	1.51861	0.510356	0.609802	NA	1
Slc7a7	336.475	0.774673	0.305165	2.53854	0.0111316	0.143089	1
9230102K24Rik	8.17194	0.773118	0.724384	1.06728	0.285847	NA	1
AA414768	30.0471	0.772167	0.376683	2.04992	0.0403727	0.297152	1
Hist1h4c	5.36827	0.771715	0.909808	0.848218	0.396317	NA	1
Igsf23	51.5157	0.771262	0.342839	2.24963	0.0244724	0.226721	1
Slc30a10	33.7922	0.770942	0.413052	1.86645	0.0619781	0.363757	1
Tmem37	111.329	0.770034	0.501676	1.53492	0.124803	0.512542	1
Pdk4	15.6176	0.76846	0.537488	1.42973	0.152796	NA	1
Il17f	2.42499	0.768287	1.32733	0.578819	0.562711	NA	1
Dnm3	19.0936	0.768215	0.505329	1.52023	0.128454	0.518749	1
Mir1839	1.93062	0.768032	1.45371	0.528326	0.597273	NA	1
Acss1	60.5094	0.767318	0.269586	2.84628	0.00442334	0.0819679	1
4933405D12Rik	1.97652	0.766758	1.45697	0.52627	0.598701	NA	1
Ccl6	2.43784	0.766617	1.47183	0.520861	0.602463	NA	1
4833419F23Rik	4.35317	0.766028	0.984293	0.778252	0.43642	NA	1
Nxph2	3.36835	0.765618	1.12294	0.681801	0.495365	NA	1
Atp6v0a4	11.398	0.764026	0.624004	1.22439	0.220804	NA	1
Slc23a3	26.9352	0.763942	0.486485	1.57033	0.116338	0.493667	1
Cacng6	8.17607	0.763537	0.76818	0.993955	0.320245	NA	1
1300017J02Rik	15.3112	0.763317	0.539159	1.41575	0.156847	NA	1
Il18rap	6.23711	0.762774	0.823592	0.926155	0.354365	NA	1
Gtf2a1l	1.96811	0.758913	1.48326	0.51165	0.608896	NA	1
Mrc1	104.759	0.757271	0.58161	1.30203	0.192907	0.625129	1
Tnfrsf11b	15.3257	0.75666	0.535512	1.41297	0.157666	NA	1
BC100451	7.19905	0.756366	0.757741	0.998186	0.318189	NA	1
Ascl1	10.0397	0.753367	0.696969	1.08092	0.279733	NA	1
Traf1	4.14708	0.752802	1.04172	0.722654	0.469892	NA	1
Prss35	186.973	0.752009	0.164832	4.56227	5.06023e-06	0.000870296	1
Igfals	27.6403	0.750668	0.388619	1.93163	0.0534053	0.339855	1
Isg15	4.76868	0.749369	0.924885	0.810229	0.417809	NA	1
Prodh2	27.402	0.749218	0.437043	1.71429	0.0864757	0.43404	1
Galr3	4.77016	0.748838	0.931141	0.804216	0.421272	NA	1
B4galnt2	311.513	0.748399	0.400369	1.86928	0.0615846	0.362966	1
Col1a1	4282.84	0.747967	0.203691	3.67206	0.000240605	0.0121981	1
Gabra2	1.87084	0.747334	1.64555	0.454155	0.649717	NA	1
LOC100049077	6.75626	0.745494	0.784717	0.950016	0.342104	NA	1
Kif17	3.68031	0.744881	1.16103	0.641569	0.521153	NA	1
Trpm6	65.7258	0.744644	0.265385	2.8059	0.00501762	0.0868997	1
1700108F19Rik	4.75724	0.744142	0.923279	0.805977	0.420256	NA	1
Mir1894	4.79568	0.743588	0.925082	0.803808	0.421508	NA	1
Fam129a	86.5805	0.743554	0.226091	3.28874	0.00100638	0.0319479	1
Plac1	502.533	0.740915	0.258225	2.86926	0.00411438	0.0778581	1
Dnaic1	11.9445	0.738823	0.597428	1.23667	0.216209	NA	1
Npy5r	4.29083	0.737369	0.992918	0.742628	0.457707	NA	1
Pkhd1	6.01292	0.736523	0.867709	0.848813	0.395985	NA	1
Kcnq1	17.2455	0.73537	0.502496	1.46343	0.143348	NA	1
Col6a3	32.4709	0.735366	0.401288	1.83251	0.0668748	0.379385	1
Patl2	5.69549	0.734649	0.875998	0.838643	0.40167	NA	1
Ly96	10.99	0.733945	0.628562	1.16766	0.242945	NA	1
Snord88c	7.98522	0.732902	0.719801	1.0182	0.308583	NA	1
Itpka	5.24436	0.730828	0.877097	0.833235	0.404712	NA	1
Gtsf1l	3.26667	0.730824	1.1207	0.652113	0.514328	NA	1
Mocos	14.5086	0.730782	0.548353	1.33269	0.182635	NA	1
Dydc2	8.10647	0.730448	0.730127	1.00044	0.317098	NA	1
Galnt6	22.6413	0.72956	0.423952	1.72085	0.0852772	0.432204	1
Cilp	2.72492	0.727775	1.28502	0.566353	0.571154	NA	1
Sntg1	3.78561	0.726593	1.03652	0.70099	0.483309	NA	1
Cela1	7.98735	0.726434	0.789531	0.920083	0.35753	NA	1
Fbxo40	8.53501	0.726252	0.703361	1.03255	0.301816	NA	1
Trap1a	211.804	0.725723	0.409972	1.77018	0.0766974	0.408403	1
6030466F02Rik	6.188	0.724657	0.812715	0.891649	0.372581	NA	1
Slc22a18	69.977	0.724494	0.257417	2.81448	0.00488568	0.0859867	1
Dnah17	4.17039	0.723516	1.02657	0.704787	0.480943	NA	1
Hspa1l	5.62238	0.723305	0.893591	0.809436	0.418264	NA	1
Aldh1b1	57.3784	0.722684	0.314506	2.29784	0.0215711	0.211309	1
P2rx4	130.209	0.722332	0.239994	3.00979	0.00261428	0.0596979	1
Fgf23	4.16441	0.722074	0.99776	0.723695	0.469253	NA	1
Hist1h4d	19.1975	0.7219	0.482171	1.49719	0.134344	0.530158	1
Scnn1b	5.22356	0.720455	0.92067	0.782534	0.433901	NA	1
Pxdc1	134.268	0.720301	0.202646	3.55449	0.000378719	0.0165455	1
Kcnd3	56.5606	0.719396	0.282192	2.54931	0.0107936	0.140472	1
Gpr50	93.4577	0.716009	0.235892	3.03533	0.00240275	0.0565792	1
Nrsn2	3.8042	0.715777	1.03614	0.690809	0.489686	NA	1
Bcl3	6.5996	0.714474	0.816225	0.87534	0.381389	NA	1
Alox12b	2.80078	0.713715	1.25614	0.568181	0.569912	NA	1
Mt2	234.227	0.713548	0.420674	1.6962	0.0898477	0.440073	1
Slc22a6	6.63295	0.712181	0.802289	0.887686	0.374709	NA	1
Apoa5	41.9196	0.712024	0.326209	2.18273	0.0290561	0.249494	1
1700003E16Rik	2.74949	0.711987	1.22334	0.582003	0.560565	NA	1
Slc28a2	81.1998	0.711781	0.229553	3.10073	0.00193046	0.0485724	1
Cyp2s1	59.2127	0.711779	0.307686	2.31333	0.0207047	0.206849	1
Clnk	2.7948	0.710768	1.21521	0.584893	0.558619	NA	1
Rbm47	250.967	0.710358	0.355283	1.99941	0.0455639	0.314493	1
Habp2	102.807	0.709966	0.285848	2.48372	0.0130019	0.156195	1
Trappc3l	7.96048	0.70895	0.741889	0.955601	0.339274	NA	1
Prr15l	3.69556	0.70882	1.05562	0.671476	0.501918	NA	1
Otog	8.78844	0.708035	0.697884	1.01455	0.310322	NA	1
A730090H04Rik	4.68998	0.708026	0.969638	0.730196	0.46527	NA	1
Inhba	7.43401	0.707227	0.739531	0.956318	0.338912	NA	1
Pnmt	11.8166	0.705164	0.591074	1.19302	0.232861	NA	1
Slc25a21	30.8945	0.704054	0.428876	1.64162	0.100668	0.463706	1
Nat8	3.29935	0.703227	1.10285	0.637647	0.523703	NA	1
Hist1h3g	9.45279	0.702572	0.692706	1.01424	0.310467	NA	1
Pcdh12	299.028	0.702201	0.148253	4.73651	2.17429e-06	0.000434443	1
Hist1h2bg	4.71994	0.700968	0.952575	0.735866	0.461812	NA	1
Mogat1	16.319	0.698055	0.500436	1.39489	0.163048	NA	1
Ppp1r14d	7.00266	0.697186	0.764854	0.911528	0.362017	NA	1
Fam110c	51.5112	0.694424	0.299549	2.31823	0.0204368	0.205533	1
Slc6a4	79.9129	0.694261	0.315588	2.1999	0.0278143	0.243814	1
Manba	215.622	0.693802	0.202068	3.43351	0.000595821	0.0226129	1
Olfml1	63.466	0.690734	0.259366	2.66316	0.00774101	0.115706	1
Ang	42.0049	0.690451	0.334095	2.06663	0.038769	0.289425	1
Trim14	13.3053	0.690444	0.611726	1.12868	0.259032	NA	1
Pck1	1.75868	0.690065	1.75402	0.393418	0.694011	NA	1
Tlr12	47.0903	0.688583	0.301118	2.28676	0.02221	0.214858	1
Mgst2	6.49182	0.688568	0.811175	0.848854	0.395963	NA	1
A330102I10Rik	2.70535	0.688364	1.29903	0.529907	0.596176	NA	1
Dazl	6.11598	0.688195	0.818498	0.840802	0.400459	NA	1
Il19	4.99286	0.688028	0.917235	0.750111	0.453188	NA	1
Abcb11	5.03367	0.687319	0.977571	0.703088	0.482001	NA	1
Hmx2	3.73127	0.686148	1.12421	0.610337	0.541639	NA	1
Mgat4c	5.02378	0.684366	0.944978	0.724213	0.468935	NA	1
2610528A11Rik	78.6903	0.684015	0.249714	2.73919	0.00615903	0.0999511	1
Rasgef1c	2.78519	0.683644	1.25635	0.544149	0.586339	NA	1
Adam12	813.225	0.682649	0.112057	6.09197	1.11531e-09	8.87247e-07	1
Mfi2	3.25668	0.681751	1.10338	0.617875	0.536657	NA	1
Gcnt4	58.316	0.681641	0.290965	2.34269	0.0191453	0.197816	1
Egfr	118.216	0.681481	0.199962	3.40806	0.000654272	0.0242223	1
Cyp4b1	12.135	0.681169	0.581605	1.17119	0.241523	NA	1
Xpnpep2	14.2255	0.679892	0.552444	1.2307	0.218436	NA	1
Rhox6	12.7146	0.679858	0.611732	1.11137	0.266411	NA	1
9530062K07Rik	5.18554	0.679432	0.930127	0.730472	0.465101	NA	1
Tnfsf10	3.68434	0.679051	1.0842	0.626315	0.531108	NA	1
Smim1	282.739	0.678828	0.131235	5.17262	2.3084e-07	7.5316e-05	1
Nfia	31.0733	0.678661	0.395755	1.71485	0.0863726	0.433843	1
Fbxl21	5.65703	0.678264	0.874472	0.775627	0.437969	NA	1
Ell2	341.3	0.676831	0.152352	4.44255	8.8898e-06	0.00125818	1
Fbp1	5.04894	0.676712	0.893886	0.757046	0.449023	NA	1
Sash3	25.4999	0.676693	0.410837	1.64711	0.0995358	0.463149	1
Myh3	7.35357	0.675024	0.738419	0.914147	0.36064	NA	1
Spock1	27.5091	0.675012	0.430084	1.56949	0.116534	0.493667	1
Hkdc1	241.252	0.674969	0.183505	3.67821	0.000234874	0.0120424	1
Hsd17b11	344.112	0.673652	0.163101	4.13027	3.62332e-05	0.003565	1
Ednrb	579.414	0.67314	0.121125	5.55741	2.73807e-08	1.32865e-05	1
C920025E04Rik	5.50065	0.672336	0.861342	0.780568	0.435057	NA	1
Inpp5j	8.76751	0.669384	0.689241	0.97119	0.331453	NA	1
Cdkl1	79.92	0.668493	0.237368	2.81627	0.00485852	0.0859867	1
Atoh1	2.72239	0.667202	1.21799	0.547789	0.583836	NA	1
Hist1h2bc	64.2224	0.666984	0.276484	2.41238	0.0158488	0.175643	1
Il17b	2.34212	0.665762	1.32611	0.502042	0.615638	NA	1
4930590J08Rik	2.76977	0.665669	1.26516	0.526156	0.59878	NA	1
Tspan8	69.932	0.665208	0.264052	2.51923	0.0117612	0.147145	1
Fbxo15	18.6061	0.66419	0.484677	1.37038	0.170569	0.590766	1
Piwil4	11.0334	0.663809	0.617398	1.07517	0.282298	NA	1
Sec14l2	481.514	0.663277	0.319128	2.0784	0.0376721	0.28611	1
Gm16532	6.92222	0.662914	0.773728	0.856779	0.391567	NA	1
Prelp	2.29171	0.662586	1.40246	0.472447	0.636608	NA	1
5730460C07Rik	23.3809	0.662356	0.451195	1.468	0.142103	0.544014	1
Lnx1	65.281	0.661019	0.268421	2.46262	0.0137925	0.160995	1
C2	5.08405	0.660726	0.911879	0.724577	0.468712	NA	1
5031425F14Rik	1.77727	0.660689	1.64198	0.402372	0.68741	NA	1
Rapsn	12.0803	0.660503	0.655251	1.00802	0.313447	NA	1
Nrip2	4.53715	0.659842	0.938549	0.703045	0.482028	NA	1
Mlip	4.9904	0.659413	0.937684	0.703236	0.481909	NA	1
Dpp4	784.951	0.658437	0.28414	2.3173	0.0204875	0.20589	1
Aldh1a3	21.9614	0.658308	0.466108	1.41235	0.157847	0.571781	1
Gpr39	43.9711	0.657839	0.32247	2.04	0.0413504	0.299564	1
Gpr155	147.438	0.657509	0.217344	3.0252	0.0024847	0.0579068	1
Hist1h1b	10.5231	0.656965	0.649399	1.01165	0.311705	NA	1
Fhad1	14.3989	0.656436	0.594302	1.10455	0.269355	NA	1
Krt80	10.06	0.656424	0.64772	1.01344	0.310851	NA	1
Dpys	2.3292	0.656261	1.30473	0.502985	0.614975	NA	1
Ddx60	2.78991	0.656012	1.2461	0.526454	0.598573	NA	1
Myo6	1047.06	0.655864	0.327877	2.00034	0.045464	0.314493	1
Fbxo43	2.23946	0.655645	1.35049	0.485488	0.62733	NA	1
Tmem106a	43.1955	0.654978	0.355003	1.84499	0.0650386	0.372389	1
Gabrr2	2.23348	0.653618	1.38354	0.472426	0.636623	NA	1
Rfx8	6.80355	0.652236	0.811446	0.803795	0.421516	NA	1
Anks4b	12.6622	0.652213	0.619979	1.05199	0.292804	NA	1
Tmem240	1.81328	0.651386	1.52728	0.426501	0.669742	NA	1
Pla1a	45.8887	0.650512	0.347869	1.86999	0.0614848	0.362913	1
4732471J01Rik	7.2155	0.650301	0.805558	0.807267	0.419513	NA	1
Adgra1	10.5774	0.650139	0.675142	0.962966	0.335565	NA	1
Gp1ba	10.4151	0.650113	0.65123	0.998284	0.318141	NA	1
Msc	3.6213	0.64928	1.17643	0.551905	0.581013	NA	1
Gimap6	17.9827	0.649207	0.518847	1.25125	0.210843	NA	1
Lmod2	25.1956	0.649043	0.451864	1.43637	0.150898	0.559615	1
Ttc39a	101.112	0.647979	0.241754	2.68032	0.00735526	0.112667	1
Ngf	7.83123	0.647926	0.724755	0.893993	0.371326	NA	1
Ddo	6.44046	0.647449	0.806653	0.802636	0.422185	NA	1
Alox5ap	26.6095	0.645144	0.420024	1.53597	0.124546	0.512542	1
Snora21	1.76642	0.645108	1.56155	0.413119	0.679519	NA	1
Twist2	355.055	0.644576	0.142489	4.52369	6.07714e-06	0.000982977	1
Htr5b	7.73621	0.642278	0.73009	0.879724	0.379009	NA	1
Trim47	22.9864	0.642062	0.438295	1.46491	0.142946	0.545257	1
D030047H15Rik	4.06831	0.640584	0.983334	0.651442	0.514761	NA	1
Slco1c1	5.91458	0.640115	0.825767	0.775176	0.438235	NA	1
Ambp	41.1333	0.640055	0.382192	1.67469	0.0939942	0.450158	1
Nr1h5	41.9484	0.639464	0.346345	1.84632	0.0648457	0.372069	1
Nckap5	110.836	0.639429	0.204167	3.13189	0.00173685	0.045339	1
Synpr	4.05694	0.639271	1.05354	0.606785	0.543994	NA	1
Ccl28	1.75801	0.639063	1.65952	0.38509	0.700171	NA	1
Clic6	1828.09	0.638703	0.307523	2.07693	0.0378084	0.286825	1
Slc16a9	149.051	0.638474	0.430237	1.48401	0.137807	0.535791	1
Sp140	8.16961	0.638077	0.696305	0.916376	0.35947	NA	1
Pcdhga8	20.5568	0.638056	0.475146	1.34286	0.179317	0.605961	1
Wfikkn2	2.25805	0.637884	1.33316	0.478476	0.632311	NA	1
Stat4	6.41663	0.637659	0.806415	0.790733	0.4291	NA	1
AW112010	1.84923	0.636831	1.62682	0.391457	0.69546	NA	1
Sptb	554.111	0.63671	0.247888	2.56853	0.010213	0.136243	1
Mgst3	145.169	0.636548	0.191518	3.32371	0.0008883	0.0289432	1
4932411E22Rik	8.61142	0.636111	0.691105	0.920427	0.35735	NA	1
Snora75	4.06285	0.635878	1.00437	0.633112	0.52666	NA	1
Sgk3	396.007	0.635717	0.266795	2.38279	0.0171818	0.18513	1
Tmigd3	4.01842	0.635319	1.06488	0.59661	0.550768	NA	1
Tfr2	4.6043	0.635221	0.938748	0.676668	0.498616	NA	1
Fuom	5.94306	0.635155	0.822366	0.772351	0.439907	NA	1
Lect2	21.4099	0.635074	0.435435	1.45848	0.144708	0.548285	1
Mirlet7d	3.63224	0.634599	1.12199	0.565601	0.571665	NA	1
Pde11a	23.5134	0.634317	0.432186	1.4677	0.142187	0.544014	1
D430036J16Rik	2.34329	0.633936	1.38817	0.45667	0.647909	NA	1
Apoc1	41.0043	0.633913	0.352972	1.79593	0.0725059	0.397693	1
Pkd1l2	5.39859	0.633708	0.870346	0.72811	0.466546	NA	1
Gm4980	10.3919	0.632788	0.629075	1.0059	0.314462	NA	1
Nhlrc1	4.05237	0.63258	1.01589	0.622684	0.533492	NA	1
BC006965	2.29347	0.632516	1.3218	0.478524	0.632277	NA	1
Tmc2	1.75351	0.632217	1.55517	0.406526	0.684356	NA	1
Hoxa6	23.407	0.631971	0.430587	1.46769	0.142187	0.544014	1
Fyb	2.29495	0.631473	1.30706	0.483125	0.629007	NA	1
Icam1	98.1128	0.629026	0.267872	2.34824	0.0188626	0.196689	1
Myh8	2.33635	0.626991	1.35883	0.46142	0.644498	NA	1
Plg	92.602	0.626866	0.282507	2.21894	0.0264907	0.237734	1
Dio2	11.7288	0.626144	0.598723	1.0458	0.295654	NA	1
Mkrn2os	5.41719	0.626043	0.857369	0.730191	0.465274	NA	1
Csgalnact1	108.926	0.624754	0.227882	2.74157	0.0061147	0.0994976	1
Plekhd1	7.64792	0.624252	0.722844	0.863606	0.387804	NA	1
Spink1	941.477	0.624006	0.268631	2.32291	0.020184	0.204048	1
Gbp4	14.8667	0.623407	0.544637	1.14463	0.252363	NA	1
B3galt5	41.6395	0.623381	0.371855	1.67641	0.0936577	0.450087	1
Fxyd2	32.8334	0.62313	0.418565	1.48873	0.136559	0.533739	1
Col8a1	6.41027	0.622695	0.8354	0.745385	0.456039	NA	1
Pla2g4f	2.32646	0.622446	1.35125	0.460643	0.645054	NA	1
Sh2d2a	5.89442	0.622135	0.828037	0.751337	0.45245	NA	1
2019-03-01	30.0355	0.620626	0.39884	1.55608	0.11969	0.50115	1
Tmem171	4.55868	0.620472	0.951802	0.651892	0.514471	NA	1
Bend7	91.5136	0.620242	0.241956	2.56344	0.0103639	0.13738	1
D1Pas1	17.8372	0.619403	0.528151	1.17278	0.240885	NA	1
Tll2	7.71929	0.619185	0.722632	0.856846	0.39153	NA	1
1700007G11Rik	4.9313	0.618925	0.935355	0.6617	0.508163	NA	1
Serpina10	11.3129	0.618276	0.671452	0.920805	0.357152	NA	1
DQ267100	2.27214	0.616548	1.33603	0.461479	0.644455	NA	1
Ccdc36	22.1141	0.616127	0.43875	1.40428	0.160236	0.573229	1
Ranbp3l	2.27362	0.615645	1.32114	0.465995	0.641219	NA	1
Pkd1l3	3.60095	0.61554	1.04148	0.591026	0.554503	NA	1
2810459M11Rik	139.943	0.615337	0.225359	2.73047	0.00632439	0.101572	1
6530403H02Rik	14.0332	0.614832	0.548561	1.12081	0.262369	NA	1
Serpinc1	21.7555	0.614664	0.51344	1.19715	0.231248	0.66292	1
Icam2	184.126	0.614654	0.159163	3.86179	0.000112559	0.00749679	1
Cdc42ep3	103.875	0.614579	0.207646	2.95974	0.00307899	0.066235	1
BC048546	1.82043	0.614554	1.45883	0.421264	0.673562	NA	1
4930549G23Rik	1.7766	0.61387	1.572	0.390503	0.696165	NA	1
Fcamr	1.82191	0.612938	1.45854	0.42024	0.67431	NA	1
Msx1os	1.82339	0.611111	1.52426	0.400923	0.688477	NA	1
BC048644	1.82339	0.611111	1.52426	0.400923	0.688477	NA	1
Tll1	44.7163	0.611009	0.309908	1.97158	0.0486574	0.324592	1
Enpp1	143.028	0.610568	0.192931	3.1647	0.00155246	0.0424411	1
Irx6	5.36403	0.610378	0.884088	0.690404	0.48994	NA	1
Sh3tc1	329.697	0.61034	0.298747	2.043	0.0410525	0.298834	1
Fam210b	352.515	0.609838	0.118275	5.1561	2.52151e-07	7.7863e-05	1
A830052D11Rik	12.1552	0.609254	0.608401	1.0014	0.316633	NA	1
Arhgap33os	1.7721	0.608931	1.48229	0.410803	0.681217	NA	1
Cml1	22.5064	0.607441	0.426745	1.42343	0.154612	0.566638	1
Slc5a12	3.95312	0.607176	1.09454	0.55473	0.579079	NA	1
Proz	19.4738	0.606336	0.508953	1.19134	0.23352	0.665763	1
Bmp6	185.4	0.606224	0.168164	3.60496	0.000312205	0.0143794	1
Pcolce	481.855	0.605823	0.100283	6.04112	1.53047e-09	9.90217e-07	1
Edn1	89.4474	0.605208	0.274672	2.20339	0.0275675	0.243205	1
Slc10a4	5.02576	0.604035	0.947533	0.637482	0.523811	NA	1
Gpr26	3.49135	0.603946	1.13305	0.533029	0.594013	NA	1
AU022754	1.80604	0.603678	1.54448	0.390862	0.695899	NA	1
Gm8994	2.6762	0.602861	1.32588	0.454688	0.649333	NA	1
Bglap	1.76907	0.602566	1.5423	0.390694	0.696023	NA	1
P2rx1	41.6671	0.602472	0.316185	1.90544	0.056723	0.351265	1
Eddm3b	5.84084	0.602253	0.860826	0.699623	0.484163	NA	1
Tmem119	827.763	0.601532	0.102819	5.8504	4.90406e-09	2.78378e-06	1
Sync	3.89785	0.600381	1.10548	0.543096	0.587064	NA	1
Selenbp1	43.7689	0.599666	0.358778	1.67141	0.0946401	0.451501	1
Pcdh17	120.788	0.599241	0.245953	2.4364	0.0148341	0.167819	1
Rbm44	51.5161	0.599007	0.297988	2.01017	0.0444129	0.309567	1
Ctso	63.8096	0.598709	0.273578	2.18844	0.0286378	0.247678	1
Vdr	30.2298	0.596562	0.394812	1.511	0.130788	0.52373	1
Ptger3	8.56957	0.596086	0.687122	0.867511	0.385662	NA	1
Dusp2	188.889	0.596073	0.156078	3.81907	0.000133957	0.0083574	1
Scarna13	4.95549	0.593924	0.898119	0.661297	0.508422	NA	1
Lhx3	1.80058	0.593401	1.46135	0.406063	0.684696	NA	1
Wnt9b	105.278	0.593038	0.218316	2.71642	0.00659916	0.104746	1
Lcp2	11.6074	0.591779	0.587691	1.00696	0.313956	NA	1
Apoe	7046.23	0.591285	0.299985	1.97105	0.0487183	0.324592	1
Steap2	419.105	0.591161	0.147169	4.01689	5.89722e-05	0.00520296	1
Mvp	173.133	0.590975	0.204401	2.89125	0.00383714	0.0749466	1
Gfod1	163.067	0.590621	0.175406	3.36717	0.00075943	0.0262554	1
Snord35b	6.89225	0.590331	0.879711	0.671051	0.502188	NA	1
Csf3r	12.4173	0.589924	0.574361	1.0271	0.304375	NA	1
Adgrg3	32.4472	0.589483	0.35486	1.66117	0.0966792	0.456104	1
Colec11	60.1107	0.588805	0.275615	2.13633	0.0326522	0.264288	1
Hsf2bp	21.8176	0.588284	0.442042	1.33083	0.183245	0.610231	1
Folh1	8.97618	0.588034	0.685078	0.858347	0.390701	NA	1
Gm3704	13.9143	0.58798	0.547032	1.07486	0.282439	NA	1
Adcy9	69.7294	0.587854	0.28907	2.0336	0.0419915	0.302192	1
C330021F23Rik	51.9944	0.587652	0.282037	2.0836	0.0371966	0.284447	1
Rlbp1	14.1872	0.587102	0.531932	1.10372	0.269715	NA	1
Omd	1.70486	0.587052	1.70611	0.344089	0.73078	NA	1
Steap3	71.0804	0.586193	0.260032	2.25431	0.0241766	0.225445	1
Cpeb1	13.2434	0.586157	0.56123	1.04441	0.296294	NA	1
Rsad2	10.6338	0.586074	0.625991	0.936233	0.349153	NA	1
Cdk5r2	19.3208	0.585893	0.473048	1.23855	0.215513	0.648975	1
Nlrc5	5.381	0.585275	0.913745	0.640524	0.521832	NA	1
AI464131	226.51	0.585047	0.195403	2.99405	0.00275299	0.0616226	1
Slc44a4	42.1799	0.584544	0.327823	1.78311	0.0745684	0.402929	1
Gm7173	6.71045	0.583712	0.777822	0.750445	0.452987	NA	1
Slc43a2	432.48	0.583539	0.271119	2.15233	0.0313711	0.260292	1
Asb12	99.441	0.583321	0.216408	2.69547	0.00702898	0.109774	1
Clca1	1.83209	0.582857	1.50478	0.387337	0.698506	NA	1
Fabp4	1.79364	0.582532	1.54616	0.376759	0.706353	NA	1
Ttc34	6.2716	0.581468	0.813749	0.714554	0.474884	NA	1
Ankrd35	3.13654	0.58101	1.1397	0.50979	0.610199	NA	1
Gpihbp1	5.24701	0.580846	0.901998	0.643955	0.519605	NA	1
Pde8a	23.5889	0.580452	0.424813	1.36637	0.171822	0.592525	1
Slc4a10	2.60055	0.579382	1.24677	0.464707	0.642142	NA	1
Adgrl4	144.834	0.578443	0.206657	2.79905	0.00512538	0.0878405	1
Fcgr3	28.7007	0.578366	0.380907	1.51839	0.128916	0.519601	1
Adora2b	139.444	0.578146	0.225816	2.56025	0.0104596	0.137671	1
Cideb	33.147	0.576835	0.420829	1.37071	0.170465	0.590692	1
Gjb4	5.1828	0.576243	0.919231	0.626875	0.530741	NA	1
A930015D03Rik	7.89689	0.575382	0.731209	0.786891	0.431345	NA	1
Pdgfb	212.753	0.57508	0.153926	3.73607	0.000186917	0.0104445	1
Gimap1	79.637	0.574044	0.265774	2.15989	0.0307812	0.257687	1
Syne3	13.6119	0.573814	0.557684	1.02892	0.303516	NA	1
A330074K22Rik	11.5951	0.573619	0.618244	0.927819	0.353502	NA	1
Tex19.1	15.7443	0.573139	0.553818	1.03489	0.300722	NA	1
Rasal3	1.77925	0.573065	1.48785	0.385162	0.700117	NA	1
Kcnip1	34.7307	0.572526	0.349327	1.63894	0.101225	0.464159	1
Angpt4	14.2471	0.571965	0.540845	1.05754	0.290265	NA	1
Chst9	3.96802	0.570201	1.01204	0.563415	0.573152	NA	1
Il22ra1	80.0458	0.570021	0.306253	1.86127	0.0627057	0.364623	1
Hnf1a	21.1797	0.570014	0.484663	1.1761	0.239553	0.67296	1
Syn2	21.8161	0.569701	0.49855	1.14272	0.253157	0.684054	1
Cd93	691.644	0.567871	0.120191	4.72475	2.30403e-06	0.000453694	1
Mamld1	8.71148	0.566142	0.721644	0.784516	0.432737	NA	1
Hspa1a	9.35734	0.564969	0.664511	0.850203	0.395212	NA	1
Bgn	471.607	0.56484	0.130963	4.31299	1.61063e-05	0.0019539	1
Plb1	15.8645	0.564605	0.516274	1.09361	0.274125	NA	1
Rgs8	42.6056	0.564564	0.316666	1.78284	0.0746131	0.402929	1
Cyp4x1	4.87017	0.564236	0.912836	0.618113	0.536501	NA	1
Pitx2	522.211	0.563414	0.123961	4.54511	5.49075e-06	0.00090979	1
Cyp27b1	5.71456	0.56316	0.832013	0.676864	0.498492	NA	1
Thsd1	412.651	0.562581	0.129108	4.35743	1.31597e-05	0.00170287	1
Dok6	5.75597	0.562156	0.826992	0.67976	0.496656	NA	1
Xlr4c	4.79345	0.561316	0.983596	0.570678	0.568218	NA	1
Cabyr	5.79737	0.5611	0.833936	0.672833	0.501053	NA	1
Pla2g5	17.9208	0.559783	0.477073	1.17337	0.240647	NA	1
1810062G17Rik	5.13711	0.559313	0.914118	0.61186	0.54063	NA	1
Samd5	81.2111	0.559088	0.225651	2.47767	0.0132242	0.156924	1
Tmem150a	437.041	0.558896	0.126234	4.42745	9.53538e-06	0.00132829	1
Gm4349	14.8328	0.55868	0.543488	1.02795	0.303972	NA	1
Dab2	4739.44	0.557753	0.300744	1.85458	0.0636563	0.368042	1
2310034G01Rik	8.87382	0.556198	0.683876	0.813302	0.416045	NA	1
Eci3	9.58186	0.556166	0.704258	0.789719	0.429692	NA	1
M1ap	32.0791	0.555845	0.373291	1.48904	0.136477	0.533739	1
Laptm5	67.9683	0.555637	0.261741	2.12285	0.0337664	0.268558	1
Ect2l	1.81762	0.555423	1.73728	0.319708	0.749189	NA	1
Sdpr	143.145	0.555095	0.179284	3.09619	0.00196027	0.0492314	1
Pik3r6	14.8401	0.554588	0.550241	1.0079	0.313503	NA	1
Rfx6	57.2033	0.55433	0.279542	1.98299	0.0473684	0.319853	1
Golga7b	6.57002	0.553328	0.785204	0.704693	0.481001	NA	1
Mx2	3.1239	0.553316	1.13212	0.488741	0.625025	NA	1
Myo1h	15.8944	0.553011	0.513248	1.07747	0.281269	NA	1
Myadml2	6.08213	0.552968	0.856459	0.645645	0.518509	NA	1
Spns2	498.45	0.552709	0.125488	4.40448	1.06037e-05	0.00144073	1
Glod5	7.09309	0.552669	0.760205	0.727	0.467226	NA	1
Zc3h12a	53.8656	0.552438	0.292752	1.88705	0.0591532	0.356573	1
Gsta3	2.6491	0.552307	1.23386	0.447625	0.654424	NA	1
Iqck	10.9341	0.552129	0.617731	0.893802	0.371428	NA	1
Hoxc10	118.905	0.55149	0.215247	2.56213	0.0104034	0.137591	1
Creb3l1	355.643	0.551416	0.145704	3.7845	0.000154017	0.00925945	1
Gm15441	9.21427	0.551248	0.668451	0.824665	0.409562	NA	1
Notch4	335.583	0.550394	0.119402	4.60958	4.03483e-06	0.00073095	1
Il1r2	2.20581	0.550148	1.55902	0.352881	0.724178	NA	1
Zfp42	6.59762	0.549995	0.794259	0.692463	0.488647	NA	1
Rho	7.11921	0.54977	0.765496	0.718188	0.472641	NA	1
Thnsl2	130.454	0.549251	0.217631	2.52378	0.0116101	0.146062	1
Slc2a6	16.9909	0.54923	0.492056	1.11619	0.26434	NA	1
Klf14	295.866	0.548627	0.16175	3.39181	0.000694314	0.0246003	1
Hcls1	25.3129	0.548424	0.417478	1.31366	0.188962	0.619341	1
Tmem130	50.5325	0.54804	0.318048	1.72314	0.0848637	0.430942	1
Grap	198.836	0.54799	0.149139	3.67437	0.000238439	0.0121336	1
Slc22a3	90.0443	0.546842	0.222718	2.45531	0.0140761	0.162216	1
Epor	68.0686	0.546545	0.270635	2.01949	0.0434358	0.307057	1
Adamts2	295.452	0.546529	0.137451	3.97617	7.00346e-05	0.00569797	1
Ppic	1457.9	0.545605	0.0773778	7.05119	1.77392e-12	3.44319e-09	1
Ppp1r3fos	12.5201	0.545572	0.627447	0.869511	0.384568	NA	1
Samd15	9.60145	0.544781	0.652184	0.835318	0.403539	NA	1
Arhgef6	32.4956	0.54368	0.385019	1.41209	0.157925	0.571781	1
Atp2b3	3.7669	0.542912	1.18083	0.459772	0.64568	NA	1
D5Ertd605e	7.62841	0.542406	0.788953	0.687501	0.491767	NA	1
Arhgdib	147.147	0.542324	0.204918	2.64654	0.00813188	0.119215	1
Pllp	15.9218	0.542144	0.550901	0.984104	0.325064	NA	1
Tie1	940.259	0.541807	0.106761	5.07494	3.87616e-07	0.000103792	1
Dpt	6.01109	0.540873	0.886021	0.610452	0.541562	NA	1
Sned1	14.6804	0.540813	0.549068	0.984966	0.324641	NA	1
Tecrl	33.1093	0.540684	0.374013	1.44563	0.148281	0.55496	1
Pecam1	894.525	0.539572	0.0855037	6.31051	2.78121e-10	2.58732e-07	1
Spi1	3.8962	0.539563	1.14083	0.472955	0.636245	NA	1
Nr1h4	9.93081	0.539258	0.660062	0.816981	0.413939	NA	1
Rorb	5.68444	0.539201	0.853968	0.631407	0.527774	NA	1
Ephx3	2.1047	0.539185	1.42992	0.377074	0.706119	NA	1
Gabbr2	13.5049	0.539113	0.590693	0.912678	0.361412	NA	1
Lgmn	2287.29	0.538837	0.27416	1.96541	0.0493668	0.326329	1
Tex26	40.3559	0.538699	0.322485	1.67046	0.094828	0.451538	1
Ltb	7.92176	0.538393	0.729156	0.738378	0.460285	NA	1
Mfsd12	248.85	0.538295	0.16686	3.22602	0.00125524	0.037238	1
Mrvi1	139.348	0.537676	0.182774	2.94176	0.00326355	0.0685345	1
Efhc1	28.1719	0.537539	0.388092	1.38508	0.166028	0.582598	1
Vstm2a	4.72709	0.537407	0.929462	0.578191	0.563135	NA	1
Cdhr1	82.4757	0.537351	0.250579	2.14444	0.031998	0.262376	1
Sod3	65.6674	0.537192	0.296913	1.80926	0.0704108	0.392345	1
Slc24a2	71.2732	0.537033	0.250301	2.14555	0.0319088	0.262208	1
BC021767	30.556	0.535027	0.370692	1.44332	0.148931	0.55571	1
Shpk	19.7961	0.53437	0.474451	1.12629	0.260043	0.691294	1
Nid1	2807.65	0.534263	0.141351	3.77968	0.000157031	0.00933995	1
Gm5177	2.04795	0.534003	1.66004	0.321681	0.747694	NA	1
Shox2	28.0286	0.533841	0.387314	1.37831	0.168106	0.587313	1
Baalc	19.0611	0.532572	0.480099	1.1093	0.267302	0.699506	1
Itih2	3.00998	0.531433	1.26801	0.419109	0.675137	NA	1
Akr1c13	26.3106	0.531107	0.41772	1.27144	0.203571	0.635763	1
Iyd	2.13621	0.531034	1.42581	0.372444	0.709562	NA	1
Spon2	63.1189	0.528042	0.272594	1.9371	0.0527331	0.337619	1
Lyl1	146.177	0.527707	0.17234	3.06201	0.00219856	0.0528705	1
Hist2h2bb	16.3438	0.527134	0.567724	0.928504	0.353146	NA	1
Gstp2	4.22497	0.527063	1.01437	0.519595	0.603346	NA	1
Omp	6.87644	0.526693	0.783575	0.672167	0.501477	NA	1
Tgm1	155.193	0.525592	0.194148	2.70717	0.00678587	0.106713	1
Ntf5	31.7273	0.525476	0.40609	1.29399	0.195669	0.62736	1
Dnah6	7.89325	0.524837	0.73657	0.712542	0.476129	NA	1
Taok3	334.191	0.524764	0.136095	3.85588	0.000115316	0.00756909	1
Bsx	2.64636	0.523682	1.22855	0.426261	0.669918	NA	1
Slc34a2	62.1171	0.52357	0.293512	1.78381	0.0744543	0.402904	1
Cox6a2	11.1677	0.522939	0.633877	0.824986	0.40938	NA	1
Npy1r	13.0577	0.522517	0.566382	0.922553	0.35624	NA	1
Esm1	36.4599	0.522473	0.348378	1.49973	0.133685	0.528939	1
Mlxipl	15.4139	0.521893	0.542755	0.961562	0.33627	NA	1
Ppara	9.32383	0.521532	0.692545	0.753065	0.451411	NA	1
Tmem213	4.68531	0.520785	0.945684	0.550697	0.581841	NA	1
Cyp4f13	41.1532	0.520204	0.331271	1.57033	0.116339	0.493667	1
Plekhg6	34.1666	0.519301	0.381185	1.36233	0.173093	0.594643	1
2700070H01Rik	9.56928	0.51811	0.651814	0.794873	0.426687	NA	1
Ccdc106	71.7556	0.517973	0.253021	2.04716	0.0406426	0.297736	1
Zan	6.61996	0.517778	0.838835	0.617259	0.537064	NA	1
Plagl1	3401.58	0.516618	0.134517	3.84054	0.000122764	0.00794286	1
4930428G15Rik	2.08035	0.516475	1.45806	0.354222	0.723173	NA	1
B130006D01Rik	4.70397	0.516326	0.991577	0.520712	0.602567	NA	1
Bnc2	135.413	0.515835	0.186835	2.76091	0.00576403	0.0956237	1
Rasgrf2	8.61169	0.515558	0.731106	0.705176	0.4807	NA	1
Adra1d	10.4393	0.514971	0.645679	0.797566	0.425123	NA	1
Kdelr3	230.971	0.51419	0.140295	3.66506	0.00024728	0.012262	1
B3gnt3	36.7196	0.51406	0.354398	1.45052	0.146914	0.552024	1
Pde7b	39.271	0.513405	0.325844	1.57562	0.115114	0.492766	1
Gm10768	28.8162	0.513293	0.512472	1.0016	0.316536	0.745396	1
Scml4	7.69462	0.512786	0.72703	0.705316	0.480614	NA	1
Capn3	5.61966	0.512635	0.853317	0.600756	0.548002	NA	1
Pacsin1	39.3911	0.512603	0.334501	1.53244	0.125414	0.513593	1
Pifo	12.0226	0.511255	0.597123	0.856198	0.391888	NA	1
3830432H09Rik	6.3425	0.51062	0.828668	0.616194	0.537767	NA	1
Fmo5	16.5565	0.51051	0.521763	0.978433	0.32786	NA	1
Ces1g	30.9666	0.509419	0.371596	1.3709	0.170408	0.590645	1
1700001J11Rik	6.29416	0.508938	0.836037	0.608751	0.542689	NA	1
C330013E15Rik	3.52942	0.508155	1.09851	0.462585	0.643662	NA	1
Anxa2	1342.94	0.50782	0.0731523	6.94196	3.86697e-12	5.25406e-09	1
Matn1	4.77977	0.506415	0.930885	0.544014	0.586432	NA	1
Fmo1	160.623	0.506192	0.213224	2.37399	0.0175968	0.18797	1
Tff3	3.43968	0.50618	1.06855	0.473709	0.635707	NA	1
Hoxa11os	66.3018	0.50592	0.25723	1.9668	0.0492064	0.326131	1
Hoxa11	209.609	0.505813	0.172236	2.93675	0.00331673	0.0693298	1
Cd82	151.686	0.505244	0.199998	2.52625	0.0115289	0.145579	1
Chmp4c	73.3695	0.504647	0.238088	2.11958	0.0340412	0.26969	1
Ramp1	39.8538	0.504155	0.346589	1.45462	0.145775	0.55018	1
Hoxd10	41.9639	0.50397	0.317733	1.58614	0.112707	0.487227	1
Grid2ip	3.39673	0.503475	1.08863	0.462484	0.643734	NA	1
Padi4	9.44107	0.503417	0.65603	0.767369	0.442862	NA	1
Il33	22.072	0.50313	0.429214	1.17221	0.241111	0.674583	1
Clec14a	64.2523	0.502427	0.357366	1.40592	0.159749	0.573229	1
Cd55	153.769	0.502165	0.191631	2.62047	0.00878079	0.124665	1
Fitm1	20.6186	0.501687	0.485642	1.03304	0.301586	0.732243	1
Mas1	12.1936	0.501352	0.625536	0.801476	0.422856	NA	1
Celf6	3.43068	0.501269	1.08037	0.463979	0.642663	NA	1
Apobr	24.7772	0.501111	0.412869	1.21373	0.224851	0.657889	1
B230312C02Rik	4.37795	0.50048	0.999493	0.500734	0.616558	NA	1
Eda2r	209.897	0.500311	0.141332	3.53998	0.000400162	0.0172086	1
Nfkbiz	266.511	0.498217	0.12783	3.89751	9.71858e-05	0.00702724	1
Nsun7	2.05363	0.49815	1.54678	0.322056	0.74741	NA	1
Atcayos	4.79836	0.498101	0.931027	0.535002	0.592649	NA	1
Psd	17.7178	0.497891	0.482454	1.032	0.302074	NA	1
Zpbp	10.3607	0.497708	0.633153	0.786078	0.431822	NA	1
Adap1	59.1509	0.497641	0.29711	1.67494	0.0939461	0.450087	1
Mybph	13.6229	0.497543	0.559681	0.888976	0.374016	NA	1
Gpr21	6.51585	0.496936	0.814464	0.610139	0.54177	NA	1
Filip1l	143.608	0.496843	0.181403	2.73889	0.00616465	0.0999511	1
1810021B22Rik	7.24261	0.496829	0.761359	0.652556	0.514043	NA	1
Prss16	17.3549	0.496811	0.513185	0.968093	0.332998	NA	1
Npr1	401.301	0.496627	0.256007	1.9399	0.0523919	0.33689	1
Dnaaf1	6.36979	0.496145	0.83289	0.595691	0.551382	NA	1
Adm	55.0424	0.495364	0.274148	1.80692	0.070775	0.392847	1
Cdkn2c	47.6293	0.495216	0.301032	1.64506	0.0999575	0.463149	1
Ccdc169	3.45975	0.494225	1.06799	0.462763	0.643534	NA	1
Lrriq3	8.53477	0.494044	0.745774	0.662458	0.507678	NA	1
Ube2l6	116.895	0.493821	0.217368	2.27182	0.0230974	0.219611	1
Abcg3	4.3206	0.49348	0.992339	0.49729	0.618985	NA	1
Slc18a1	92.7281	0.49342	0.223957	2.20319	0.0275814	0.243205	1
Cyp4f41-ps	20.9715	0.493274	0.438114	1.1259	0.260207	0.69155	1
Eng	804.646	0.493015	0.0897339	5.49419	3.92511e-08	1.77768e-05	1
Angptl1	3.45377	0.492636	1.06708	0.461666	0.644321	NA	1
Hsf3	3.50115	0.492506	1.08665	0.453233	0.650381	NA	1
Klhl30	68.3453	0.491868	0.262618	1.87294	0.0610762	0.362218	1
Vgll1	2.95344	0.490831	1.215	0.403977	0.68623	NA	1
Arhgap18	379.777	0.490592	0.133168	3.68401	0.000229593	0.0119064	1
Ly6g6e	5.93847	0.490384	0.842092	0.58234	0.560337	NA	1
Glipr1	21.3443	0.490259	0.43495	1.12716	0.259675	0.69072	1
Npy	2.9865	0.489735	1.19548	0.409656	0.682058	NA	1
Sparc	6440.23	0.489476	0.0608855	8.03929	9.03577e-16	3.06922e-12	1
Adgre5	87.2369	0.489424	0.241731	2.02466	0.042902	0.305633	1
Npc1l1	21.6737	0.489361	0.48216	1.01493	0.310137	0.740286	1
Fam83f	6.94201	0.489186	0.766763	0.637989	0.523481	NA	1
Cysltr1	61.8221	0.488806	0.291504	1.67684	0.0935731	0.449886	1
Rnase4	192.379	0.488629	0.159015	3.07285	0.00212022	0.051812	1
Tbr1	4.30828	0.488564	0.957248	0.510383	0.609783	NA	1
Gm7120	113.46	0.487294	0.511273	0.9531	0.340539	0.763842	1
P2ry2	43.3338	0.487293	0.329204	1.48022	0.138815	0.537806	1
Col1a2	4562.14	0.486371	0.132616	3.66752	0.000244918	0.012262	1
D630045M09Rik	55.2565	0.486053	0.286047	1.69921	0.0892796	0.439228	1
Cutal	18.7147	0.486041	0.542268	0.896311	0.370087	0.782761	1
Hyal3	9.32943	0.485351	0.655755	0.740141	0.459215	NA	1
Cd248	560.403	0.485212	0.0921996	5.26263	1.42011e-07	5.21487e-05	1
Cd300lg	4.25396	0.484313	0.95358	0.50789	0.611531	NA	1
Cish	113.571	0.48365	0.192867	2.50769	0.0121523	0.149694	1
Abcc9	20.0621	0.483585	0.485067	0.996945	0.318791	0.747274	1
Opn4	6.45436	0.483422	0.801982	0.602784	0.546652	NA	1
Nfib	54.7347	0.483332	0.288975	1.67257	0.0944113	0.451202	1
Aipl1	12.801	0.482405	0.598571	0.805928	0.420284	NA	1
Ccm2l	54.803	0.482384	0.280898	1.71729	0.0859254	0.433187	1
D830030K20Rik	25.2419	0.481908	0.438298	1.0995	0.27155	0.70419	1
4930504C09Rik	2.12203	0.481703	1.34227	0.358871	0.719692	NA	1
Hgf	38.9611	0.481538	0.328971	1.46377	0.143257	0.545677	1
Slc25a31	4.33824	0.481433	0.985375	0.488578	0.62514	NA	1
Cdh5	2363.23	0.481322	0.15331	3.13953	0.00169221	0.0448011	1
Cd34	822.259	0.481273	0.0907768	5.30172	1.14719e-07	4.32968e-05	1
Ak5	39.995	0.480912	0.323674	1.48579	0.137335	0.534662	1
Spaca1	8.63057	0.480905	0.714002	0.673535	0.500607	NA	1
Zc3hav1	164.596	0.480664	0.183006	2.62649	0.00862696	0.123385	1
F630042J09Rik	12.2363	0.480172	0.587137	0.81782	0.41346	NA	1
Itga1	219.249	0.480106	0.149204	3.21778	0.00129186	0.0380749	1
Nppb	34.5791	0.479964	0.402674	1.19194	0.233285	0.665611	1
4930578M01Rik	2.16343	0.479744	1.33782	0.3586	0.719894	NA	1
Hpn	194.393	0.479433	0.164092	2.92173	0.00348095	0.0715364	1
H2-Q2	14.4602	0.478743	0.535109	0.894664	0.370967	NA	1
Krt17	7.21307	0.4779	0.743933	0.642397	0.520615	NA	1
Hlx	336.485	0.477857	0.123231	3.87772	0.00010544	0.00732849	1
Gpr68	17.3439	0.47769	0.485094	0.984737	0.324753	NA	1
Rsph9	13.8263	0.477291	0.55629	0.85799	0.390898	NA	1
Dock8	261.538	0.477238	0.128792	3.7055	0.00021097	0.0113123	1
Sla	2.07908	0.4772	1.44536	0.330161	0.741278	NA	1
Poln	7.17072	0.47716	0.767808	0.621457	0.534299	NA	1
Tns1	895.804	0.476551	0.106077	4.49248	7.03992e-06	0.00108195	1
Scd3	8.51654	0.47651	0.684362	0.696284	0.486251	NA	1
Inhbb	3.06082	0.476462	1.37422	0.346715	0.728805	NA	1
Slc6a19	4.57941	0.476305	0.970362	0.490853	0.62353	NA	1
Plvap	1514.71	0.476077	0.0879143	5.41524	6.12054e-08	2.51999e-05	1
Nppa	42.6473	0.473705	0.416285	1.13793	0.255148	0.685185	1
Rbm3os	15.0274	0.473639	0.540432	0.876408	0.380808	NA	1
Gm35612	4.78566	0.473319	0.993329	0.476498	0.63372	NA	1
Lama4	1461.95	0.473016	0.0884102	5.35024	8.78392e-08	3.51021e-05	1
Tmem173	206.928	0.472486	0.149001	3.17102	0.00151905	0.04195	1
Abca3	574.886	0.472414	0.234379	2.0156	0.043842	0.307723	1
D830046C22Rik	2.96214	0.472147	1.1414	0.413657	0.679126	NA	1
Sepp1	1879.72	0.472057	0.288837	1.63434	0.102188	0.465446	1
Mroh8	7.27307	0.471975	0.744026	0.634352	0.525851	NA	1
Slc2a12	51.387	0.471711	0.296822	1.5892	0.112014	0.485963	1
Mboat4	4.22717	0.470742	0.995929	0.472666	0.636451	NA	1
D030040B21Rik	2.07067	0.47016	1.44632	0.325072	0.745126	NA	1
Tmem220	24.2153	0.470108	0.435528	1.0794	0.280411	0.712031	1
Nrsn1	17.8182	0.469818	0.482747	0.973217	0.330445	NA	1
Slc5a9	9.00015	0.469791	0.693046	0.677864	0.497858	NA	1
Tnc	737.451	0.469758	0.0962752	4.87932	1.06451e-06	0.00024937	1
Krt20	16.6792	0.469499	0.513264	0.914732	0.360333	NA	1
Epas1	542.276	0.469354	0.0990595	4.7381	2.1573e-06	0.000434443	1
Gm10789	12.7779	0.469086	0.560162	0.837411	0.402362	NA	1
Mybpc1	13.9512	0.469016	0.554518	0.845808	0.39766	NA	1
Sh2d4a	51.6726	0.468573	0.281604	1.66394	0.096124	0.454359	1
Gucy1a3	242.127	0.468509	0.150344	3.11626	0.00183164	0.0472058	1
Inpp5d	117.54	0.468229	0.217581	2.15198	0.031399	0.260292	1
Tfpi	779.836	0.468206	0.103785	4.51131	6.44296e-06	0.00102989	1
Prkch	414.386	0.468114	0.125142	3.74068	0.000183522	0.0104089	1
Ccdc42	25.0543	0.467747	0.404275	1.157	0.247272	0.679786	1
Def6	54.8215	0.467466	0.288396	1.62091	0.105036	0.471991	1
Stmnd1	2.10668	0.466344	1.44162	0.323487	0.746326	NA	1
Prickle3	61.2148	0.466139	0.263017	1.77228	0.0763482	0.408403	1
Tinagl1	246.831	0.465592	0.13704	3.39749	0.000680079	0.0244451	1
Tex264	285.228	0.465407	0.13515	3.44365	0.000573924	0.0220904	1
Rab20	43.0809	0.465315	0.328256	1.41754	0.156326	0.569747	1
Cntnap5a	4.32567	0.464114	1.02166	0.454275	0.649631	NA	1
Mmrn1	53.8914	0.463932	0.348256	1.33216	0.182808	0.610006	1
Ano2	4.24132	0.463855	0.977918	0.474329	0.635265	NA	1
Fas	13.128	0.46355	0.548454	0.845195	0.398002	NA	1
Dnah8	90.2093	0.463456	0.227872	2.03385	0.0419672	0.302192	1
H19	122943	0.462898	0.0514935	8.98945	2.48479e-19	3.37608e-15	1
Ttll9	20.7191	0.462091	0.447335	1.03298	0.301611	0.732243	1
Espn	179.725	0.461821	0.179465	2.57331	0.010073	0.135507	1
Eps8l2	101.186	0.461318	0.256267	1.80015	0.0718371	0.396769	1
Hoxa10	278.712	0.460704	0.159122	2.8953	0.003788	0.074375	1
Atp2a3	135.829	0.460672	0.176684	2.60732	0.00912538	0.126776	1
Fstl4	10.1289	0.460411	0.637284	0.722458	0.470013	NA	1
Arsj	4.54214	0.460136	0.969211	0.474753	0.634963	NA	1
Wisp1	244.882	0.458885	0.158539	2.89446	0.00379808	0.0744654	1
S1pr1	355.083	0.458722	0.143399	3.19891	0.00137947	0.0398783	1
Cys1	9.69257	0.457679	0.64087	0.714154	0.475132	NA	1
Adcy4	113.192	0.457571	0.206259	2.21843	0.0265256	0.237851	1
Zim1	472.964	0.457154	0.13798	3.3132	0.000922365	0.0299097	1
Hoxc13	2.96936	0.456634	1.22726	0.372077	0.709835	NA	1
Ly6h	39.1526	0.456589	0.338668	1.34819	0.177597	0.603254	1
Hivep3	14.2253	0.456557	0.539301	0.846572	0.397234	NA	1
Abhd1	12.7107	0.456021	0.567847	0.803071	0.421934	NA	1
Parp10	20.0925	0.455779	0.457354	0.996558	0.318979	0.747365	1
Vwce	71.7103	0.45571	0.252179	1.80709	0.0707482	0.392847	1
Corin	76.9578	0.455144	0.236287	1.92623	0.0540752	0.341623	1
Frk	257.585	0.454972	0.143655	3.16713	0.00153953	0.042205	1
Tek	1683.39	0.453992	0.0746261	6.08356	1.17542e-09	8.87247e-07	1
Chst15	546.25	0.453988	0.0994553	4.56475	5.00101e-06	0.000870296	1
Chchd10	153.25	0.453907	0.171288	2.64996	0.00805016	0.118749	1
Tfeb	103.642	0.453663	0.271583	1.67044	0.0948319	0.451538	1
AU021063	3.77251	0.453608	1.01963	0.444873	0.656412	NA	1
Stard4	806.555	0.453212	0.100745	4.49858	6.84074e-06	0.00106834	1
Hist2h4	3.81184	0.453072	1.06578	0.425108	0.670758	NA	1
Prss53	16.8846	0.452441	0.498782	0.907092	0.364358	NA	1
Sord	662.957	0.452339	0.2105	2.14888	0.0316441	0.261526	1
Lgals3bp	106.788	0.452261	0.218609	2.06882	0.0385634	0.288366	1
Il15	26.7812	0.452186	0.39068	1.15744	0.247094	0.679786	1
Nrg2	14.7262	0.451977	0.531536	0.850321	0.395147	NA	1
3110082J24Rik	2.96782	0.451918	1.14075	0.396157	0.691989	NA	1
Ptpn7	44.8874	0.451791	0.305145	1.48058	0.13872	0.537741	1
C130074G19Rik	195.398	0.451037	0.17935	2.51485	0.0119084	0.148032	1
Cav2	47.354	0.451009	0.297544	1.51577	0.129578	0.521342	1
Slc12a8	48.4563	0.450841	0.30319	1.48699	0.137017	0.534497	1
Kremen2	14.0728	0.449387	0.570865	0.787203	0.431163	NA	1
Abcg1	113.72	0.448995	0.217102	2.06813	0.0386281	0.288691	1
Psg23	14.8272	0.448146	0.529425	0.846477	0.397287	NA	1
1810011O10Rik	150.489	0.447814	0.177018	2.52977	0.0114138	0.144934	1
Rdh1	2.51044	0.447696	1.34951	0.331746	0.740081	NA	1
Abcb10	1014.4	0.44743	0.0867442	5.15804	2.49546e-07	7.7863e-05	1
Acvrl1	730.528	0.447212	0.0856057	5.2241	1.75006e-07	6.25737e-05	1
Birc3	104.144	0.447059	0.204004	2.19142	0.0284215	0.246592	1
Cyb5r2	7.6419	0.446525	0.732196	0.609844	0.541965	NA	1
Bnc1	277.688	0.445978	0.137891	3.23429	0.00121947	0.0365099	1
Lcp1	723.655	0.445952	0.117963	3.78044	0.00015655	0.00933995	1
Slc17a4	4.04903	0.445857	1.06975	0.416785	0.676835	NA	1
Trdn	19.8447	0.445815	0.488964	0.911753	0.361899	0.776392	1
Rgs6	22.8619	0.445637	0.435719	1.02276	0.306419	0.735959	1
Itpripl2	541.01	0.444944	0.10387	4.28366	1.83841e-05	0.00213491	1
Bhlhe40	83.041	0.444474	0.245837	1.808	0.0706059	0.392843	1
Naip1	1.6304	0.444244	1.60548	0.276705	0.782007	NA	1
Hsd17b13	1.67033	0.443583	1.59681	0.277794	0.78117	NA	1
Art3	25.3561	0.443348	0.438179	1.0118	0.311636	0.74232	1
Dlk1	5234.51	0.442958	0.0595256	7.44147	9.95684e-14	2.70567e-10	1
Irf6	265.683	0.442871	0.167762	2.63988	0.00829355	0.120776	1
Gm15708	12.135	0.442847	0.615716	0.71924	0.471993	NA	1
Emc9	17.1882	0.442536	0.486707	0.909246	0.36322	NA	1
Casq2	16.7807	0.44187	0.492476	0.897243	0.369589	NA	1
Fbxl13	3.83191	0.441723	1.07266	0.411802	0.680485	NA	1
Emilin1	2763.45	0.441667	0.063593	6.94522	3.77864e-12	5.25406e-09	1
Rap1gap2	160.678	0.441467	0.177338	2.48941	0.0127954	0.154948	1
Micalcl	4.53549	0.441356	0.941606	0.468726	0.639265	NA	1
Abcc6	19.6779	0.441032	0.448219	0.983965	0.325133	0.752184	1
Rab7b	2.08232	0.440892	1.51902	0.290248	0.771627	NA	1
C1qtnf9	6.24722	0.440881	0.800302	0.550893	0.581707	NA	1
Brinp3	6.28714	0.440811	0.801862	0.549734	0.582502	NA	1
Slc15a2	80.8072	0.440358	0.878177	0.501446	0.616057	0.900874	1
Ccdc64b	27.5679	0.440099	0.391053	1.12542	0.260412	0.691828	1
Tcn2	668.915	0.440051	0.208229	2.1133	0.034575	0.272173	1
Bmp10	18.9451	0.439682	0.4864	0.903951	0.366021	0.779977	1
2310040G24Rik	21.5746	0.43941	0.44482	0.987838	0.323232	0.749701	1
1700024P16Rik	4.48508	0.439372	1.00997	0.435033	0.663538	NA	1
Atp10b	11.5058	0.439064	0.643163	0.682663	0.49482	NA	1
Kcnq5	96.928	0.438645	0.21041	2.08472	0.0370948	0.283948	1
9530026P05Rik	6.27872	0.438532	0.802929	0.546166	0.584952	NA	1
Coro2a	300.876	0.438442	0.152626	2.87265	0.0040704	0.0774572	1
Mlph	11.2332	0.438302	0.627037	0.699004	0.48455	NA	1
Syt10	6.35833	0.437483	0.871284	0.502114	0.615588	NA	1
G6b	2.94944	0.437214	1.16652	0.374801	0.707809	NA	1
Pag1	319.479	0.436933	0.150228	2.90846	0.00363212	0.0728993	1
Hist1h4b	9.70952	0.436892	0.646462	0.67582	0.499155	NA	1
Sgk2	4.64773	0.436402	0.960846	0.454186	0.649695	NA	1
2010003K11Rik	1.62199	0.43606	1.6333	0.26698	0.789484	NA	1
Slc4a11	12.2341	0.43603	0.580634	0.750956	0.452679	NA	1
Bace2	33.2217	0.435554	0.362167	1.20263	0.229119	0.661448	1
Cyp51	2387.47	0.435048	0.0626516	6.94392	3.81368e-12	5.25406e-09	1
Cracr2b	63.8499	0.434929	0.253002	1.71907	0.0856018	0.433041	1
Herc6	42.2184	0.434908	0.310385	1.40119	0.161158	0.575315	1
Heyl	61.2581	0.434354	0.260347	1.66837	0.0952433	0.452314	1
Scarb1	1326.01	0.434314	0.0925274	4.69389	2.68053e-06	0.00052029	1
Ncf2	31.7129	0.434138	0.359351	1.20812	0.227002	0.659801	1
Ptpn18	34.3888	0.434024	0.34769	1.24831	0.211919	0.645927	1
BB557941	2.06645	0.433615	1.46304	0.29638	0.76694	NA	1
Trim30a	7.05396	0.433255	0.78608	0.55116	0.581524	NA	1
Sema6b	154.931	0.432995	0.172975	2.50322	0.0123068	0.150236	1
Nrn1l	4.22169	0.432752	1.02922	0.420466	0.674145	NA	1
Slc6a13	8.40309	0.432721	0.69996	0.618207	0.536439	NA	1
Arhgef3	267.057	0.432547	0.14977	2.88808	0.00387599	0.0753405	1
Pcgf5	861.743	0.432437	0.094304	4.58556	4.52774e-06	0.000809454	1
Mamdc2	21.7939	0.432169	0.43149	1.00158	0.316549	0.745396	1
Abi3	187.39	0.432169	0.155443	2.78025	0.00543178	0.0914518	1
Arl9	2.97859	0.432168	1.30826	0.330338	0.741145	NA	1
Pla2g4b	4.71377	0.431748	1.00279	0.430545	0.6668	NA	1
Saxo2	13.8624	0.431587	0.546149	0.790237	0.429389	NA	1
Ccng1	1535.42	0.430928	0.0664418	6.48579	8.82667e-11	9.994e-08	1
Exph5	50.9733	0.430812	0.30734	1.40175	0.160991	0.574991	1
Bcl6b	307.406	0.430801	0.132569	3.24964	0.0011555	0.0351952	1
Pcdhga12	61.1143	0.430651	0.262144	1.6428	0.100424	0.463208	1
Abcc3	10.055	0.430016	0.628471	0.684225	0.493833	NA	1
Ptrf	601.594	0.429772	0.121466	3.53821	0.000402843	0.017212	1
Pou6f2	11.3308	0.429651	0.605297	0.709819	0.477816	NA	1
Esx1	36.7176	0.42933	0.395852	1.08457	0.278111	0.709747	1
2610206C17Rik	3.30943	0.429108	1.15138	0.372691	0.709379	NA	1
Tmem63c	1.69733	0.428959	1.59917	0.268238	0.788516	NA	1
Foxj1	34.8797	0.428902	0.359494	1.19307	0.232841	0.664858	1
Susd2	72.7104	0.428757	0.250619	1.71079	0.0871196	0.434946	1
Brinp1	19.3451	0.428315	0.473997	0.903625	0.366194	0.779979	1
Ifngr1	223.603	0.428074	0.147074	2.91061	0.00360729	0.0728264	1
Cmpk2	70.4599	0.427245	0.243802	1.75242	0.0797008	0.416861	1
Capn6	3948.58	0.426956	0.05132	8.31949	8.83452e-17	6.00173e-13	1
Gimap4	124.469	0.426779	0.188327	2.26616	0.0234415	0.220703	1
Rgcc	16.0226	0.426686	0.510412	0.835965	0.403175	NA	1
Insig1	1092.04	0.426469	0.0893759	4.77164	1.82736e-06	0.0003941	1
Emp2	333.379	0.426409	0.117384	3.63261	0.000280574	0.0133081	1
Spsb1	241.848	0.426163	0.167168	2.54931	0.0107936	0.140472	1
Ocstamp	3.34094	0.425858	1.2197	0.349149	0.726977	NA	1
Tmod1	533.621	0.42582	0.119123	3.57463	0.000350726	0.0156754	1
Cmtm5	10.4159	0.425693	0.650223	0.654688	0.512669	NA	1
3300005D01Rik	2.56741	0.425497	1.39642	0.304706	0.76059	NA	1
Enpp2	186.838	0.425379	0.185147	2.29753	0.0215888	0.211331	1
Evi5l	66.9553	0.425243	0.246032	1.7284	0.0839158	0.427668	1
Colq	7.14606	0.424928	0.754683	0.563055	0.573398	NA	1
Folr2	5.36053	0.424867	0.90256	0.470736	0.637829	NA	1
Nupr1	6.19311	0.424774	0.802577	0.529263	0.596623	NA	1
Adm2	32.2102	0.424389	0.364269	1.16504	0.244002	0.677688	1
Hoxc11	13.2825	0.42413	0.557922	0.760196	0.447137	NA	1
Pparg	13.6572	0.423156	0.549892	0.769525	0.441581	NA	1
Aff2	123.803	0.423112	0.212775	1.98854	0.0467523	0.318727	1
She	542.553	0.422567	0.101833	4.1496	3.33056e-05	0.00342821	1
Nptxr	11.67	0.422488	0.63796	0.662248	0.507812	NA	1
Morc4	2107.76	0.422323	0.187892	2.24769	0.0245958	0.227336	1
Pdlim2	80.9007	0.422161	0.242651	1.73979	0.0818964	0.422608	1
1700042O10Rik	14.4121	0.421967	0.577144	0.73113	0.4647	NA	1
Cd38	231.794	0.421911	0.138577	3.04461	0.00232985	0.0551906	1
2410004I01Rik	25.7524	0.421891	0.419103	1.00665	0.314102	0.743943	1
Rsg1	33.0819	0.421474	0.355646	1.18509	0.23598	0.66858	1
Tex38	2.51463	0.421473	1.28401	0.328248	0.742724	NA	1
Gm5089	13.3842	0.421302	0.551569	0.763824	0.444972	NA	1
Rab30	81.9116	0.421158	0.256903	1.63936	0.101138	0.464159	1
Hepacam	1.56317	0.420718	1.74563	0.241012	0.809546	NA	1
Kcne3	66.3165	0.419887	0.252049	1.66589	0.0957348	0.453223	1
Acr	2.47619	0.4198	1.25975	0.33324	0.738953	NA	1
Copz2	219.896	0.418474	0.144861	2.88881	0.00386705	0.0752746	1
Pdx1	13.6279	0.418388	0.555906	0.752623	0.451676	NA	1
Plcxd3	7.93456	0.417969	0.709501	0.589103	0.555792	NA	1
Dhrs11	115.042	0.417863	0.202186	2.06673	0.03876	0.289425	1
Smtnl1	5.41697	0.417527	0.870992	0.47937	0.631676	NA	1
Padi2	25.9222	0.41737	0.428403	0.974246	0.329935	0.756328	1
F2rl3	121.18	0.41652	0.211159	1.97255	0.0485473	0.324452	1
Hoxa13	33.8258	0.416299	0.362678	1.14785	0.251032	0.682973	1
Myo7b	11.1737	0.41596	0.601121	0.691974	0.488954	NA	1
Eva1b	552.381	0.415625	0.100434	4.13828	3.49924e-05	0.00353752	1
8430423G03Rik	1.60457	0.415438	1.61057	0.257945	0.796449	NA	1
Pnpla1	3.73101	0.415369	1.03516	0.401261	0.688228	NA	1
Rhoj	419.631	0.415345	0.107263	3.87219	0.00010786	0.00732849	1
Gm17455	4.19898	0.415233	1.03637	0.400661	0.68867	NA	1
Hist1h2ab	5.85597	0.414456	0.861458	0.48111	0.630438	NA	1
1500015O10Rik	3.73249	0.414424	1.0421	0.397682	0.690864	NA	1
Foxe3	1.64449	0.413726	1.52942	0.270511	0.786767	NA	1
1700019D03Rik	63.7389	0.413613	0.255884	1.61641	0.106006	0.474879	1
Atp13a4	2.08652	0.412777	1.46	0.282725	0.777388	NA	1
Adora2a	163.629	0.412656	0.171042	2.4126	0.0158391	0.175643	1
Spats2l	529.683	0.412493	0.113308	3.64045	0.000272163	0.0130667	1
Adamts13	371.27	0.412455	0.138111	2.9864	0.00282288	0.0627732	1
Scarf2	432.254	0.412342	0.11661	3.53607	0.000406124	0.0172438	1
Gabrg2	1.68589	0.412238	1.54522	0.266782	0.789637	NA	1
Hist1h1e	30.6847	0.41209	0.381123	1.08125	0.279585	0.711637	1
Tpcn1	3191.55	0.411759	0.0716176	5.74941	8.95537e-09	4.67987e-06	1
Unc13a	10.3356	0.411577	0.620631	0.663159	0.507229	NA	1
Lppos	28.3181	0.411389	0.382493	1.07555	0.28213	0.713486	1
Rxfp3	7.13187	0.410564	0.753519	0.544862	0.585848	NA	1
Gm572	12.4723	0.410522	0.657222	0.624632	0.532213	NA	1
Ctla2a	114.645	0.410384	0.203159	2.02002	0.0433817	0.306994	1
Tmem178b	7.2473	0.410292	0.789431	0.519731	0.603251	NA	1
Ppfibp2	425.09	0.410169	0.113938	3.59994	0.00031829	0.014561	1
Pafah2	286.527	0.409724	0.140263	2.92111	0.00348788	0.0715364	1
Artn	26.2151	0.40967	0.39228	1.04433	0.296332	0.726894	1
Smoc2	627.87	0.409632	0.0950724	4.30863	1.6427e-05	0.00197516	1
Pyy	103.625	0.409593	0.240473	1.70328	0.088515	0.437966	1
Card6	86.52	0.409554	0.215457	1.90086	0.0573197	0.35286	1
Mettl7a1	252.271	0.409172	0.154502	2.64833	0.00808907	0.118946	1
Rab19	3.71573	0.408698	1.15815	0.352889	0.724172	NA	1
Actg2	72.8771	0.408686	0.235577	1.73483	0.0827711	0.425184	1
Foxa3	67.0704	0.408665	0.250918	1.62868	0.10338	0.467526	1
Nos3	464.439	0.408323	0.115466	3.5363	0.00040578	0.0172438	1
Platr20	1.59468	0.40818	1.61268	0.253107	0.800186	NA	1
Tnnt3	147.863	0.407985	0.178834	2.28136	0.0225274	0.216158	1
Fam71f2	4.13388	0.407969	0.988434	0.412743	0.679795	NA	1
Myo5b	500.44	0.407871	0.138836	2.93779	0.00330561	0.0692038	1
Slc15a3	18.9803	0.40787	0.512996	0.795074	0.42657	0.817347	1
Tmem125	70.7328	0.407662	0.248735	1.63894	0.101226	0.464159	1
Itga2b	249.003	0.407461	0.151295	2.69316	0.00707775	0.110155	1
Bst2	109.741	0.407282	0.210828	1.93182	0.0533815	0.339855	1
Cass4	8.09758	0.40719	0.728672	0.558811	0.576291	NA	1
Fbxo6	140.241	0.406786	0.177103	2.29689	0.0216249	0.211532	1
Pla2r1	49.3764	0.406729	0.287778	1.41334	0.157556	0.571771	1
Megf10	107.554	0.406612	0.227747	1.78537	0.0742017	0.401825	1
Pold4	9.85343	0.406447	0.6496	0.625688	0.531519	NA	1
Mgmt	113.909	0.406231	0.196068	2.07188	0.0382764	0.287913	1
Carns1	41.7575	0.405677	0.320295	1.26657	0.205308	0.637896	1
Tlr6	2.89245	0.405335	1.35461	0.299225	0.764768	NA	1
Parvg	11.2226	0.404175	0.600403	0.673172	0.500838	NA	1
Npw	2.44947	0.404144	1.30444	0.309821	0.756697	NA	1
Prdm6	741.84	0.403945	0.0987049	4.09245	4.26831e-05	0.00397216	1
Txnip	1105.79	0.403725	0.0780061	5.17556	2.27234e-07	7.5316e-05	1
Pls1	290.575	0.402878	0.172101	2.34094	0.019235	0.198201	1
Tagln	1597.34	0.402545	0.0793352	5.07397	3.89594e-07	0.000103792	1
Mrgprf	7.42854	0.402543	0.735923	0.546991	0.584385	NA	1
Gm5127	7.14501	0.401737	0.777793	0.516509	0.605499	NA	1
Kif9	22.5895	0.401077	0.422036	0.95034	0.34194	0.763992	1
Ptpn21	519.353	0.400892	0.112355	3.56809	0.000359597	0.0160192	1
Skap1	32.642	0.400792	0.35762	1.12072	0.262407	0.693416	1
Timp1	63.8599	0.400544	0.255565	1.56729	0.117047	0.493889	1
LOC100503496	20.9662	0.400297	0.45557	0.878672	0.379579	0.788202	1
1700084E18Rik	4.89679	0.400263	0.903554	0.442988	0.657775	NA	1
Klc4	524.538	0.399375	0.127216	3.13934	0.00169328	0.0448011	1
1700012D14Rik	7.33725	0.399158	0.742035	0.537923	0.59063	NA	1
Sh2d3c	278.505	0.398954	0.141798	2.81353	0.00490001	0.0860161	1
Dcx	11.9287	0.398921	0.577145	0.691198	0.489441	NA	1
Cdkn1c	9207.58	0.39851	0.129531	3.07655	0.0020941	0.0517956	1
Hist1h2ak	12.8131	0.398141	0.621906	0.640195	0.522046	NA	1
Klhl40	1.58774	0.398094	1.70154	0.233961	0.815015	NA	1
Fsbp	18.8131	0.397278	0.466089	0.852366	0.394011	0.796878	1
Ctsb	3072.89	0.396842	0.166216	2.38751	0.016963	0.184099	1
Cpeb4	621.255	0.3968	0.108263	3.66515	0.000247195	0.012262	1
F7	13.6078	0.396434	0.581228	0.682062	0.4952	NA	1
Mesp1	19.2147	0.396259	0.495234	0.800144	0.423627	0.816429	1
Isl2	35.022	0.395457	0.343407	1.15157	0.249498	0.681051	1
Nfatc2	71.9469	0.394898	0.24565	1.60757	0.10793	0.477934	1
4632428N05Rik	168.529	0.394432	0.165126	2.38867	0.0169096	0.183801	1
Fkbp7	82.4332	0.394335	0.222064	1.77577	0.0757703	0.406432	1
Snai2	409.74	0.394272	0.10947	3.60166	0.000316193	0.0145139	1
Pdzd9	3.29761	0.394234	1.1452	0.344248	0.73066	NA	1
Entpd1	105.905	0.393964	0.209639	1.87925	0.0602099	0.359906	1
Sptlc3	23.71	0.393913	0.436672	0.90208	0.367014	0.780797	1
Zic4	5.76662	0.393688	0.843018	0.466998	0.640501	NA	1
Mylip	380.567	0.393671	0.122484	3.21407	0.0013087	0.0383217	1
Ypel2	251.001	0.393537	0.131329	2.99658	0.00273025	0.0614172	1
Adora1	155.8	0.393342	0.175115	2.24619	0.024692	0.227652	1
9530020I12Rik	1.62168	0.393284	1.5884	0.247598	0.804446	NA	1
Gpx3	4019.96	0.3932	0.0653161	6.01997	1.74454e-09	1.07741e-06	1
Ces1d	9.22896	0.393039	0.698683	0.562542	0.573747	NA	1
Sptbn4	25.9008	0.393011	0.391839	1.00299	0.315865	0.744692	1
Gm2061	4.59532	0.392864	1.02508	0.383254	0.701532	NA	1
Mras	154.471	0.392293	0.179359	2.1872	0.0287282	0.248301	1
Gja4	224.419	0.392252	0.157961	2.48322	0.0130202	0.156277	1
Chrna6	19.8001	0.392215	0.475975	0.824025	0.409926	0.807665	1
Drc7	2.47256	0.392053	1.41632	0.27681	0.781926	NA	1
9530051G07Rik	13.1965	0.391609	0.554396	0.706371	0.479958	NA	1
Fads3	128.917	0.390771	0.193589	2.01856	0.0435331	0.307182	1
Ccdc176	12.7056	0.390652	0.56741	0.688483	0.491148	NA	1
Rnf144b	126.48	0.390516	0.190117	2.05408	0.0399677	0.29516	1
Fam46a	295.165	0.390311	0.12692	3.07526	0.00210319	0.0517956	1
Grid1	24.5629	0.38987	0.406461	0.959183	0.337467	0.760542	1
Tmbim1	412.308	0.389768	0.110106	3.53993	0.000400229	0.0172086	1
Fam78a	363.504	0.388969	0.117494	3.31055	0.000931127	0.0300504	1
Apln	666.165	0.388559	0.106078	3.66295	0.000249331	0.0123187	1
Gm13032	11.4918	0.387567	0.603224	0.642493	0.520553	NA	1
Slc40a1	400.916	0.387538	0.119912	3.23185	0.0012299	0.036646	1
Cd27	4.12871	0.38736	1.02467	0.378034	0.705405	NA	1
Smarca2	1904.44	0.386849	0.0661286	5.84995	4.91726e-09	2.78378e-06	1
Uroc1	4.45896	0.38624	0.978199	0.394848	0.692955	NA	1
Crtac1	25.1051	0.385721	0.407653	0.9462	0.344047	0.766163	1
Spata17	11.0744	0.385638	0.612848	0.629256	0.529181	NA	1
Rln3	8.64542	0.38553	0.69307	0.556264	0.578031	NA	1
Hist1h1c	47.6373	0.38532	0.313442	1.22932	0.218952	0.653127	1
Car4	5171.81	0.38494	0.0635726	6.05512	1.4031e-09	9.90217e-07	1
Gm805	1.61327	0.384291	1.59006	0.241683	0.809026	NA	1
4932418E24Rik	1.61327	0.384291	1.59006	0.241683	0.809026	NA	1
S100a1	101.156	0.384014	0.228417	1.6812	0.092724	0.447864	1
Ctxn3	20.6089	0.383832	0.483795	0.793377	0.427558	0.817741	1
Lgals3	4.96999	0.383764	0.895198	0.428691	0.668148	NA	1
Neurog2	59.6959	0.383651	0.329897	1.16294	0.244853	0.678528	1
Fam134b	152.436	0.383469	0.177486	2.16057	0.0307288	0.257564	1
Fbxo24	3.3168	0.383465	1.09912	0.348883	0.727177	NA	1
Plxnd1	3197.69	0.382872	0.0703016	5.44613	5.14769e-08	2.1955e-05	1
6030498E09Rik	2.50643	0.382672	1.25688	0.304463	0.760775	NA	1
Tubg2	19.3214	0.382069	0.458527	0.833253	0.404702	0.804106	1
Serpinb9	47.9434	0.381715	0.299174	1.2759	0.201991	0.635415	1
Stat3	646.314	0.38162	0.103158	3.69939	0.000216122	0.0114503	1
Aox4	42.3953	0.381342	0.336985	1.13163	0.257791	0.688293	1
Fermt3	84.03	0.381071	0.253599	1.50265	0.132928	0.527635	1
Ppil6	11.7529	0.381068	0.587438	0.648695	0.516536	NA	1
Disp2	93.1847	0.380964	0.239811	1.5886	0.112151	0.48606	1
Pde9a	228.218	0.379551	0.145758	2.60399	0.00921467	0.127612	1
Zfp36	145.927	0.379271	0.175633	2.15945	0.0308152	0.257811	1
Gm595	2.45514	0.37891	1.28759	0.294279	0.768544	NA	1
Xlr3a	68.4676	0.378833	0.305336	1.24071	0.214715	0.648537	1
Atp1b1	1094.81	0.37867	0.199863	1.89464	0.0581395	0.354067	1
Slc35d2	72.7647	0.378402	0.245386	1.54207	0.123057	0.509437	1
Igip	9.90129	0.377952	0.662309	0.570658	0.568231	NA	1
Tulp2	39.3494	0.377767	0.352849	1.07062	0.28434	0.71596	1
Rad9b	49.6443	0.37757	0.290135	1.30136	0.193136	0.625391	1
Lat	32.5656	0.377484	0.39639	0.952305	0.340942	0.763842	1
Ehd2	396.44	0.377079	0.11474	3.28638	0.00101485	0.0321417	1
Itga2	25.0699	0.377075	0.43117	0.87454	0.381824	0.788355	1
E330023G01Rik	1.61024	0.376995	1.61682	0.233171	0.815629	NA	1
Perp	416.264	0.375532	0.114292	3.28572	0.00101723	0.032142	1
Npffr1	4.11122	0.3752	1.00817	0.372161	0.709773	NA	1
Hs3st5	1.65164	0.375133	1.59917	0.23458	0.814535	NA	1
Igfbp5	10637.7	0.37512	0.219749	1.70704	0.0878151	0.43625	1
Dusp8	30.1474	0.375061	0.390681	0.960021	0.337045	0.76045	1
D030045P18Rik	3.2979	0.374884	1.08406	0.345815	0.729482	NA	1
Rnf125	44.5635	0.374757	0.308626	1.21428	0.224642	0.657889	1
Loxl1	197.156	0.374563	0.160037	2.34048	0.0192592	0.198239	1
Cntd1	28.859	0.374123	0.378408	0.988676	0.322822	0.749512	1
Med9os	5.70115	0.373993	0.865912	0.431906	0.66581	NA	1
Trim66	11.4407	0.373603	0.604758	0.617773	0.536725	NA	1
Rassf6	32.0784	0.373434	0.398666	0.936711	0.348907	0.768581	1
Asb4	2016.03	0.373413	0.0726726	5.13828	2.77258e-07	8.18936e-05	1
Txndc2	1.60633	0.373358	1.6092	0.232015	0.816527	NA	1
Slc39a8	1654.35	0.373116	0.172982	2.15697	0.0310083	0.258472	1
Zfp366	17.8227	0.372811	0.502364	0.742113	0.458019	NA	1
Pln	7.477	0.372594	0.774542	0.481051	0.63048	NA	1
Loxl4	16.4835	0.372375	0.512878	0.72605	0.467808	NA	1
Slitrk6	19.4209	0.372259	0.528996	0.70371	0.481614	0.849117	1
Vmn2r18	4.09386	0.372132	0.976481	0.381095	0.703133	NA	1
Gm9895	5.70167	0.3719	0.836911	0.444372	0.656774	NA	1
Ptprr	8.68034	0.371726	0.700134	0.530935	0.595464	NA	1
9430021M05Rik	4.09534	0.371443	0.97647	0.380394	0.703653	NA	1
Gpr35	15.5735	0.371334	0.533188	0.696441	0.486153	NA	1
Rab27b	42.6498	0.371058	0.315147	1.17741	0.239031	0.672265	1
1110007C09Rik	61.7783	0.370922	0.269154	1.3781	0.168172	0.587391	1
Mypn	2.44761	0.370774	1.27341	0.291165	0.770925	NA	1
Elf4	205.672	0.370767	0.14781	2.5084	0.0121281	0.149532	1
Bhmt2	44.571	0.370598	0.317364	1.16774	0.242912	0.676459	1
Gm14393	8.79569	0.370589	0.706951	0.524207	0.600134	NA	1
Lmna	251.05	0.36997	0.162672	2.27433	0.0229461	0.218938	1
Kcnj5	270.476	0.369953	0.130325	2.8387	0.00452974	0.0824412	1
A630001G21Rik	6.07001	0.369931	0.808829	0.457366	0.647408	NA	1
Zfp54	112.497	0.369899	0.215914	1.71318	0.0866797	0.434381	1
Ptgfr	78.3864	0.369778	0.232171	1.5927	0.111228	0.48458	1
Erg	360.453	0.369667	0.12739	2.90184	0.00370974	0.0731556	1
Syce1	2.48901	0.369487	1.27998	0.288665	0.772838	NA	1
Gm3435	7.74422	0.369323	0.723616	0.510386	0.609781	NA	1
Gngt2	100.008	0.36908	0.214221	1.7229	0.084907	0.430942	1
Vpreb1	4.57575	0.368604	1.01436	0.363387	0.716316	NA	1
Tfpi2	33.9018	0.368593	0.368777	0.999501	0.317552	0.74636	1
Nrn1	63.0969	0.368307	0.26226	1.40436	0.160212	0.573229	1
Dlx2	88.9036	0.368264	0.242256	1.52014	0.128475	0.518749	1
Gm6525	10.1456	0.368185	0.625687	0.588449	0.556231	NA	1
Pnpo	562.107	0.367682	0.106963	3.43748	0.000587164	0.0224727	1
Cdh19	7.16283	0.367579	0.899933	0.408452	0.682942	NA	1
Tgfbi	374.633	0.367514	0.116847	3.14527	0.00165934	0.044398	1
Bcan	10.87	0.367336	0.635903	0.577661	0.563493	NA	1
Kat2b	96.4749	0.367264	0.210675	1.74327	0.081287	0.419942	1
Pde6b	1.64323	0.367152	1.52851	0.240203	0.810173	NA	1
Ankrd61	1.64323	0.367152	1.52851	0.240203	0.810173	NA	1
Nxph3	31.2558	0.367011	0.370204	0.991376	0.321502	0.749142	1
Gng11	211.6	0.36669	0.145623	2.51808	0.0117996	0.147483	1
Mlycd	178.155	0.366592	0.152754	2.39989	0.0164	0.17941	1
Osr2	7.85829	0.366364	0.771539	0.474848	0.634895	NA	1
Gm16701	3.31951	0.366347	1.11542	0.328438	0.742581	NA	1
Cebpd	80.8631	0.36605	0.227248	1.6108	0.107224	0.476408	1
Nxph4	18.6747	0.365532	0.493781	0.740271	0.459136	0.837955	1
Pak6	24.2549	0.365527	0.445742	0.820042	0.412192	0.808833	1
Icos	2.47912	0.365208	1.25843	0.290209	0.771656	NA	1
Aifm3	55.8418	0.364706	0.276674	1.31818	0.187444	0.617106	1
Ralb	1579.07	0.3647	0.0705276	5.17102	2.32816e-07	7.5316e-05	1
Lbp	26.7058	0.364356	0.390592	0.93283	0.350908	0.769618	1
Mgp	4.92725	0.36433	0.921462	0.395383	0.69256	NA	1
5330426P16Rik	197.375	0.364313	0.148586	2.45186	0.0142119	0.162951	1
Nts	4.87899	0.364252	0.951807	0.382695	0.701946	NA	1
Rapgef3	128.819	0.364248	0.191405	1.90302	0.0570377	0.35234	1
Psma8	19.4975	0.364139	0.47593	0.765111	0.444206	0.828131	1
Il34	1.63784	0.364086	1.6104	0.226085	0.821136	NA	1
Lhx6	37.3357	0.364052	0.386185	0.94269	0.345839	0.766829	1
Adrb3	17.6739	0.363808	0.522463	0.696333	0.48622	NA	1
Gm6225	2.7217	0.36373	1.32827	0.273837	0.78421	NA	1
Shisa5	670.346	0.363615	0.0905896	4.01387	5.97319e-05	0.00520969	1
Sorcs3	28.5371	0.362984	0.380255	0.954581	0.33979	0.76323	1
Pwwp2b	254.496	0.362908	0.132826	2.73221	0.00629112	0.101308	1
Tbx4	1733.67	0.362717	0.228952	1.58424	0.113138	0.488238	1
Msmo1	1067.55	0.362677	0.0963395	3.76457	0.000166834	0.00963994	1
Rnase1	5.5983	0.362514	0.911088	0.397891	0.690711	NA	1
AI429214	41.2121	0.362278	0.329514	1.09943	0.27158	0.70419	1
Cntn1	7.44534	0.361871	0.774917	0.466981	0.640514	NA	1
Cbln3	16.5253	0.361695	0.498569	0.725466	0.468166	NA	1
Slc19a2	241.631	0.361643	0.147088	2.45868	0.0139447	0.161661	1
Icosl	100.238	0.36133	0.203542	1.77521	0.0758632	0.406769	1
Mab21l2	306.652	0.361301	0.156798	2.30424	0.021209	0.209423	1
Fli1	704.212	0.361293	0.0852985	4.23563	2.27912e-05	0.00251759	1
Scn1b	49.8351	0.360955	0.297255	1.2143	0.224635	0.657889	1
Smpdl3a	51.0113	0.360907	0.284358	1.2692	0.204369	0.637235	1
Olig2	53.7032	0.360414	0.339034	1.06306	0.287754	0.720153	1
Abcg4	25.2703	0.360235	0.407809	0.883342	0.377052	0.78706	1
Vsig2	18.3543	0.360213	0.468586	0.768723	0.442058	0.826345	1
P4ha3	80.9833	0.359576	0.226406	1.58819	0.112243	0.486147	1
Colgalt2	62.8103	0.359023	0.259779	1.38203	0.166962	0.584557	1
2010109A12Rik	4.86008	0.358634	0.93133	0.385078	0.70018	NA	1
Mir7027	1.63481	0.358472	1.52999	0.234298	0.814754	NA	1
Anxa4	137.153	0.358299	0.202993	1.76508	0.07755	0.409989	1
Themis	4.1529	0.35817	1.01869	0.3516	0.725138	NA	1
Adgrf5	978.731	0.358131	0.187541	1.90961	0.0561832	0.348885	1
Gm16853	2.75772	0.357838	1.21806	0.293776	0.768929	NA	1
1700116B05Rik	1.67474	0.357837	1.55876	0.229566	0.818429	NA	1
Kcns3	75.2377	0.357613	0.270093	1.32404	0.185491	0.613927	1
Opcml	16.4013	0.357605	0.532162	0.671985	0.501593	NA	1
Scarf1	194.119	0.357547	0.157534	2.26966	0.0232285	0.219638	1
Gdf2	60.3288	0.357525	0.328294	1.08904	0.276137	0.707654	1
Klhl6	400.643	0.356787	0.10942	3.26073	0.00111127	0.0341604	1
Kif19a	46.3941	0.356429	0.311975	1.14249	0.253249	0.684054	1
Mef2d	602.65	0.35612	0.100771	3.53396	0.000409386	0.0173281	1
Rgs5	835.789	0.355564	0.196714	1.80752	0.070681	0.392847	1
Trim12c	120.915	0.355492	0.187929	1.89163	0.0585402	0.355083	1
Masp1	173.731	0.355411	0.157313	2.25926	0.0238674	0.223338	1
Rem1	42.1319	0.355269	0.310799	1.14309	0.253003	0.684054	1
Bcl11a	6.05885	0.355175	0.80674	0.440259	0.659749	NA	1
Snord89	2.74782	0.355116	1.2689	0.279861	0.779584	NA	1
Mfap4	369.311	0.355046	0.109141	3.2531	0.00114155	0.034933	1
Gm1976	42.5949	0.354967	0.310952	1.14155	0.253641	0.684054	1
Mzb1	3.59058	0.354903	1.05152	0.337513	0.73573	NA	1
Car15	27.2871	0.354721	0.402118	0.882132	0.377705	0.787347	1
Clgn	103.713	0.354698	0.208698	1.69958	0.0892106	0.439228	1
Mylk3	379.807	0.35456	0.114723	3.09057	0.00199775	0.0499878	1
Ampd3	43.9313	0.354463	0.304756	1.1631	0.244788	0.678528	1
C2cd2l	381.813	0.354438	0.126834	2.7945	0.00519794	0.0886128	1
Tmprss2	1108.34	0.353822	0.177892	1.98896	0.0467051	0.318623	1
Gstm1	390.25	0.353632	0.149789	2.36087	0.0182322	0.19323	1
Ldlrad4	10.8861	0.353547	0.616104	0.573842	0.566075	NA	1
AV039307	4.09112	0.353076	0.999868	0.353123	0.723997	NA	1
Paqr5	10.872	0.352715	0.655832	0.537814	0.590705	NA	1
Lrrc10	77.6192	0.352593	0.262577	1.34282	0.179331	0.605961	1
Chrnb4	77.028	0.352199	0.268086	1.31375	0.188929	0.619341	1
Pxmp4	90.9297	0.352128	0.231219	1.52292	0.127778	0.518099	1
Car8	108.117	0.351712	0.209837	1.67612	0.093715	0.450087	1
Elk3	1001.25	0.351587	0.079429	4.42643	9.58065e-06	0.00132829	1
Slc43a3	556.662	0.351432	0.102439	3.43066	0.000602125	0.0227252	1
2610037D02Rik	3.54224	0.35128	1.08317	0.324309	0.745704	NA	1
Cyp2u1	2.78324	0.351234	1.23958	0.28335	0.776908	NA	1
Gm3716	68.6813	0.350784	0.247269	1.41863	0.156006	0.569276	1
Kcnk5	487.663	0.350764	0.0999349	3.50993	0.000448228	0.0184642	1
Rubie	87.0059	0.350469	0.296483	1.18209	0.237171	0.670503	1
Mov10	559.028	0.350303	0.104842	3.34124	0.000834061	0.0275727	1
Dgkg	19.7389	0.350143	0.45506	0.769442	0.441631	0.826165	1
Dapl1	7.74768	0.349905	0.713826	0.490183	0.624004	NA	1
Dcn	75.2994	0.34979	0.266724	1.31143	0.189712	0.620514	1
Crybb3	5.71545	0.349726	0.895993	0.390323	0.696298	NA	1
Olfml2b	257.901	0.349398	0.133206	2.62298	0.00871631	0.124009	1
Gbp7	52.5635	0.349043	0.288346	1.2105	0.226087	0.658754	1
Ifitm10	9.69503	0.348855	0.634251	0.550027	0.582301	NA	1
Gm11992	4.49245	0.348549	0.935304	0.372659	0.709402	NA	1
Mir1188	2.37646	0.347974	1.38745	0.250801	0.801968	NA	1
AI317395	17.3247	0.347903	0.489696	0.710446	0.477428	NA	1
Slc25a12	124.399	0.347487	0.200393	1.73403	0.0829135	0.425376	1
Ccdc88b	8.1076	0.347478	0.69781	0.497955	0.618516	NA	1
Iqcg	150.248	0.347446	0.169808	2.04611	0.0407452	0.297797	1
Jak3	81.7759	0.347429	0.246791	1.40779	0.159194	0.573044	1
Ldhd	6.11434	0.347321	0.800297	0.43399	0.664296	NA	1
Ninj1	231.25	0.347154	0.152428	2.2775	0.0227564	0.217434	1
Hist2h2ac	4.35983	0.347085	0.998793	0.347504	0.728213	NA	1
Lcor	154.705	0.347081	0.17815	1.94826	0.0513843	0.333802	1
Jun	1008.14	0.346804	0.0890128	3.89611	9.77514e-05	0.00702724	1
Ccdc162	3.695	0.346674	1.05373	0.328998	0.742157	NA	1
Mafk	434.996	0.346617	0.101753	3.40646	0.000658103	0.0242321	1
Lrrc36	6.06903	0.346569	0.814128	0.425694	0.670331	NA	1
Ecscr	383.978	0.346539	0.117712	2.94396	0.00324039	0.0683651	1
Slc1a6	44.8996	0.346499	0.313657	1.10471	0.269287	0.701953	1
Paqr7	76.2303	0.346436	0.246596	1.40487	0.16006	0.573229	1
Cyp2e1	7.18145	0.346259	0.752067	0.46041	0.645222	NA	1
Gmpr	212.07	0.346094	0.147851	2.34083	0.0192409	0.198201	1
Slc6a11	29.4146	0.34584	0.373304	0.926429	0.354223	0.772331	1
Tead4	486.204	0.345772	0.110381	3.13253	0.00173309	0.045339	1
Aloxe3	4.44263	0.345771	0.937267	0.368914	0.712191	NA	1
Rgs22	12.9658	0.345679	0.558036	0.619457	0.535615	NA	1
Cyp2j6	150.579	0.345582	0.169159	2.04294	0.0410581	0.298834	1
Zfp85os	28.2068	0.345483	0.393702	0.877523	0.380202	0.788202	1
Hivep2	205.517	0.345446	0.156824	2.20276	0.0276117	0.243205	1
Fam114a1	487.178	0.345428	0.103364	3.34186	0.000832194	0.0275727	1
Man1a	761.158	0.345206	0.0973285	3.54682	0.000389917	0.0169259	1
Il4ra	134.796	0.345094	0.207886	1.66001	0.0969119	0.45628	1
Rab3il1	431.991	0.344402	0.12101	2.84607	0.00442625	0.0819679	1
Serinc4	4.39672	0.344283	0.947782	0.363251	0.716417	NA	1
Gramd1b	269.682	0.344244	0.153251	2.24627	0.0246867	0.227652	1
Itih4	1.98484	0.344121	1.50301	0.228954	0.818905	NA	1
Mtnr1a	2.49084	0.343972	1.46759	0.234379	0.814691	NA	1
Angptl6	51.5781	0.343608	0.290382	1.1833	0.236692	0.66974	1
Cntnap1	12.0042	0.343556	0.605594	0.567305	0.570507	NA	1
Scnn1a	45.0582	0.343552	0.320289	1.07263	0.283436	0.714613	1
Cdh15	53.0152	0.343332	0.317149	1.08256	0.279005	0.710717	1
Adamts9	1814.07	0.343298	0.0680815	5.04246	4.59596e-07	0.000116312	1
Gm17644	25.8614	0.343298	0.420106	0.817169	0.413832	0.809609	1
Serpinb6b	51.1659	0.343017	0.301355	1.13825	0.255017	0.685037	1
Gm19757	87.6304	0.342951	0.227901	1.50482	0.132369	0.526494	1
Arhgap25	74.2196	0.342806	0.24984	1.3721	0.170031	0.59044	1
Tec	52.9646	0.342639	0.284936	1.20251	0.229165	0.661448	1
2310069G16Rik	3.64666	0.342314	1.03541	0.330607	0.740941	NA	1
Slc37a1	64.8233	0.341869	0.288919	1.18327	0.236703	0.66974	1
Hist1h4k	4.1151	0.341812	1.06364	0.321361	0.747937	NA	1
Tns2	555.174	0.341616	0.0958018	3.56586	0.00036267	0.0160828	1
Ccrl2	8.58769	0.341451	0.701269	0.486904	0.626326	NA	1
Gm13580	2.40945	0.341198	1.34847	0.253026	0.800248	NA	1
Esam	550.509	0.340695	0.101221	3.36585	0.000763086	0.0263149	1
Stard13	268.51	0.340672	0.138721	2.45581	0.0140566	0.162216	1
Ihh	198.311	0.340112	0.157848	2.15468	0.0311867	0.259323	1
Gpr146	31.0562	0.339829	0.388047	0.875742	0.381171	0.788239	1
Irf2	158.021	0.339685	0.176878	1.92045	0.0548005	0.343593	1
Dusp3	616.583	0.339535	0.106198	3.1972	0.0013877	0.0400311	1
Ptprm	445.951	0.339407	0.106593	3.18414	0.00145183	0.0411657	1
Rbm43	197.638	0.339306	0.146261	2.31986	0.0203485	0.205253	1
Nqo1	34.8356	0.339267	0.379056	0.895029	0.370772	0.783464	1
Mall	167.848	0.33889	0.165733	2.04479	0.0408753	0.298267	1
Wnk4	176.779	0.338827	0.168125	2.01533	0.0438699	0.307723	1
Dnah9	7.59538	0.338651	0.745808	0.454073	0.649777	NA	1
Flrt2	1167.74	0.338612	0.0913676	3.70604	0.000210521	0.0113123	1
Strip2	36.7045	0.338527	0.345464	0.979919	0.327126	0.75385	1
Mbnl1	877.784	0.338257	0.10681	3.1669	0.00154071	0.042205	1
Hecw2	302.261	0.338073	0.136922	2.46909	0.0135458	0.15921	1
Nhlh2	4.45974	0.337949	0.956081	0.353474	0.723733	NA	1
Gimap8	54.4638	0.337935	0.289143	1.16875	0.242506	0.675844	1
Ano10	600.018	0.337787	0.0924794	3.65257	0.000259631	0.0126438	1
Tal2	102.368	0.337487	0.223513	1.50993	0.131063	0.524094	1
Gm15663	20.395	0.337063	0.453622	0.743047	0.457453	0.8365	1
Pde4b	391.275	0.336967	0.11992	2.80992	0.00495542	0.0865192	1
Aph1c	18.6426	0.336794	0.501987	0.670922	0.50227	0.859706	1
Tgfbr2	393.521	0.336689	0.122145	2.75646	0.005843	0.0965863	1
Samsn1	96.7684	0.336049	0.209418	1.60468	0.108564	0.478913	1
2010107G12Rik	11.7001	0.335619	0.601545	0.557929	0.576893	NA	1
Nfic	135.162	0.335554	0.179298	1.87149	0.0612769	0.362617	1
Ddc	298.507	0.335284	0.147355	2.27534	0.0228853	0.218512	1
Cotl1	2274.79	0.335237	0.184889	1.81317	0.069805	0.390305	1
Ppy	1.65193	0.335232	1.59832	0.209741	0.83387	NA	1
Gm10549	1.65193	0.335232	1.59832	0.209741	0.83387	NA	1
Ttll10	5.6081	0.335072	0.840334	0.398737	0.690087	NA	1
Adgra3	4094.35	0.335042	0.0657117	5.09866	3.4206e-07	9.77079e-05	1
A930012L18Rik	9.0037	0.334998	0.683974	0.489781	0.624289	NA	1
Aard	270.962	0.334988	0.127649	2.62429	0.00868302	0.123925	1
Myo16	34.6723	0.334961	0.349304	0.958939	0.33759	0.760542	1
Tgm2	541.77	0.334756	0.11241	2.97799	0.00290146	0.0641009	1
Galm	366.281	0.334517	0.118426	2.82468	0.00473275	0.0848335	1
Ppp1r13b	625.564	0.334511	0.102551	3.26191	0.00110664	0.0340951	1
Procr	39.1582	0.334466	0.331073	1.01025	0.312377	0.742466	1
Fech	805.953	0.334402	0.0865097	3.86548	0.00011087	0.00745739	1
Arl14	3.6367	0.334362	1.05803	0.316023	0.751985	NA	1
Pdlim1	872.571	0.334145	0.0761136	4.39009	1.13305e-05	0.00149463	1
Fam229b	39.7516	0.333997	0.325666	1.02558	0.305088	0.734844	1
Gabrr1	5.24272	0.333921	0.866423	0.385402	0.69994	NA	1
Slc47a1	13.6389	0.333693	0.548365	0.608525	0.54284	NA	1
Rtl1	54.1527	0.333322	0.292549	1.13937	0.254548	0.684536	1
Flt4	1240.25	0.333139	0.086235	3.86315	0.000111936	0.007492	1
Pde6a	1.61348	0.332917	1.61519	0.206117	0.8367	NA	1
Myo3b	6.42953	0.332686	0.796165	0.41786	0.676049	NA	1
Cxcl14	32.697	0.332661	0.377577	0.881043	0.378295	0.787723	1
Slc52a3	16.2511	0.332535	0.5243	0.634245	0.525921	NA	1
Tdrp	239.702	0.332401	0.158895	2.09195	0.0364429	0.280803	1
Hexa	1169.58	0.332029	0.0768426	4.3209	1.55397e-05	0.00191782	1
Enpp5	102.399	0.331779	0.204799	1.62002	0.105228	0.472484	1
Ifi30	556.022	0.331634	0.114303	2.90137	0.00371535	0.0731601	1
Adra1b	9.72254	0.33152	0.644072	0.514726	0.606745	NA	1
Tmem45a	183.655	0.331116	0.155198	2.1335	0.0328835	0.265278	1
Adam2	4.53857	0.330899	0.9973	0.331795	0.740044	NA	1
Hand1	2337.16	0.330543	0.131988	2.50434	0.0122678	0.150165	1
Popdc2	1072.83	0.330191	0.0762845	4.32842	1.50185e-05	0.00188941	1
Tmem17	155.817	0.330013	0.166535	1.98164	0.0475193	0.319853	1
Col5a2	1285.8	0.32992	0.169482	1.94663	0.0515786	0.334191	1
Rdh11	574.027	0.329856	0.0931805	3.53996	0.000400182	0.0172086	1
Mt3	10.3861	0.329732	0.653166	0.504821	0.613685	NA	1
Atp8a2	73.2066	0.329722	0.28445	1.15916	0.246393	0.679711	1
Gm11127	8.34773	0.329692	0.693492	0.475409	0.634496	NA	1
Wsb2	596.179	0.329645	0.0993726	3.31726	0.000909054	0.0295486	1
Creb3l2	1054.26	0.329537	0.0847552	3.8881	0.000101031	0.00715271	1
Hcfc2	271.485	0.329038	0.129177	2.54719	0.0108594	0.141058	1
Myof	229.797	0.328978	0.162233	2.02782	0.0425789	0.303767	1
Tex14	8.10898	0.328837	0.704941	0.466474	0.640876	NA	1
Fam19a1	7.15435	0.328721	0.755244	0.435251	0.66338	NA	1
Cldn8	59.3812	0.328697	0.261411	1.25739	0.208612	0.642868	1
Dnase1l1	38.0361	0.328507	0.325658	1.00875	0.313095	0.743127	1
Cntln	148.754	0.328318	0.174298	1.88366	0.0596109	0.358474	1
Gpr183	2.00587	0.328178	1.46905	0.223394	0.823229	NA	1
Snx25	419.752	0.328174	0.110664	2.96551	0.00302183	0.0655873	1
Gm5868	19.0312	0.327937	0.486553	0.674	0.500311	0.858384	1
Lrguk	47.4212	0.327086	0.318349	1.02744	0.304212	0.734161	1
Lgals1	1162.41	0.32692	0.08438	3.87438	0.000106895	0.00732849	1
Slc17a9	13.2207	0.326805	0.556324	0.587435	0.556912	NA	1
Lemd1	13.322	0.326589	0.555363	0.588063	0.55649	NA	1
Psg29	4.79235	0.32648	0.942771	0.346299	0.729118	NA	1
Gimap9	113.011	0.326357	0.2	1.63178	0.102725	0.46615	1
Mir22hg	43.7613	0.32612	0.322036	1.01268	0.311213	0.741834	1
Hhat	156.58	0.326098	0.163952	1.98899	0.0467021	0.318623	1
Hacd4	104.111	0.325543	0.200194	1.62614	0.103919	0.468931	1
Stab1	912.98	0.325415	0.194171	1.67592	0.0937544	0.450087	1
Abhd3	12.5621	0.325233	0.577292	0.563377	0.573178	NA	1
St6galnac4	254.968	0.324761	0.129362	2.51048	0.0120566	0.149057	1
Tnfsf4	2.79483	0.324518	1.2469	0.260261	0.794663	NA	1
Bphl	327.019	0.324158	0.116655	2.77878	0.00545638	0.0917522	1
Aplp1	203.477	0.32401	0.156217	2.0741	0.0380702	0.287366	1
Tmem204	110.532	0.323859	0.192172	1.68526	0.0919386	0.446132	1
Anxa6	2474.55	0.323751	0.0682759	4.7418	2.11827e-06	0.000434443	1
Pdzk1ip1	24.4	0.323526	0.417918	0.774139	0.438849	0.824953	1
Hhipl1	12.0546	0.323501	0.577079	0.560583	0.575082	NA	1
Clec1a	5.88846	0.323328	0.8565	0.377499	0.705802	NA	1
Proca1	26.508	0.323306	0.403825	0.800609	0.423358	0.816218	1
Lgi4	34.5436	0.323267	0.370878	0.871626	0.383412	0.789168	1
Dll4	264.486	0.323082	0.152298	2.12138	0.0338899	0.268842	1
Trp53inp1	424.406	0.322702	0.108237	2.98144	0.00286895	0.0635864	1
Ltbr	702.417	0.322549	0.0933714	3.45447	0.000551371	0.0213432	1
Cspg5	14.9182	0.322547	0.536303	0.601427	0.547555	NA	1
Car2	1374.24	0.322227	0.0853456	3.77556	0.00015965	0.00934985	1
Wnt2	810.378	0.322224	0.0854078	3.77277	0.000161442	0.00941423	1
Il2rg	50.8875	0.32213	0.294561	1.09359	0.274133	0.706097	1
Zbtb20	31.2161	0.321848	0.378851	0.849538	0.395582	0.797918	1
Ccdc13	30.467	0.321415	0.382211	0.840937	0.400384	0.801906	1
Arpc1b	918.856	0.321073	0.0921155	3.48554	0.000491138	0.0194327	1
Snap91	67.0589	0.32095	0.248409	1.29202	0.19635	0.627867	1
Stx7	1447.89	0.320906	0.0759966	4.22264	2.41462e-05	0.00262459	1
Qrich2	12.3647	0.320886	0.603919	0.531339	0.595184	NA	1
Fam65c	180.307	0.320782	0.165149	1.94238	0.0520915	0.335912	1
Scn11a	4.78778	0.320477	0.919126	0.348676	0.727333	NA	1
Sostdc1	34.0359	0.32035	0.413385	0.774942	0.438374	0.824953	1
Galt	118.842	0.320322	0.185533	1.7265	0.0842579	0.428929	1
Dock2	17.8278	0.320232	0.481729	0.664756	0.506207	NA	1
Cntn2	58.121	0.32019	0.265234	1.2072	0.227356	0.660402	1
Zfp879	21.6028	0.320075	0.43041	0.743653	0.457087	0.8365	1
Rasip1	1148.69	0.319842	0.0879875	3.63509	0.000277888	0.0132946	1
Kbtbd12	7.23743	0.319436	0.742259	0.430356	0.666936	NA	1
Ets1	2106.98	0.319262	0.0641354	4.97794	6.4265e-07	0.000158758	1
Tmem63a	103.674	0.319165	0.207776	1.5361	0.124513	0.512542	1
Gpr37	9.56714	0.319116	0.659203	0.484093	0.62832	NA	1
Hist3h2ba	67.4169	0.319055	0.247494	1.28914	0.197349	0.629249	1
Ramp2	728.509	0.318794	0.102646	3.10576	0.00189793	0.0482572	1
AW822252	6.70384	0.318623	0.81245	0.392175	0.694929	NA	1
Slc35c1	479.249	0.318572	0.101252	3.14632	0.00165338	0.0443961	1
Ccdc74a	12.5203	0.318546	0.577274	0.551812	0.581077	NA	1
Dppa5a	10.8548	0.318514	0.638398	0.498927	0.617831	NA	1
Fam26e	15.7805	0.3185	0.52528	0.606343	0.544287	NA	1
Immp2l	29.7307	0.318322	0.378688	0.840591	0.400577	0.801921	1
Tlr7	4.73648	0.318319	0.920337	0.345872	0.729439	NA	1
Chn1os3	2.82095	0.318289	1.19478	0.2664	0.789931	NA	1
Zfpm1	1635.45	0.317979	0.0650798	4.88599	1.0291e-06	0.000245305	1
Fbxl12os	23.5381	0.317851	0.411148	0.773081	0.439474	0.825157	1
Car5b	15.4786	0.317541	0.52106	0.609413	0.542251	NA	1
Clrn1	1.60056	0.316902	1.64885	0.192196	0.847588	NA	1
Sirt5	120.802	0.316774	0.197016	1.60786	0.107865	0.477849	1
Aldh1l1	6.77438	0.316607	0.765868	0.413397	0.679316	NA	1
AA986860	33.9802	0.316185	0.362879	0.871324	0.383577	0.789168	1
Cntnap5b	2.00189	0.315931	1.46089	0.216258	0.828786	NA	1
Atxn1	60.3317	0.31576	0.277379	1.13837	0.254966	0.685035	1
1110019D14Rik	67.1239	0.31546	0.276906	1.13923	0.254607	0.684536	1
Sptssb	5.66388	0.315163	0.858665	0.367039	0.71359	NA	1
Sox18	623.062	0.315085	0.0897733	3.50979	0.000448458	0.0184642	1
Cd59b	14.2292	0.315043	0.537793	0.585807	0.558005	NA	1
Klk13	15.4674	0.314792	0.533398	0.590164	0.555081	NA	1
Pitx1	1189.24	0.31473	0.0844644	3.72619	0.000194395	0.0106933	1
Lace1	141.266	0.314444	0.17628	1.78377	0.0744604	0.402904	1
4930432K21Rik	26.4172	0.314287	0.436261	0.72041	0.471273	0.844961	1
Stard8	2253.72	0.314232	0.0762151	4.12296	3.74038e-05	0.00360429	1
Triqk	100.608	0.31394	0.199494	1.57368	0.115562	0.49323	1
Dkk2	59.3695	0.313541	0.274846	1.14079	0.253957	0.684228	1
Efcab1	65.4976	0.312677	0.261922	1.19378	0.232564	0.664421	1
Brinp2	34.6483	0.312558	0.342444	0.912727	0.361386	0.775954	1
Acot4	14.8689	0.312185	0.603619	0.517189	0.605024	NA	1
Slc22a1	22.4732	0.312138	0.441922	0.706319	0.47999	0.848775	1
Atf3	254.823	0.312116	0.136598	2.28492	0.0223174	0.214902	1
Sycp2	7.53515	0.311732	0.744636	0.418636	0.675482	NA	1
Gm11744	4.84238	0.311656	0.907829	0.343298	0.731374	NA	1
Cracr2a	13.3452	0.311331	0.575315	0.54115	0.588404	NA	1
Nell1	13.1855	0.311217	0.547828	0.568093	0.569972	NA	1
Rgs16	58.8262	0.310936	0.269038	1.15573	0.24779	0.679786	1
Ablim3	37.3693	0.310803	0.351689	0.883743	0.376835	0.78706	1
Cyp46a1	11.4312	0.310195	0.598514	0.518275	0.604267	NA	1
Fstl3	63.9877	0.309975	0.253829	1.2212	0.22201	0.65556	1
Parm1	178.426	0.309836	0.153252	2.02174	0.0432034	0.306502	1
Mat1a	7.63904	0.309767	0.73524	0.421314	0.673526	NA	1
Tuft1	350.491	0.309174	0.115834	2.6691	0.00760547	0.114945	1
Myct1	54.862	0.309172	0.277297	1.11495	0.264872	0.695293	1
Tbrg3	12.7312	0.309092	0.638721	0.483923	0.628441	NA	1
Nudt18	47.0447	0.308566	0.306951	1.00526	0.314771	0.744082	1
Mmp9	202.327	0.308522	0.158456	1.94705	0.0515285	0.334191	1
Man1c1	744.792	0.308195	0.0849597	3.62755	0.000286129	0.0134987	1
Jup	1593.54	0.307962	0.0691874	4.45113	8.542e-06	0.00122169	1
Ston1	358.794	0.307567	0.118035	2.60573	0.00916775	0.127234	1
Hsd17b14	9.15311	0.307564	0.702001	0.438125	0.661296	NA	1
Phactr2	1582.85	0.307369	0.0781558	3.93277	8.39727e-05	0.00637395	1
Arhgef5	628.44	0.307363	0.100098	3.07061	0.0021362	0.0520154	1
Gas6	561.404	0.307254	0.0940659	3.26636	0.00108938	0.0336395	1
Gmfg	81.3369	0.307098	0.234697	1.30848	0.190709	0.62213	1
Taf9b	156.195	0.306909	0.16684	1.83954	0.0658356	0.375686	1
Atp7b	456.449	0.306765	0.254495	1.20539	0.228055	0.660537	1
Cobll1	1127.5	0.306601	0.0811454	3.77842	0.000157829	0.00933995	1
Gng12	1759.61	0.306305	0.151915	2.01629	0.0437696	0.307496	1
Arhgef15	749.081	0.305561	0.0841277	3.63211	0.00028111	0.0133081	1
Epgn	3.07762	0.305514	1.20288	0.253986	0.799506	NA	1
Il17re	68.7163	0.305487	0.25074	1.21834	0.223094	0.656316	1
Anks1b	6.00092	0.305451	0.819808	0.372589	0.709455	NA	1
Zfp964	40.0978	0.305441	0.324384	0.941602	0.346397	0.766903	1
Calhm2	35.1297	0.305434	0.3574	0.854599	0.392773	0.796033	1
Egfl6	37.9562	0.305264	0.337479	0.904544	0.365707	0.779551	1
Pla2g4a	142.645	0.305234	0.178372	1.71122	0.0870399	0.434784	1
Aqp4	113.771	0.305116	0.197158	1.54757	0.121725	0.506394	1
Zfp9	395.103	0.305112	0.107265	2.84446	0.00444872	0.0819679	1
Lmod3	22.3783	0.30472	0.443113	0.687679	0.491655	0.854108	1
Vnn1	220.238	0.304501	0.138814	2.19359	0.0282651	0.245549	1
Gm17745	3.88827	0.304461	1.03752	0.293451	0.769177	NA	1
Efemp2	691.789	0.304158	0.0972773	3.12672	0.0017677	0.045923	1
Pcdhga4	25.9134	0.303821	0.400962	0.757731	0.448612	0.830195	1
Klhl3	83.3166	0.303599	0.236983	1.2811	0.200158	0.632801	1
Hist2h2be	63.4059	0.303076	0.252801	1.19887	0.230578	0.662867	1
Tnfrsf12a	146.652	0.303063	0.188084	1.61132	0.10711	0.476368	1
Lrfn2	18.7167	0.302992	0.469294	0.645634	0.518516	0.864944	1
Calml4	5.59805	0.302948	0.879521	0.344447	0.73051	NA	1
Trpm3	10.6917	0.302946	0.618496	0.489811	0.624268	NA	1
Acad10	91.7798	0.302941	0.211165	1.43462	0.151396	0.560648	1
Zap70	11.2264	0.302875	0.626338	0.483564	0.628695	NA	1
Hspb6	34.906	0.302856	0.337112	0.898383	0.368981	0.782531	1
Sct	47.9809	0.302439	0.29924	1.01069	0.312166	0.742466	1
Igf2	62812.7	0.302095	0.0407679	7.41012	1.26188e-13	2.85753e-10	1
Smad7	678.821	0.302058	0.0866912	3.4843	0.000493433	0.0194327	1
Nlrx1	54.6583	0.30195	0.275423	1.09631	0.272942	0.705706	1
Tmem178	23.803	0.301776	0.40979	0.736418	0.461476	0.839606	1
Prtn3	7.96412	0.301151	0.711635	0.423182	0.672163	NA	1
Dip2a	544.158	0.301138	0.107076	2.81236	0.00491791	0.0861079	1
C2cd4a	4.73877	0.301128	0.949567	0.317121	0.751152	NA	1
Aqp1	29.0437	0.301034	0.398118	0.756143	0.449564	0.831277	1
Slc22a15	71.6146	0.300881	0.24442	1.231	0.218323	0.652367	1
Tenm1	11.9771	0.300845	0.600516	0.500978	0.616387	NA	1
Sh3bp5	767.341	0.300719	0.0886272	3.39307	0.000691135	0.0246003	1
Ace	39.3282	0.300686	0.347017	0.866488	0.386223	0.791613	1
Cldn34c1	64.5363	0.300057	0.251047	1.19522	0.232	0.663617	1
Trim61	10.7487	0.299855	0.622602	0.481616	0.630079	NA	1
Myo7a	1461.33	0.299499	0.0875264	3.42182	0.000622042	0.0231553	1
Sh3rf2	28.4373	0.29949	0.380168	0.787785	0.430822	0.81983	1
Fscn2	1.62757	0.299069	1.71231	0.174658	0.861348	NA	1
Eldr	60.3087	0.298587	0.274919	1.08609	0.277438	0.709389	1
Slc16a7	21.6395	0.298514	0.441438	0.67623	0.498894	0.857643	1
Hist1h2bl	3.59675	0.29771	1.05983	0.280904	0.778784	NA	1
Tlcd2	82.1989	0.297685	0.230988	1.28874	0.197488	0.629249	1
Adamts15	497.263	0.297546	0.103874	2.86449	0.00417687	0.0787116	1
Pcdhgb2	40.6966	0.297321	0.315617	0.942031	0.346177	0.766831	1
Slc31a2	242.958	0.297065	0.133275	2.22897	0.0258161	0.233531	1
Mreg	327.9	0.296813	0.126939	2.33823	0.0193751	0.198334	1
Cacna2d3	20.9981	0.296483	0.441284	0.671865	0.501669	0.859002	1
Optn	137.201	0.296438	0.183669	1.61398	0.106532	0.475337	1
Dmrta2	103.012	0.296257	0.205157	1.44405	0.148725	0.555449	1
Lyrm9	170.547	0.29597	0.164572	1.79842	0.0721103	0.396862	1
Pla2g4e	1.98056	0.295949	1.44642	0.204608	0.837879	NA	1
Fam109b	84.5478	0.295355	0.225492	1.30982	0.190255	0.621338	1
Tmem108	484.465	0.295308	0.102734	2.8745	0.00404669	0.0771142	1
Efcab2	224.752	0.295267	0.138339	2.13437	0.0328124	0.265054	1
Mfsd4	1.93169	0.295204	1.47929	0.199559	0.841826	NA	1
Nmu	1.93169	0.295204	1.47929	0.199559	0.841826	NA	1
Tspan18	1366.51	0.294891	0.0731798	4.02968	5.58525e-05	0.00495992	1
Neu3	132.54	0.29466	0.176422	1.6702	0.0948799	0.451538	1
Dennd2d	40.1998	0.294608	0.323274	0.911326	0.362124	0.776392	1
Spag6	3.10072	0.294273	1.14324	0.257403	0.796868	NA	1
Gckr	11.3455	0.294098	0.632459	0.465007	0.641926	NA	1
BC028528	66.1277	0.29403	0.245967	1.1954	0.231929	0.663617	1
Rinl	87.2012	0.293709	0.228926	1.28299	0.199497	0.632419	1
Per2	189.546	0.293325	0.167593	1.75023	0.0800791	0.417351	1
Klk14	10.4475	0.293305	0.647342	0.453091	0.650483	NA	1
Gm9159	16.2356	0.293283	0.499886	0.5867	0.557405	NA	1
Pla2g3	23.9934	0.293077	0.411099	0.71291	0.475901	0.847453	1
Arid3c	46.005	0.293033	0.314047	0.933087	0.350775	0.769618	1
Vav1	5.45926	0.292967	0.896574	0.326763	0.743847	NA	1
Nkain4	24.159	0.292886	0.411596	0.711586	0.476721	0.847671	1
Cdc42ep1	1122.45	0.292874	0.0756873	3.86953	0.000109046	0.00737122	1
Slc29a3	196.912	0.292792	0.15159	1.93147	0.0534247	0.339855	1
Sema3g	203.413	0.292119	0.153574	1.90214	0.0571525	0.352613	1
Kcnj14	35.0505	0.292085	0.349233	0.836363	0.402951	0.80325	1
Ctsl	7219.94	0.291824	0.11152	2.6168	0.00887586	0.12536	1
Hrc	189.692	0.291706	0.160738	1.8148	0.0695548	0.389547	1
Gltpd2	13.7352	0.291362	0.56744	0.513468	0.607624	NA	1
Mctp2	76.3176	0.291356	0.245671	1.18596	0.235639	0.66853	1
Ropn1l	20.5758	0.29102	0.46021	0.632364	0.527149	0.867186	1
Jdp2	242.216	0.290567	0.138974	2.0908	0.0365464	0.281016	1
Tulp1	50.3238	0.290481	0.298141	0.974308	0.329904	0.756328	1
Zdhhc9	788.028	0.290369	0.0902976	3.21569	0.00130132	0.0382707	1
Ctns	427.669	0.290362	0.100693	2.88364	0.00393109	0.0756991	1
[truncated: 14,461 more rows]

## Sheet: toptable-litter2
GeneID	baseMean	log2FoldChange	lfcSE	stat	pvalue	padj	Litter
Lefty2	588.519	7.41101	0.334581	22.1501	1.0409e-108	7.23165e-105	2
Lefty1	45.5646	5.78068	1.61872	3.57114	NA	NA	2
Cnga4	1.93718	4.42665	1.92701	2.29716	0.0216099	NA	2
Aoah	2.9874	3.98382	1.71843	2.3183	0.0204332	NA	2
Nodal	72.5147	3.97954	0.87587	4.54353	5.53194e-06	0.000414102	2
Trp73	2.68943	3.8327	1.7108	2.2403	0.0250716	NA	2
Cntnap5a	2.57441	3.75841	1.70658	2.2023	0.027644	NA	2
A930001A20Rik	2.37937	3.65635	1.73706	2.1049	0.0352997	NA	2
Capn11	10.9551	3.63171	3.44781	1.05334	0.292186	NA	2
Akap3	2.13956	3.48369	1.84609	1.88707	0.0591512	NA	2
A930031H19Rik	1.84526	3.24311	2.02836	1.59888	0.109847	NA	2
Moap1	1.80553	3.23755	1.87289	1.72864	0.0838731	NA	2
Glra2	3.34323	3.22023	1.54684	2.08181	0.0373597	NA	2
Dnajb13	3.35062	3.14876	1.59256	1.97716	0.0480231	NA	2
Cyp4x1	1.62624	3.07484	1.92012	1.60138	0.109293	NA	2
Slc17a6	2.66635	2.85938	1.57479	1.81572	0.0694134	NA	2
Ackr4	2.6922	2.77837	1.62268	1.71221	0.0868574	NA	2
Srrm4os	3.799	2.74219	1.40489	1.95189	0.0509518	NA	2
Ccdc108	3.45861	2.59866	1.35484	1.91807	0.0551027	NA	2
Scg2	3.23341	2.52791	1.41011	1.79271	0.0730192	NA	2
Apol8	3.1953	2.5069	1.39192	1.80104	0.0716973	NA	2
Calb1	3.13253	2.46745	1.43041	1.725	0.0845283	NA	2
Kdm4d	2.17251	2.43908	1.69925	1.43538	0.151179	NA	2
Ghsr	2.08632	2.43729	1.71035	1.42502	0.154151	NA	2
4833419F23Rik	3.06612	2.43554	1.40167	1.7376	0.0822821	NA	2
Syt2	2.1507	2.41381	1.71082	1.41091	0.158272	NA	2
Xist	6.16603	2.41235	1.2058	2.00062	0.045433	NA	2
4931403E22Rik	2.01776	2.38973	1.68292	1.41999	0.155611	NA	2
9030404E10Rik	1.98179	2.36124	1.69164	1.39582	0.162768	NA	2
Mup6	1.9535	2.34779	1.73336	1.35447	0.175585	NA	2
Ceacam2	2.06394	2.33736	1.6602	1.40788	0.159166	NA	2
Ppp1r1b	91.3005	2.32845	0.337506	6.89898	5.23759e-12	3.30801e-09	2
Fscn2	2.02583	2.30242	1.73347	1.32822	0.184106	NA	2
Hsd17b1	1.85666	2.27545	1.89114	1.20321	0.228894	NA	2
Gm2011	1.75633	2.26023	1.84043	1.2281	0.219409	NA	2
Slc5a1	8.29243	2.24384	0.87299	2.57029	0.0101614	NA	2
Olfr1344	1.75228	2.23432	1.93703	1.15348	0.248715	NA	2
Gm5134	2.94108	2.23339	1.48657	1.50238	0.133	NA	2
4932418E24Rik	2.74604	2.1796	1.46354	1.48927	0.136417	NA	2
Trim67	9.70392	2.15308	0.789563	2.72693	0.0063927	NA	2
Fam159b	2.67532	2.1466	1.39429	1.53956	0.123667	NA	2
Dgkb	12.0718	2.13768	0.707536	3.02131	0.00251684	NA	2
Tex38	1.71791	2.09622	1.77307	1.18225	0.237105	NA	2
Slc22a7	3.35931	2.08773	1.3097	1.59405	0.110925	NA	2
Cpne6	3.27097	2.07875	1.31077	1.5859	0.112762	NA	2
Cd8a	1.76167	2.07634	1.90892	1.0877	0.276726	NA	2
Gm21859	1.67764	2.06297	1.76965	1.16575	0.243716	NA	2
Cadm2	2.45416	2.06141	1.48283	1.39019	0.164472	NA	2
Avp	5.90142	2.06063	0.984494	2.09309	0.0363415	NA	2
Cacng1	1.66564	2.05401	1.78115	1.15319	0.248831	NA	2
Gm11549	3.49988	2.02701	1.46884	1.38	0.167586	NA	2
Slc16a14	2.60863	2.02104	1.48638	1.3597	0.173924	NA	2
Slc7a10	1.73796	2.01528	1.86631	1.07982	0.280222	NA	2
Tchhl1	1.71735	2.00523	2.01244	0.996417	0.319047	NA	2
Mir7026	1.71735	2.00523	2.01244	0.996417	0.319047	NA	2
Cacng3	4.09553	1.99664	1.21099	1.64877	0.0991938	NA	2
A730090H04Rik	3.88813	1.99522	1.24624	1.60098	0.109381	NA	2
4930503E14Rik	2.55636	1.99338	1.46371	1.36187	0.173238	NA	2
Wnt8a	176.503	1.95975	0.568949	3.44452	0.000572075	0.0155254	2
Ctse	2.28281	1.91559	1.61543	1.18581	0.235699	NA	2
Ddx60	3.1416	1.90517	1.27671	1.49225	0.135634	NA	2
Iqub	2.3026	1.88563	1.53465	1.22871	0.219182	NA	2
Tuba3a	2.40535	1.87718	1.49823	1.25293	0.210231	NA	2
Pou5f1	324.166	1.84978	0.578151	3.19948	0.00137676	0.0295218	2
Mrgprf	5.26922	1.8356	0.988302	1.85733	0.0632643	NA	2
Ereg	2.15001	1.82037	1.59591	1.14065	0.254018	NA	2
Slco1c1	5.19661	1.80427	0.984776	1.83216	0.0669278	NA	2
Paupar	2.09988	1.788	1.61072	1.11006	0.266973	NA	2
Lrrc74b	2.08358	1.78094	1.60294	1.11105	0.266547	NA	2
1700001C19Rik	3.69611	1.77949	1.17787	1.51077	0.130848	NA	2
Slc16a11	4.8727	1.75688	1.05394	1.66697	0.0955205	NA	2
H2-T24	2.09153	1.75661	1.64488	1.06792	0.285555	NA	2
Pcsk2	43.4185	1.74571	0.380752	4.58489	4.54236e-06	0.000358614	2
BC051628	2.20975	1.72658	1.63223	1.0578	0.290145	NA	2
Ccdc180	2.84943	1.72023	1.31023	1.31293	0.189206	NA	2
Spats1	2.21193	1.71968	1.58323	1.08618	0.277399	NA	2
2510003B16Rik	7.76412	1.71773	0.853492	2.01259	0.0441582	NA	2
R3hdml	4.7761	1.71715	1.07314	1.60011	0.109574	NA	2
BB557941	2.02512	1.70538	1.59651	1.0682	0.285432	NA	2
Arl14	4.5675	1.70265	1.13982	1.49379	0.135232	NA	2
Gabrr1	4.10263	1.70173	1.10428	1.54104	0.123308	NA	2
Skor2	2.81344	1.70044	1.42287	1.19507	0.232058	NA	2
Ltb4r2	2.17164	1.6997	1.55102	1.09586	0.273139	NA	2
Spns3	2.69872	1.69182	1.38877	1.21822	0.223141	NA	2
C920009B18Rik	3.51684	1.68113	1.26094	1.33323	0.182457	NA	2
Spata22	2.56795	1.65247	1.45305	1.13724	0.255436	NA	2
Cfc1	104.208	1.65146	0.308936	5.34564	9.00991e-08	1.52126e-05	2
Stmnd1	4.11566	1.63491	1.18741	1.37687	0.168552	NA	2
Tap2	3.15129	1.61789	1.32535	1.22073	0.22219	NA	2
Slc22a2	5.57476	1.61372	1.32468	1.2182	0.223147	NA	2
Otop1	3.98151	1.60566	1.10399	1.45442	0.145829	NA	2
Gm14137	2.5597	1.59229	1.45507	1.09431	0.27382	NA	2
Gmnc	3.07505	1.5811	1.37707	1.14816	0.250901	NA	2
Mmd2	4.27532	1.57847	1.17067	1.34834	0.177548	NA	2
Nme5	17.943	1.57404	0.535463	2.93959	0.00328644	0.054891	2
Bsx	1.93418	1.56648	1.63995	0.9552	0.339476	NA	2
Celf6	3.72616	1.56328	1.16166	1.34573	0.17839	NA	2
Pifo	8.97384	1.5362	0.762663	2.01426	0.0439823	NA	2
D830046C22Rik	3.23085	1.53616	1.28458	1.19585	0.231755	NA	2
Dmkn	4.59418	1.53204	1.05427	1.45317	0.146176	NA	2
Rhbdl2	2.50338	1.53196	1.44808	1.05793	0.29009	NA	2
Tspan2os	1.94645	1.53145	1.79711	0.852176	0.394116	NA	2
Fxyd7	2.60183	1.53024	1.4103	1.08505	0.277901	NA	2
Rnf222	1.72341	1.51524	1.80658	0.838734	0.401618	NA	2
2610316D01Rik	2.55941	1.50436	1.37952	1.09049	0.275498	NA	2
Slc26a4	12.3652	1.5025	1.00549	1.49429	0.135099	NA	2
Egfem1	6.85865	1.49573	0.868821	1.72156	0.0851489	NA	2
5730422E09Rik	2.45113	1.4954	1.38678	1.07833	0.280887	NA	2
P2rx2	4.98871	1.49223	0.994695	1.50019	0.133565	NA	2
Vax2	2.41854	1.47882	1.61677	0.914679	0.36036	NA	2
Ppy	2.5213	1.47829	1.38125	1.07025	0.284505	NA	2
Rpl39l	2.52346	1.47445	1.455	1.01337	0.310884	NA	2
Nmbr	2.41085	1.47119	1.42203	1.03457	0.300869	NA	2
Ppef1	1.85389	1.45996	1.6124	0.905456	0.365224	NA	2
Fam229a	1.85174	1.45691	1.56966	0.928169	0.35332	NA	2
AY074887	1.93604	1.451	1.65395	0.877295	0.380326	NA	2
Sugct	1.80931	1.42704	1.6526	0.863513	0.387855	NA	2
Platr4	2.9072	1.42536	1.33688	1.06618	0.286341	NA	2
Mir434	4.20762	1.41315	1.12436	1.25685	0.208808	NA	2
Clnk	2.98598	1.40993	1.32008	1.06806	0.285492	NA	2
Scn9a	5.75445	1.40712	0.96435	1.45913	0.144528	NA	2
Vav1	6.12979	1.4063	0.917509	1.53274	0.125341	NA	2
Gm7173	4.81101	1.39514	1.01605	1.3731	0.169721	NA	2
Mettl21b	2.34256	1.39231	1.47375	0.944742	0.344791	NA	2
Snord64	2.9414	1.3899	1.26923	1.09507	0.273486	NA	2
Fgf5	20.9581	1.38738	0.494578	2.80519	0.00502873	0.0733742	2
Cdh9	1.85549	1.38594	1.63305	0.848678	0.39606	NA	2
Foxd4	151.747	1.3779	0.250486	5.50088	3.77897e-08	7.09578e-06	2
Arhgap33os	1.75705	1.37737	1.66167	0.828905	0.407158	NA	2
Stra8	1.70897	1.37504	1.72519	0.797036	0.42543	NA	2
Gm10549	2.76659	1.37392	1.37692	0.997817	0.318368	NA	2
Sh2d2a	4.25407	1.37369	1.09211	1.25783	0.208453	NA	2
Capn9	1.83918	1.37167	1.75347	0.782262	0.434061	NA	2
Gabrg1	140.294	1.36966	0.283841	4.82543	1.39699e-06	0.000139649	2
Kcnk13	1.59854	1.36016	1.83178	0.742537	0.457762	NA	2
Krt79	12.8774	1.36012	0.850902	1.59845	0.109943	NA	2
Amer3	34.7621	1.35747	0.40654	3.33909	0.000840547	0.0208189	2
Fam159a	5.10644	1.35583	1.0213	1.32755	0.184325	NA	2
Kcnh5	10.7045	1.3547	0.724519	1.86979	0.0615127	NA	2
Efcab6	10.3179	1.3484	0.69013	1.95384	0.0507201	NA	2
Ankrd22	2.90906	1.34814	1.2835	1.05036	0.293553	NA	2
Khdc1a	1.685	1.3476	1.71901	0.78394	0.433075	NA	2
Hepacam	1.81737	1.34697	1.66952	0.806799	0.419782	NA	2
Smc1b	16.2665	1.34439	0.54773	2.45448	0.014109	0.14415	2
Rph3a	2.88508	1.33237	1.27429	1.04558	0.295754	NA	2
1700013H16Rik	54.8223	1.3289	0.332904	3.99184	6.55635e-05	0.0029869	2
Dppa3	16.5012	1.32827	0.6057	2.19294	0.0283114	0.220015	2
Galnt15	4.02833	1.32593	1.18008	1.12359	0.261188	NA	2
Cxcl5	4.64586	1.32474	1.02396	1.29375	0.195753	NA	2
4921511I17Rik	1.65886	1.32446	1.73346	0.764053	0.444835	NA	2
Pram1	3.34734	1.323	1.23788	1.06876	0.285176	NA	2
Prph	51.3863	1.32282	0.353142	3.74587	0.00017977	0.00657344	2
Xkr4	16.5546	1.32204	0.561891	2.35285	0.0186302	0.170756	2
9930111J21Rik1	1.65672	1.32064	1.72361	0.766201	0.443557	NA	2
Cstad	2.21743	1.31163	1.48373	0.884014	0.376689	NA	2
Cerkl	1.63057	1.30527	1.77585	0.73501	0.462333	NA	2
Rsph4a	2.29958	1.30475	1.55953	0.836632	0.4028	NA	2
Zmynd10	5.55856	1.30441	0.947093	1.37728	0.168425	NA	2
Pcdh11x	27.9162	1.30257	0.479417	2.71699	0.00658793	0.0884923	2
Rorc	52.9775	1.29937	0.346759	3.74717	0.000178841	0.00655673	2
Kcnh6	2.24166	1.29225	1.47454	0.876373	0.380827	NA	2
Ier3	48.6474	1.28961	0.373463	3.4531	0.000554176	0.015158	2
Ltk	2.88236	1.28942	1.38665	0.929885	0.352431	NA	2
Zpbp2	2.35557	1.28445	1.5982	0.803685	0.421579	NA	2
Ntrk1	13.5024	1.27809	0.669932	1.90779	0.0564182	NA	2
Sgol2b	1.60229	1.27623	1.73381	0.736084	0.46168	NA	2
Txndc2	2.26577	1.2742	1.54007	0.827365	0.40803	NA	2
Gpbar1	12.7405	1.26874	0.681738	1.86104	0.0627383	NA	2
Btnl9	5.61281	1.26716	0.918037	1.38029	0.167497	NA	2
Clhc1	5.04995	1.26318	0.97395	1.29697	0.194642	NA	2
Stc1	276.891	1.25861	0.181504	6.93437	4.08031e-12	2.69981e-09	2
Ggt5	1.6746	1.25779	1.62304	0.77496	0.438363	NA	2
Hist1h2bp	1.6746	1.25779	1.62304	0.77496	0.438363	NA	2
Alox15	6.08733	1.25559	0.884282	1.4199	0.155636	NA	2
9530020I12Rik	2.0931	1.25259	1.59418	0.785723	0.43203	NA	2
Saa3	12.977	1.25137	0.646375	1.93598	0.0528702	NA	2
Aspdh	6.00879	1.24972	0.943732	1.32424	0.185425	NA	2
Tenm1	13.824	1.2484	0.669362	1.86506	0.0621723	NA	2
Inhbb	1.6583	1.24743	1.69872	0.734332	0.462746	NA	2
4833411C07Rik	2.66175	1.23898	1.44135	0.859597	0.390011	NA	2
Npas4	7.17873	1.23799	0.835944	1.48094	0.138622	NA	2
Gm6277	7.54255	1.23725	0.802298	1.54213	0.123042	NA	2
Foxh1	813.275	1.23527	0.147577	8.37032	5.74621e-17	1.14062e-13	2
Serpina6	1.64416	1.23339	1.73293	0.711736	0.476628	NA	2
Hoxa11os	35.4196	1.22427	1.2106	1.01129	0.311876	0.715387	2
Tmem255b	3.31688	1.21694	1.23225	0.987574	0.323361	NA	2
Drc7	1.62233	1.20803	1.77409	0.68093	0.495916	NA	2
Kirrel2	2.12084	1.20624	1.45008	0.831844	0.405497	NA	2
Wfdc13	1.70448	1.20588	1.68806	0.714361	0.475004	NA	2
Mrap2	1.70448	1.20588	1.68806	0.714361	0.475004	NA	2
Tlx2	79.5757	1.2008	0.317006	3.78795	0.000151895	0.00576663	2
Kcng3	7.86473	1.19951	0.833648	1.43886	0.150189	NA	2
Nanog	20.6955	1.19712	0.514852	2.32517	0.0200629	0.179455	2
4831440E17Rik	6.43844	1.19579	0.909384	1.31495	0.188527	NA	2
Cd2	6.48653	1.19505	0.87117	1.37178	0.170132	NA	2
BC048644	2.62944	1.18666	1.45882	0.813439	0.415967	NA	2
Cdk15	2.17685	1.18624	1.44382	0.8216	0.411305	NA	2
Fbxw10	6.821	1.18381	0.845068	1.40085	0.161259	NA	2
AU021063	3.25479	1.18173	1.28652	0.918546	0.358333	NA	2
Slfn2	9.16009	1.17828	0.718254	1.64048	0.100906	NA	2
Fyb	1.59191	1.17453	1.81943	0.645548	0.518572	NA	2
M1ap	29.7651	1.17121	0.428395	2.73395	0.00625801	0.0852917	2
Pyy	109.83	1.16966	0.236807	4.93929	7.84065e-07	9.15511e-05	2
Smim22	22.1058	1.16722	0.512201	2.27884	0.0226766	0.193545	2
L3mbtl1	4.78794	1.16683	0.986661	1.18261	0.236965	NA	2
Kcnv2	10.6814	1.16601	0.699983	1.66577	0.0957587	NA	2
1810024B03Rik	2.14857	1.16211	1.58533	0.733039	0.463535	NA	2
Nhlrc4	2.70953	1.16044	1.34046	0.865705	0.386652	NA	2
Mzb1	2.70738	1.15866	1.31572	0.880633	0.378517	NA	2
Btc	2.62309	1.15773	1.32667	0.872663	0.382847	NA	2
Ptcra	7.5621	1.15725	0.833428	1.38855	0.16497	NA	2
Mir219b	2.14088	1.15672	1.48056	0.781273	0.434642	NA	2
4930483J18Rik	1.66422	1.15276	1.85959	0.6199	0.535323	NA	2
1700042O10Rik	10.0981	1.15114	0.729031	1.579	0.114336	NA	2
Loxl4	12.8806	1.15047	0.667409	1.72379	0.0847465	NA	2
Hrct1	4.11463	1.14513	1.14051	1.00405	0.315354	NA	2
Folr2	2.59911	1.14056	1.32758	0.859129	0.390269	NA	2
Tbx4	1109.03	1.13654	1.04829	1.08418	0.278283	0.686501	2
Gm8909	6.55739	1.13305	0.874206	1.29609	0.194944	NA	2
Frmpd1os	2.75356	1.1319	1.3653	0.829047	0.407078	NA	2
Esm1	37.0831	1.13039	0.452719	2.4969	0.0125285	0.133499	2
Adrb3	18.2928	1.13037	0.546847	2.06707	0.0387275	0.264562	2
Pde1a	49.0522	1.12923	0.33495	3.37133	0.000748073	0.0190375	2
Ceacam20	2.1806	1.12555	1.52407	0.738515	0.460201	NA	2
Cyp2j9	16.1688	1.12344	0.549133	2.04584	0.0407719	0.271845	2
Gp1ba	8.85772	1.12185	0.789322	1.42128	0.155235	NA	2
4732456N10Rik	10.7623	1.1214	0.663181	1.69093	0.0908493	NA	2
Rasgrf1	4.61137	1.11551	1.00667	1.10811	0.267813	NA	2
Srd5a2	11.3411	1.11265	0.643665	1.72862	0.0838778	NA	2
Abcg3	3.07174	1.10892	1.31847	0.841064	0.400312	NA	2
Cpa4	5.69858	1.10785	0.896746	1.23541	0.216678	NA	2
Cdx1	1533.67	1.10658	0.349486	3.1663	0.00154389	0.0318327	2
Itgb6	2.15662	1.10306	1.53658	0.717866	0.47284	NA	2
Gm4841	3.09153	1.10234	1.2375	0.890782	0.373046	NA	2
Ccdc106	62.9044	1.10118	0.279265	3.94315	8.04175e-05	0.00347019	2
1810064F22Rik	2.49446	1.10063	1.40609	0.782756	0.43377	NA	2
Lst1	1.61195	1.10023	1.87112	0.588005	0.556529	NA	2
Slc5a7	18.6954	1.09549	0.510198	2.14719	0.031778	0.234946	2
Adm2	34.3297	1.09237	0.375682	2.90769	0.00364113	0.0586931	2
Aqp5	2.48032	1.09156	1.41724	0.770202	0.44118	NA	2
Lincred1	5.98977	1.08816	0.929798	1.17032	0.241874	NA	2
Rprml	4.61296	1.08802	0.994177	1.0944	0.273781	NA	2
Cdh17	2.14464	1.08747	1.56492	0.694908	0.487113	NA	2
Msh4	2.55262	1.08725	1.44955	0.750061	0.453218	NA	2
Spdya	4.85723	1.08447	1.17683	0.921514	0.356782	NA	2
Fgf4	194.849	1.0825	0.197688	5.47579	4.35576e-08	7.86017e-06	2
Slc6a1	29.5713	1.08163	0.404351	2.67497	0.00747352	0.0965098	2
Plcxd1	258.77	1.08148	0.192708	5.612	2.00003e-08	4.0276e-06	2
4933439K11Rik	10.1676	1.07977	0.737413	1.46426	0.143122	NA	2
Agbl4	2.00796	1.0797	1.61007	0.670594	0.502479	NA	2
Slfn14	6.0458	1.07908	0.896938	1.20308	0.228947	NA	2
Kcna2	84.178	1.07544	0.301004	3.57284	0.000353126	0.0109349	2
Rhcg	4.5047	1.07539	1.06778	1.00713	0.313871	NA	2
Zfp36l3	17.023	1.07377	0.536623	2.00097	0.0453954	0.289211	2
4930549G23Rik	2.54064	1.07302	1.33955	0.801034	0.423112	NA	2
Lancl3	36.6415	1.06956	0.372629	2.8703	0.00410087	0.0631725	2
4930548H24Rik	2.62711	1.06937	1.37714	0.776512	0.437447	NA	2
Kiss1r	5.63159	1.06921	0.929124	1.15077	0.249828	NA	2
A630033H20Rik	2.90042	1.06892	1.32361	0.807581	0.419332	NA	2
Hs3st2	2.62927	1.06765	1.46421	0.729165	0.465901	NA	2
Spata17	8.24456	1.0666	0.758711	1.40581	0.159782	NA	2
Klf14	174.262	1.06242	0.772548	1.37522	0.169063	0.55734	2
Wnt10b	15.3391	1.06061	0.572152	1.85373	0.0637785	0.347966	2
Galr2	2.51234	1.06033	1.42103	0.746174	0.455563	NA	2
Pgr	98.5102	1.05812	0.268276	3.94413	8.00919e-05	0.00346691	2
Gjb4	7.32469	1.05393	0.837544	1.25836	0.208263	NA	2
Vrtn	108.758	1.05379	0.296015	3.55992	0.000370974	0.011329	2
Dner	27.9996	1.0514	0.443704	2.36961	0.017807	0.166506	2
Hormad2	10.5844	1.04862	0.665907	1.57472	0.115321	NA	2
1700016K19Rik	6.07812	1.04697	0.888966	1.17774	0.238899	NA	2
A830052D11Rik	14.464	1.04398	0.579962	1.80008	0.0718474	0.368928	2
2210406O10Rik	6.05197	1.04202	0.869825	1.19796	0.230931	NA	2
Gm16701	2.03999	1.04029	1.47812	0.703788	0.481565	NA	2
Atp2b2	9.18143	1.03916	0.738455	1.4072	0.159368	NA	2
Pf4	2.08807	1.03871	1.69787	0.611772	0.540689	NA	2
Pcnxl2	16.3511	1.03694	0.539603	1.92167	0.0546476	0.317941	2
Rgs5	661.672	1.03433	0.368981	2.80321	0.00505972	0.0736871	2
Gtsf1l	3.53314	1.03416	1.15489	0.895458	0.370542	NA	2
2900005J15Rik	3.62177	1.02916	1.1864	0.867469	0.385685	NA	2
Nfkbiz	250.181	1.02863	0.146176	7.03692	1.96531e-12	1.3654e-09	2
Gm4980	9.15584	1.02665	0.920973	1.11475	0.264959	NA	2
Ptprt	75.6781	1.02642	0.289759	3.54231	0.000396639	0.0118523	2
Hoxa11	135.794	1.02505	1.1135	0.920564	0.357278	0.751345	2
C3	19.5172	1.02407	0.533513	1.91948	0.0549236	0.318515	2
Lamp5	4.65542	1.02256	1.17113	0.873142	0.382586	NA	2
Hoxa13	22.4073	1.01654	0.698825	1.45464	0.145768	0.519479	2
Nupr1	5.86435	1.01641	0.95993	1.05884	0.289672	NA	2
Slc7a3	248.275	1.01454	0.222564	4.5584	5.15436e-06	0.000397888	2
Hist1h2ai	7.50644	1.01303	0.796494	1.27186	0.203424	NA	2
Gm572	10.0268	1.01216	0.735272	1.37658	0.168642	NA	2
Lrtm2	5.06913	1.01077	0.985628	1.02551	0.305121	NA	2
Nat1	18.9594	1.01054	0.512534	1.97165	0.0486497	0.299739	2
Tex21	3.39872	1.0095	1.21961	0.827722	0.407828	NA	2
A530072M11Rik	7.32802	1.00774	0.808617	1.24625	0.212674	NA	2
Gm12295	2.00187	1.00635	1.48148	0.679284	0.496958	NA	2
Cd37	5.79446	1.00291	0.900902	1.11323	0.265611	NA	2
4930413G21Rik	2.52042	1.00251	1.34809	0.74365	0.457088	NA	2
Esr2	8.51403	1.00222	0.773003	1.29653	0.194794	NA	2
Gpr61	3.79475	1.00121	1.12843	0.887261	0.374938	NA	2
Slc28a3	5.4523	1.00054	0.940949	1.06333	0.287631	NA	2
Jade2	276.351	0.995364	0.199771	4.98253	6.27595e-07	7.6495e-05	2
Unc80	42.8571	0.994976	0.375411	2.65036	0.00804051	0.100476	2
Tnfaip8l3	20.4128	0.994754	0.521008	1.90929	0.0562249	0.323749	2
Plac1	347.937	0.99413	1.071	0.928229	0.353289	0.748624	2
Hist3h2ba	72.1117	0.993919	0.273699	3.63143	0.000281855	0.0091754	2
Cyp7b1	34.5234	0.988536	0.37346	2.64697	0.00812177	0.101213	2
Pim2	490.612	0.987968	0.173192	5.70446	1.16711e-08	2.42045e-06	2
4930447C04Rik	67.0372	0.986955	0.274271	3.59847	0.000320101	0.0101015	2
Gm7244	2.07635	0.986667	1.6736	0.589548	0.555493	NA	2
1700105P06Rik	1.97143	0.984381	1.52824	0.644127	0.519493	NA	2
Xlr4a	6.68302	0.9834	0.861837	1.14105	0.253848	NA	2
Phlda2	2509.96	0.982064	0.557725	1.76084	0.0782656	0.384956	2
Tspan1	20.1462	0.981878	0.546148	1.79782	0.0722049	0.370229	2
C2cd4a	5.40437	0.980979	0.944547	1.03857	0.299004	NA	2
Hymai	2.28745	0.979531	1.52	0.644429	0.519297	NA	2
Pmaip1	435.607	0.97943	0.16604	5.89877	3.66213e-09	9.25187e-07	2
Xlr	19.1599	0.977674	0.559903	1.74615	0.0807852	0.390846	2
Arhgef6	24.6179	0.976927	0.526875	1.85419	0.0637118	0.347966	2
Gm14327	2.04157	0.97639	1.6892	0.578018	0.563252	NA	2
Ascl2	23.9491	0.975883	0.461924	2.11265	0.0346309	0.248284	2
Leap2	2.39153	0.975831	1.41168	0.691253	0.489406	NA	2
Hnf4g	2.79615	0.975742	1.36509	0.71478	0.474745	NA	2
Dnah9	9.22278	0.971675	0.716688	1.35578	0.175168	NA	2
Cpne9	2.36191	0.971499	1.48192	0.655566	0.512103	NA	2
Slc3a1	15.6164	0.967512	0.570423	1.69613	0.0898608	0.412221	2
Sycp3	7.85985	0.96565	0.784015	1.23167	0.218071	NA	2
Kcns3	67.9924	0.965036	0.368576	2.61828	0.00883736	0.107338	2
Aurkc	4.21092	0.959523	1.06734	0.898988	0.368659	NA	2
Timp4	20.339	0.957683	0.481295	1.98981	0.0466124	0.293599	2
Bpifb5	18.5214	0.956166	0.53158	1.79872	0.0720626	0.36976	2
Nr1h4	5.98818	0.956111	0.986772	0.968928	0.332581	NA	2
Pcdhb2	1.74277	0.955879	1.76563	0.541382	0.588245	NA	2
Pmepa1	44.7623	0.95568	0.413121	2.31332	0.0207052	0.182469	2
Fam217a	2.01545	0.953383	1.5753	0.605209	0.54504	NA	2
4933433G15Rik	2.52201	0.952684	1.41327	0.674098	0.500249	NA	2
Ifi27l2a	4.26477	0.951649	1.02593	0.927596	0.353617	NA	2
Qrich2	13.8535	0.950027	0.579562	1.63922	0.101168	NA	2
Itgam	3.32396	0.949565	1.23899	0.7664	0.443438	NA	2
Inpp5j	7.83396	0.9491	0.800177	1.18611	0.235578	NA	2
Pparg	10.5579	0.94876	0.725504	1.30772	0.190967	NA	2
Lax1	40.1535	0.948714	0.412383	2.30056	0.0214162	0.185523	2
Wfdc21	16.1774	0.946107	0.546982	1.72969	0.0836865	0.397411	2
Rnls	30.3632	0.944864	0.397825	2.37507	0.0175455	0.165284	2
Tcp11x2	7.14897	0.944476	0.816252	1.15709	0.247236	NA	2
Plin5	23.403	0.942798	0.464342	2.0304	0.0423162	0.277613	2
Mei1	3.81854	0.94181	1.07929	0.872624	0.382868	NA	2
BC035044	1.81292	0.940774	1.62853	0.577682	0.563479	NA	2
G630090E17Rik	6.65358	0.940712	0.921804	1.02051	0.307485	NA	2
Islr2	5.1249	0.940494	0.972221	0.967366	0.333361	NA	2
Paqr6	12.5204	0.940319	0.628574	1.49596	0.134665	NA	2
Glod5	4.89535	0.939787	0.990188	0.9491	0.34257	NA	2
Kif17	4.39526	0.937704	1.02167	0.917819	0.358714	NA	2
Lpar5	6.45754	0.936514	0.87435	1.0711	0.284126	NA	2
Ppp1r2-ps3	2.7276	0.93347	1.35732	0.68773	0.491623	NA	2
Srrm3	12.4349	0.933316	0.641722	1.45439	0.145838	NA	2
Serpinb6c	20.2495	0.93226	0.556351	1.67567	0.0938029	0.420178	2
Mir6948	1.80309	0.92955	1.66209	0.559265	0.575981	NA	2
6820408C15Rik	16.5058	0.929141	0.551536	1.68464	0.0920573	0.417336	2
Nfkbid	37.2604	0.927784	0.365556	2.53801	0.0111485	0.124091	2
Catsperd	9.95048	0.926391	0.679585	1.36317	0.172829	NA	2
Agmat	1.80094	0.925631	1.65211	0.560274	0.575293	NA	2
Cabp7	20.7193	0.924374	0.495286	1.86634	0.0619933	0.34264	2
Chmp4c	71.1312	0.92324	0.277538	3.32653	0.000879331	0.0216657	2
Nxf7	575.063	0.923232	1.22196	0.755532	0.44993	0.809396	2
Samd12	12.3687	0.922682	0.660084	1.39782	0.162166	NA	2
Frmpd3	5.41763	0.921858	0.980098	0.940577	0.346922	NA	2
Krt222	4.60432	0.921803	1.07052	0.86108	0.389194	NA	2
Plxna4os1	3.27603	0.917	1.17792	0.778493	0.436278	NA	2
Syt10	5.14714	0.915791	1.02836	0.890537	0.373177	NA	2
Sox15	3.67983	0.915011	1.13536	0.805921	0.420289	NA	2
Mir3091	8.67609	0.914904	0.798933	1.14516	0.252144	NA	2
Htra3	20.2617	0.913942	0.538722	1.6965	0.089791	0.412108	2
Robo3	42.1099	0.9124	0.364903	2.50039	0.0124057	0.132512	2
Cd14	9.83601	0.91058	0.688506	1.32255	0.185987	NA	2
4933433C11Rik	3.81796	0.910578	1.21148	0.751627	0.452275	NA	2
Cpxm2	20.2183	0.909008	0.48441	1.87653	0.0605832	0.338122	2
2210416O15Rik	4.12631	0.907382	1.08355	0.837418	0.402357	NA	2
2310034G01Rik	5.6814	0.907182	0.887015	1.02274	0.306433	NA	2
Xkrx	10.915	0.906897	0.687563	1.319	0.187169	NA	2
4930524B15Rik	2.26721	0.906838	1.45143	0.624789	0.532109	NA	2
Tex15	206.117	0.904518	0.183271	4.93542	7.99782e-07	9.26081e-05	2
Zyg11a	10.519	0.902884	0.686485	1.31523	0.188434	NA	2
Scn2a1	14.4018	0.89993	0.619008	1.45383	0.145994	0.519618	2
Ddit4	1970.31	0.897366	0.221118	4.05831	4.94282e-05	0.00237649	2
Igip	8.62106	0.895856	0.747908	1.19782	0.230989	NA	2
Mpp4	2.72702	0.892339	1.38427	0.644626	0.51917	NA	2
Ccr4	5.58443	0.891715	1.01423	0.879203	0.379291	NA	2
Cfap70	14.3736	0.890933	0.565327	1.57596	0.115035	0.465602	2
AI854517	17.7846	0.889126	0.554487	1.60351	0.108822	0.455719	2
Got1l1	17.7116	0.886702	0.512291	1.73086	0.0834776	0.397043	2
2900011O08Rik	25.5898	0.883003	0.450376	1.96059	0.0499269	0.30427	2
C3ar1	12.0554	0.882639	0.658356	1.34067	0.180027	NA	2
1500017E21Rik	1.83513	0.882066	1.63406	0.5398	0.589335	NA	2
Pitx3	2.31339	0.880714	1.46849	0.599742	0.548678	NA	2
Rfx8	9.80445	0.879928	0.728008	1.20868	0.226786	NA	2
F5	91.3003	0.879832	0.240161	3.66351	0.000248783	0.00834984	2
Gm13242	6.90532	0.879743	0.835433	1.05304	0.292323	NA	2
Gldn	1.83082	0.879612	1.55277	0.566481	0.571067	NA	2
2010001E11Rik	7.53936	0.875294	0.833809	1.04975	0.293831	NA	2
1700023F06Rik	7.48001	0.874432	0.785172	1.11368	0.265416	NA	2
Tbx10	3.22523	0.872118	1.27968	0.681513	0.495547	NA	2
Gprin2	7.58283	0.867885	0.807212	1.07516	0.282301	NA	2
Rufy4	4.74004	0.866014	1.09776	0.788895	0.430173	NA	2
Dio2	10.2237	0.864881	0.707169	1.22302	0.221323	NA	2
Ptgdr2	15.8395	0.862975	0.603445	1.43008	0.152694	0.530553	2
1700018A04Rik	5.03423	0.862696	0.95307	0.905177	0.365372	NA	2
Gm6938	2.84553	0.862446	1.26236	0.683203	0.494479	NA	2
Fam57b	183.062	0.861806	0.175083	4.92227	8.55467e-07	9.664e-05	2
AW112010	2.65068	0.861362	1.41851	0.607231	0.543698	NA	2
Dkk4	1.80253	0.860473	1.60659	0.535591	0.592242	NA	2
Ccdc109b	33.7325	0.860371	0.389138	2.21097	0.0270381	0.21462	2
Colq	7.3852	0.859325	0.822564	1.04469	0.296166	NA	2
BC089491	24.8819	0.859131	0.520249	1.65138	0.0986606	0.431504	2
6430531B16Rik	5.98526	0.858079	0.924963	0.92769	0.353568	NA	2
Rem1	45.1632	0.85655	0.350376	2.44466	0.0144989	0.146199	2
Prr16	4.07564	0.855688	1.08299	0.790117	0.429459	NA	2
Tnxb	5.55651	0.854869	0.913688	0.935625	0.349466	NA	2
Ccdc79	4.60214	0.85134	1.01467	0.839031	0.401452	NA	2
A230050P20Rik	6.47483	0.850866	0.866896	0.981509	0.326342	NA	2
Tmem221	10.0538	0.85028	0.696664	1.2205	0.222275	NA	2
Trim60	4.2138	0.849232	1.05167	0.807509	0.419373	NA	2
Mtl5	9.10368	0.84815	0.728647	1.16401	0.244421	NA	2
Spin2c	1327.7	0.847916	0.289589	2.928	0.00341147	0.0563643	2
Vwa5b1	13.1701	0.847901	0.655383	1.29375	0.195752	NA	2
Gm694	3.67616	0.847206	1.25706	0.673958	0.500338	NA	2
Adora1	163.673	0.847165	0.193117	4.3868	1.15032e-05	0.000753946	2
Nckap1l	32.3989	0.846943	0.410098	2.06522	0.0389022	0.265364	2
Fgf12	17.3864	0.846463	0.572273	1.47913	0.139107	0.510122	2
Kcns1	6.82288	0.846136	0.869047	0.973637	0.330237	NA	2
Mybph	11.8061	0.845939	0.721414	1.17261	0.240951	NA	2
Ticam2	40.5432	0.841944	0.346054	2.43299	0.0149748	0.149179	2
Lrrtm4	81.1501	0.841482	0.265218	3.1728	0.00150979	0.0314949	2
Nkain3	21.1694	0.840828	0.473252	1.7767	0.0756173	0.3781	2
Rln3	10.6881	0.838443	0.70309	1.19251	0.233061	NA	2
Tmem178	26.7495	0.837612	0.431723	1.94016	0.05236	0.31065	2
Thy1	134.269	0.836868	0.227454	3.67928	0.000233894	0.00796559	2
Gpr12	5.42213	0.833834	0.922208	0.904171	0.365905	NA	2
1700028K03Rik	1.78071	0.831288	1.63173	0.509453	0.610435	NA	2
Amhr2	6.79256	0.83092	0.812215	1.02303	0.306294	NA	2
Gm6083	2.78896	0.830254	1.30503	0.636194	0.52465	NA	2
Mogat1	17.1754	0.830084	0.541558	1.53277	0.125332	0.484478	2
Oit3	92.6076	0.829461	0.376659	2.20215	0.0276544	0.216622	2
Pacsin1	33.2528	0.829057	0.375953	2.20521	0.0274392	0.216201	2
Nphs2	1.77857	0.827506	1.77279	0.466783	0.640655	NA	2
Ecel1	7.53242	0.826308	0.793196	1.04174	0.29753	NA	2
Hapln4	16.3032	0.826186	0.551747	1.4974	0.134289	0.501867	2
Dnali1	2.60271	0.825457	1.35332	0.609949	0.541896	NA	2
Erich3	3.13054	0.820312	1.29171	0.635057	0.525391	NA	2
Mat1a	9.75817	0.819762	0.710124	1.15439	0.24834	NA	2
Bhlhe40	88.7222	0.817998	0.338775	2.41458	0.0157534	0.153502	2
Lzts1	9.56333	0.81721	0.691879	1.18115	0.237545	NA	2
4933416M07Rik	1.83887	0.816126	1.59455	0.511823	0.608775	NA	2
1700012D14Rik	4.94964	0.81605	0.99459	0.820489	0.411937	NA	2
Adcyap1	9.00289	0.815531	0.720653	1.13166	0.257779	NA	2
Ptpn20	4.57544	0.815308	1.00912	0.80794	0.419125	NA	2
H2-T22	1.84103	0.811424	1.69079	0.47991	0.631292	NA	2
Caln1	32.6448	0.810678	0.400175	2.02581	0.0427842	0.279102	2
Vpreb1	4.32038	0.810264	1.12725	0.718799	0.472265	NA	2
Smim6	3.94702	0.809114	1.07724	0.751097	0.452594	NA	2
Pkp1	56.0224	0.808402	0.325155	2.48621	0.0129113	0.135706	2
Fam19a2	45.5006	0.806501	0.331084	2.43594	0.014853	0.148576	2
Igsf21	60.0396	0.806485	0.34537	2.33513	0.0195365	0.176616	2
Lctl	2.36669	0.80638	1.51744	0.53141	0.595135	NA	2
Myod1	2.64673	0.805935	1.3634	0.591121	0.55444	NA	2
Lcp2	12.7088	0.805319	0.695594	1.15774	0.246969	NA	2
Insl5	3.28165	0.805139	1.25522	0.641431	0.521242	NA	2
Upk3a	10.3771	0.804669	0.69663	1.15509	0.248054	NA	2
Cd27	2.38948	0.804637	1.59449	0.504636	0.613814	NA	2
Nts	5.05385	0.804132	1.02123	0.787416	0.431039	NA	2
Ccdc33	24.7631	0.804063	0.463416	1.73508	0.0827271	0.3956	2
Ptprv	4.61946	0.80381	1.03282	0.778269	0.43641	NA	2
9530026P05Rik	4.93776	0.802702	0.988916	0.811699	0.416964	NA	2
Gm17801	2.63043	0.799031	1.39877	0.571237	0.567839	NA	2
Mfsd6l	9.80684	0.796454	0.691999	1.15095	0.249754	NA	2
Jph4	154.99	0.795582	0.224373	3.5458	0.000391428	0.0117471	2
Nkx1-2	1293.91	0.794886	0.254469	3.12371	0.00178587	0.035399	2
Galr3	6.70365	0.794797	0.82787	0.960051	0.33703	NA	2
Was	71.7428	0.794214	0.782543	1.01491	0.310147	0.714467	2
Slc32a1	37.956	0.793408	0.349119	2.2726	0.0230501	0.195482	2
Mr1	4.97317	0.792406	0.959085	0.826211	0.408685	NA	2
Mmel1	9.32211	0.79237	0.699145	1.13334	0.257071	NA	2
Hist1h4a	3.23704	0.791641	1.20443	0.657276	0.511004	NA	2
4930503B20Rik	2.32294	0.790644	1.54394	0.512095	0.608585	NA	2
Endou	6.69945	0.79032	0.840436	0.940369	0.347028	NA	2
Rlbp1	16.5186	0.786682	0.540125	1.45648	0.14526	0.519288	2
Mgat4c	2.16633	0.785523	1.45736	0.539003	0.589885	NA	2
Rab27a	144.001	0.784301	0.190481	4.11747	3.83061e-05	0.00193469	2
Oasl2	13.6017	0.783757	0.603629	1.29841	0.194147	NA	2
Myom3	3.06413	0.783462	1.30701	0.599429	0.548887	NA	2
Hoxc11	7.98492	0.78304	0.860385	0.910104	0.362768	NA	2
Hoxa10	203.794	0.782935	0.628522	1.24568	0.212883	0.614078	2
Hpcal4	17.8183	0.782813	0.509967	1.53503	0.124777	0.483885	2
H2-Oa	25.3215	0.782615	0.466457	1.67778	0.0933893	0.419546	2
Ttc16	6.25739	0.782398	0.927819	0.843266	0.39908	NA	2
Kcne3	61.0414	0.780852	0.347727	2.24559	0.0247302	0.203924	2
Zic3	590.157	0.780059	0.304241	2.56395	0.0103489	0.11845	2
Tbr1	3.15922	0.779978	1.28701	0.606037	0.54449	NA	2
Zar1	10.6813	0.779705	0.71804	1.08588	0.277533	NA	2
Armc3	7.54019	0.77955	0.808251	0.964489	0.334801	NA	2
D230030E09Rik	39.5748	0.778992	0.341802	2.27907	0.0226627	0.193545	2
Ackr2	2.26059	0.777834	1.49067	0.5218	0.60181	NA	2
Ermn	72.2696	0.777478	0.259786	2.99277	0.00276461	0.0489353	2
Prr23a1	1.79645	0.776999	1.56515	0.496439	0.619585	NA	2
Ak8	20.4732	0.776224	0.488724	1.58827	0.112226	0.46205	2
Sema3e	1025.79	0.774885	0.135505	5.71851	1.07463e-08	2.29722e-06	2
Hist1h2be	12.0443	0.77435	0.628991	1.2311	0.218286	NA	2
Plcb2	38.8435	0.77429	0.376142	2.05851	0.0395416	0.267868	2
Gckr	9.09846	0.773485	0.726496	1.06468	0.287021	NA	2
Tmem45b	3.93663	0.773218	1.06823	0.723829	0.469171	NA	2
Btla	9.53169	0.773149	0.761916	1.01474	0.310229	NA	2
Gjb3	488.348	0.771338	0.11513	6.69973	2.08804e-11	9.67112e-09	2
BC051142	11.0666	0.771338	0.649357	1.18785	0.234893	NA	2
Tymp	5.26464	0.771026	0.930649	0.828482	0.407398	NA	2
Map3k8	48.9923	0.770746	0.319025	2.41594	0.0156947	0.153252	2
Cacng8	20.3488	0.769175	0.499489	1.53992	0.123579	0.481935	2
Helz2	410.807	0.765155	0.130306	5.87197	4.30651e-09	1.06855e-06	2
Gng3	135.336	0.762908	0.206484	3.69475	0.000220103	0.00763985	2
A330032B11Rik	4.51924	0.76275	1.04179	0.732155	0.464074	NA	2
Ica1l	3.38605	0.762367	1.16741	0.653039	0.513731	NA	2
Gm973	7.18175	0.762001	0.80087	0.951466	0.341368	NA	2
Fbxo43	2.57387	0.760208	1.40161	0.542381	0.587556	NA	2
Slc45a1	18.5072	0.759635	0.541858	1.40191	0.160943	0.544909	2
Mrc1	93.3318	0.757503	0.278974	2.71532	0.00662115	0.0887182	2
Mgst2	5.22652	0.75737	0.927372	0.816684	0.414109	NA	2
EU599041	3.00623	0.757308	1.23397	0.613718	0.539402	NA	2
Rps6kl1	62.9359	0.754547	0.339783	2.22067	0.026373	0.211456	2
Gm5523	12.9789	0.753827	0.615717	1.22431	0.220836	NA	2
Glp1r	18.3983	0.753627	0.565807	1.33195	0.182877	0.575555	2
Colec11	52.9619	0.75348	0.343771	2.19181	0.0283935	0.220283	2
Cdkl2	57.0181	0.752006	0.331549	2.26816	0.0233195	0.196975	2
Arhgef33	1.85463	0.751676	1.65076	0.455353	0.648856	NA	2
Tmem114	21.1706	0.750912	0.575956	1.30377	0.192313	0.588589	2
Spn	7.03091	0.750333	0.800993	0.936754	0.348885	NA	2
Slc9a7	45.2586	0.749584	0.334856	2.23852	0.0251869	0.205866	2
Gfra3	151.07	0.747714	0.254665	2.93607	0.003324	0.0552516	2
Madcam1	1.83831	0.747643	1.64325	0.454978	0.649125	NA	2
9430021M05Rik	4.38905	0.745817	1.06174	0.702447	0.4824	NA	2
Bcl11a	3.24726	0.744877	1.29641	0.574567	0.565584	NA	2
Cyp11a1	1.73207	0.744773	1.79894	0.414007	0.678869	NA	2
Gm24148	3.93605	0.743821	1.20283	0.618391	0.536317	NA	2
Tmprss13	48.3391	0.743572	0.335772	2.21451	0.0267936	0.213673	2
Pla2g2c	13.9098	0.743432	0.600292	1.23845	0.215549	NA	2
Zfp92	20.2752	0.743044	0.486378	1.52771	0.126585	0.486689	2
Bcas3os2	2.18421	0.741982	1.40774	0.527073	0.598143	NA	2
D330050G23Rik	5.60445	0.741674	0.904418	0.820057	0.412184	NA	2
Trpa1	25.4231	0.741582	0.482709	1.53629	0.124467	0.483498	2
Gm6525	6.92264	0.740903	0.802686	0.923031	0.355991	NA	2
Nmur2	11.89	0.740242	0.624225	1.18586	0.235678	NA	2
Gpr50	62.9563	0.739317	0.835827	0.884533	0.376409	0.761905	2
Edar	18.5971	0.739211	0.50755	1.45643	0.145273	0.519288	2
Dnah11	44.7368	0.738547	0.357866	2.06375	0.0390413	0.265921	2
Col6a4	2.09776	0.737304	1.50804	0.488915	0.624902	NA	2
Gabbr2	9.25584	0.736615	0.754101	0.976812	0.328662	NA	2
Cyp4f15	50.849	0.735355	0.34954	2.10378	0.0353977	0.251201	2
Ksr2	29.0027	0.735238	0.418001	1.75894	0.078588	0.386093	2
Il17rb	2.09992	0.733723	1.44362	0.508251	0.611277	NA	2
Mir126a	1.82417	0.7332	1.65545	0.442901	0.657838	NA	2
Sez6l2	55.3163	0.732697	0.316693	2.31358	0.0206905	0.182469	2
Sdcbp2	20.3537	0.732667	0.499058	1.4681	0.142077	0.51463	2
Rhbdl3	54.156	0.732591	0.340007	2.15463	0.0311905	0.232257	2
4833422C13Rik	3.07867	0.732342	1.3538	0.540951	0.588541	NA	2
Taok3	327.632	0.731553	0.142204	5.14438	2.68407e-07	3.96756e-05	2
Pvrl4	51.3564	0.731395	0.301469	2.42611	0.0152618	0.150827	2
2210019I11Rik	2.23806	0.731192	1.52566	0.479262	0.631752	NA	2
Alox5ap	16.9021	0.728067	0.556636	1.30798	0.190881	0.586791	2
Sntg2	7.37725	0.7269	0.876165	0.829637	0.406744	NA	2
Bdkrb1	2.50614	0.723457	1.44622	0.500239	0.616907	NA	2
Slc46a3	58.4	0.723134	0.355431	2.03453	0.0418982	0.275782	2
Stard6	29.7341	0.723133	0.412048	1.75497	0.0792642	0.3867	2
Hepacam2	5.69034	0.723019	0.898972	0.804274	0.421239	NA	2
Tdrd9	19.2739	0.722205	0.494725	1.45981	0.144342	0.517659	2
1700056E22Rik	11.0172	0.719902	0.656873	1.09595	0.273099	NA	2
Atad3aos	9.81596	0.71927	0.70588	1.01897	0.308218	NA	2
Ccdc64b	31.9171	0.719208	0.381011	1.88763	0.0590752	0.333147	2
Prr33	5.09791	0.718995	0.938625	0.766008	0.443671	NA	2
Capsl	30.9781	0.717023	0.402859	1.77984	0.0751029	0.37689	2
Pde6g	1.81434	0.714569	1.74853	0.408667	0.682784	NA	2
Coch	123.507	0.714512	0.204639	3.49158	0.000480169	0.013672	2
Cntnap3	10.4981	0.713084	0.710219	1.00403	0.315362	NA	2
4930444M15Rik	5.65992	0.712863	0.913591	0.780288	0.435222	NA	2
Olfml2a	297.002	0.712753	0.180505	3.94865	7.85921e-05	0.00342331	2
2810403D21Rik	22.4805	0.712305	0.449802	1.5836	0.113286	0.464021	2
Pnma2	489.232	0.711185	0.133092	5.34355	9.11427e-08	1.52126e-05	2
Pid1	214.337	0.710891	0.189238	3.75659	0.000172245	0.00636528	2
B130006D01Rik	5.16386	0.710469	1.00757	0.705133	0.480728	NA	2
Tnr	5.77138	0.709046	0.957288	0.740682	0.458886	NA	2
Slc16a5	2.21409	0.708931	1.42362	0.497979	0.618499	NA	2
Gm16287	5.24048	0.707557	1.01846	0.694732	0.487223	NA	2
Trappc3l	6.8522	0.707159	0.828053	0.854002	0.393104	NA	2
Vcam1	492.309	0.707027	0.811858	0.870876	0.383822	0.766374	2
Fbxo15	16.268	0.706055	0.535783	1.3178	0.18757	0.582021	2
Snord110	2.06179	0.705342	1.57196	0.448702	0.653647	NA	2
Rab26	8.13441	0.705301	0.761631	0.92604	0.354425	NA	2
Svop	9.40799	0.704787	0.689982	1.02146	0.307038	NA	2
Irs3	8.8444	0.703442	0.754557	0.932258	0.351203	NA	2
Trhr	2.13194	0.702838	1.45558	0.482859	0.629196	NA	2
Dydc2	7.24343	0.701476	0.797597	0.879487	0.379137	NA	2
Myo15	5.79476	0.701118	1.00204	0.699694	0.484118	NA	2
Hist2h2ab	1.62164	0.700238	1.69292	0.413629	0.679146	NA	2
Cyp4f13	34.4235	0.700216	0.382934	1.82855	0.0674663	0.35761	2
Tceal3	35.3133	0.699402	0.383375	1.82433	0.0681021	0.359392	2
Muc2	15.5635	0.699055	0.556658	1.25581	0.209186	0.610475	2
Ppp1r3c	279.685	0.698454	0.149515	4.67145	2.99076e-06	0.000258116	2
Tlr3	33.2447	0.698241	0.398355	1.75281	0.0796346	0.38771	2
Dazl	3.998	0.69805	1.13498	0.615032	0.538533	NA	2
Cd19	2.20426	0.698047	1.44903	0.481734	0.629995	NA	2
Zfp385b	37.2352	0.697797	0.388828	1.79461	0.0727151	0.371473	2
Pdzd7	2.13196	0.697741	1.42097	0.49103	0.623405	NA	2
Bhlhe41	145.626	0.697622	0.235472	2.96266	0.00304996	0.0521911	2
Sez6	85.7943	0.697563	0.24869	2.80495	0.00503243	0.0733742	2
Wdr63	2.46154	0.697432	1.41764	0.491967	0.622743	NA	2
Dmrt1	11.0724	0.696982	0.69086	1.00886	0.313041	NA	2
Dnd1	60.7931	0.696793	0.301091	2.31423	0.0206552	0.182457	2
Coro2a	218.224	0.69669	0.624168	1.11619	0.264341	0.671532	2
Acap1	29.0601	0.695528	0.525049	1.32469	0.185273	0.578511	2
Nup62cl	314.953	0.693408	0.366695	1.89097	0.0586285	0.331695	2
Vldlr	1031.41	0.692305	0.119448	5.79587	6.7969e-09	1.60073e-06	2
Klk1	17.9263	0.692207	0.532958	1.2988	0.194012	0.591183	2
Rnf39	58.531	0.691929	0.297913	2.32259	0.0202011	0.179932	2
SlcUbl4a	1.69612	0.691484	1.67822	0.412034	0.680314	NA	2
Ms4a4d	79.7228	0.691234	0.260698	2.65147	0.00801419	0.100412	2
Sh2d4b	6.78363	0.691078	0.811974	0.851108	0.394709	NA	2
Klf5	78.8785	0.689974	0.265315	2.60059	0.00930648	0.111243	2
Prss33	2.53602	0.689094	1.35527	0.508456	0.611133	NA	2
Il33	25.2777	0.687596	0.432215	1.59087	0.11164	0.460444	2
Ddo	5.49504	0.686739	0.997283	0.68861	0.491069	NA	2
Ptchd1	25.0396	0.684764	0.477802	1.43316	0.151813	0.529167	2
Fgf2	3.97491	0.684148	1.14374	0.59817	0.549726	NA	2
9630001P10Rik	2.18797	0.683809	1.43496	0.476534	0.633694	NA	2
Rbfox1	40.9057	0.683692	0.351577	1.94465	0.0518175	0.309908	2
Bmp8a	4.64184	0.683228	0.984994	0.693637	0.48791	NA	2
Pla2g4d	1.60966	0.682624	1.71743	0.397468	0.691022	NA	2
Gstm3	8.34655	0.682367	0.777637	0.877488	0.380222	NA	2
Mast1	13.8348	0.682056	0.624667	1.09187	0.27489	NA	2
Ptk2b	264.999	0.68054	0.15595	4.36383	1.27804e-05	0.000812302	2
Fbxo41	49.4025	0.67961	0.31451	2.16085	0.0307067	0.230263	2
Gucy2f	12.4739	0.679394	0.63019	1.07808	0.280999	NA	2
Ldhc	13.7846	0.67913	0.625257	1.08616	0.277407	NA	2
Pcsk1n	164.435	0.679027	0.185914	3.65238	0.000259822	0.00867844	2
Sh3gl3	32.2421	0.678918	0.4075	1.66606	0.0957021	0.425125	2
Gm16853	2.17382	0.677917	1.42664	0.475183	0.634657	NA	2
Ptpn5	14.6301	0.67774	0.564904	1.19974	0.230239	0.634882	2
4930412C18Rik	10.6814	0.677352	0.66615	1.01682	0.309241	NA	2
Fah	114.77	0.677154	0.229401	2.95183	0.00315893	0.0535561	2
Ces2b	11.2028	0.676797	0.760709	0.889693	0.373631	NA	2
Hist3h2a	105.935	0.676693	0.210463	3.21526	0.00130327	0.0285179	2
Sv2c	25.7046	0.676466	0.50414	1.34182	0.179654	0.570269	2
Dtx1	38.9277	0.675737	0.367336	1.83956	0.065833	0.354416	2
Gm5868	13.1284	0.673563	0.738238	0.912393	0.361562	NA	2
4933417E11Rik	3.84165	0.669979	1.07324	0.624257	0.532459	NA	2
Ltb4r1	2.08951	0.669612	1.65324	0.405031	0.685454	NA	2
3010001F23Rik	19.5443	0.669474	0.497526	1.34561	0.17843	0.569935	2
Spi1	5.93117	0.669095	0.875284	0.764431	0.44461	NA	2
Klhdc1	33.0457	0.668501	0.386744	1.72854	0.0838917	0.398243	2
1700020L24Rik	3.0039	0.668412	1.20109	0.556504	0.577867	NA	2
Nfe2l3	43.6956	0.668303	0.342438	1.9516	0.0509854	0.307617	2
Crebrf	173.336	0.66818	0.20937	3.19139	0.00141591	0.03021	2
5730460C07Rik	17.8507	0.668126	0.583025	1.14596	0.25181	0.658628	2
Gdf2	54.4167	0.667721	0.404142	1.65219	0.0984951	0.431323	2
Sec14l4	38.7344	0.667376	0.35889	1.85955	0.0629486	0.345447	2
Tmc5	6.7634	0.667013	0.812914	0.820521	0.411919	NA	2
Sstr5	2.99959	0.66701	1.2528	0.532416	0.594438	NA	2
Popdc3	41.9311	0.666429	0.331766	2.00873	0.044566	0.286422	2
Mak	44.4519	0.665689	0.331119	2.01042	0.0443867	0.285666	2
Padi3	128.833	0.665618	0.301735	2.20597	0.0273863	0.216201	2
Piwil2	14.4701	0.665127	0.570987	1.16487	0.244071	0.649277	2
Slc2a9	5.06933	0.664586	0.969435	0.68554	0.493003	NA	2
Gpld1	31.4863	0.663584	0.431652	1.53731	0.124217	0.4832	2
Zfp936	1.74014	0.66301	1.69176	0.391906	0.695128	NA	2
Gm2762	2.49358	0.66262	1.32937	0.498448	0.618168	NA	2
Hrh1	8.47092	0.662527	0.734096	0.902508	0.366787	NA	2
Proser2	116.083	0.662505	0.240282	2.75719	0.00582999	0.0808773	2
Gm12238	3.05557	0.662437	1.37784	0.480778	0.630674	NA	2
Cntnap4	22.2595	0.66196	0.469549	1.40978	0.158606	0.541446	2
Zfp534	4.16142	0.661829	1.03906	0.636947	0.524159	NA	2
Prune2	122.898	0.661725	0.201992	3.276	0.00105287	0.0246706	2
1700001P01Rik	2.9196	0.66074	1.24535	0.530564	0.595721	NA	2
Pianp	37.431	0.658132	0.365226	1.80199	0.0715475	0.368107	2
Slc35d3	31.7554	0.657207	0.404373	1.62525	0.104109	0.444834	2
Megf11	46.5863	0.657198	0.326473	2.01302	0.0441125	0.284439	2
Runx3	15.2062	0.657162	0.584601	1.12412	0.260962	0.667047	2
Cdkn1c	8030.92	0.655411	0.415578	1.57711	0.114771	0.465471	2
Spo11	5.7188	0.655101	0.90891	0.720755	0.47106	NA	2
Tfpi2	21.2508	0.654861	0.476484	1.37436	0.16933	0.557412	2
Ssh3	100.92	0.653991	0.245772	2.66097	0.00779162	0.0991244	2
Rubie	64.0772	0.653759	0.338484	1.93143	0.0534294	0.313912	2
Gfod1	137.372	0.653414	0.240762	2.71394	0.00664888	0.0889183	2
Apoc3	9.84464	0.652792	0.797436	0.818614	0.413007	NA	2
Ppp1r3d	192.587	0.652471	0.178751	3.65017	0.00026207	0.00870026	2
Igsf1	193.043	0.652462	0.185163	3.52372	0.000425535	0.0125537	2
Gm5468	3.29105	0.65129	1.25357	0.519546	0.60338	NA	2
Slc4a5	153.561	0.65116	0.183691	3.54487	0.000392809	0.0117631	2
AW046200	6.3553	0.650321	0.841956	0.772393	0.439882	NA	2
Grin2a	8.80396	0.649354	0.859599	0.755415	0.45	NA	2
L3mbtl4	2.55176	0.649273	1.30822	0.496304	0.61968	NA	2
Chac1	25.1192	0.648433	0.433952	1.49425	0.13511	0.50358	2
Scnn1b	5.91728	0.647653	0.889202	0.728353	0.466397	NA	2
Cav3	1.726	0.646838	1.59639	0.405188	0.685339	NA	2
Ciart	393.091	0.646583	0.137936	4.68755	2.765e-06	0.000243163	2
Vsig2	12.8359	0.646474	0.636487	1.01569	0.309777	NA	2
Lypd2	14.5353	0.646083	0.594078	1.08754	0.276799	0.685047	2
Cyp2b23	1.57153	0.645681	1.85921	0.347288	0.728375	NA	2
Slc5a12	2.46745	0.645568	1.3459	0.479654	0.631473	NA	2
Gm8787	4.21755	0.645522	1.0966	0.58866	0.55609	NA	2
Ephx2	146.515	0.644621	0.189484	3.40199	0.000668976	0.0174421	2
Gpr88	2.22001	0.644547	1.51655	0.425008	0.670831	NA	2
Slc2a10	93.7821	0.643328	0.233041	2.76057	0.00576999	0.0803346	2
Spag6	3.61513	0.643062	1.17454	0.547504	0.584033	NA	2
E330034G19Rik	3.77739	0.642196	1.09464	0.586674	0.557423	NA	2
Gm1564	6.24054	0.641467	0.848056	0.756396	0.449412	NA	2
Foxr2	23.3619	0.639984	0.459076	1.39407	0.163297	0.548557	2
4930556M19Rik	64.8608	0.639392	0.282981	2.25949	0.0238531	0.199422	2
Rsad2	8.68191	0.638668	0.97955	0.652001	0.514401	NA	2
Snora21	2.94732	0.638354	1.22723	0.52016	0.602952	NA	2
Pcdhac2	54.0955	0.638201	0.363436	1.75602	0.079085	0.38666	2
Tmem200a	62.7352	0.637896	0.280618	2.27318	0.0230153	0.195444	2
Twist2	316.398	0.637099	0.761251	0.836911	0.402643	0.780006	2
1700019D03Rik	56.8142	0.636753	0.313878	2.02867	0.0424924	0.278343	2
1700028E10Rik	6.05774	0.635976	0.903725	0.703727	0.481603	NA	2
Slc17a9	9.23189	0.634993	0.707997	0.896887	0.369779	NA	2
Cdh26	7.11034	0.63466	0.810044	0.783488	0.433341	NA	2
Nov	9.90404	0.634262	0.690515	0.918536	0.358339	NA	2
St8sia5	1.6417	0.634251	1.68771	0.375805	0.707062	NA	2
Pou2f2	27.9988	0.63309	0.444015	1.42583	0.153917	0.532595	2
Cd46	4.90663	0.633086	0.95308	0.664253	0.506528	NA	2
Psg29	2.97923	0.631282	1.41814	0.445147	0.656213	NA	2
Spink1	753.987	0.631108	0.298058	2.1174	0.0342259	0.246409	2
Erich2	38.8773	0.629848	0.366765	1.71731	0.0859233	0.40271	2
Lhx4	5.76655	0.628827	0.991998	0.6339	0.526146	NA	2
Phox2a	71.3104	0.625923	0.290237	2.15659	0.0310376	0.231615	2
Slc5a11	14.6901	0.625695	0.744507	0.840416	0.400675	0.778982	2
Ccdc78	1.62755	0.625452	1.61295	0.38777	0.698186	NA	2
C8g	25.8548	0.624528	0.435209	1.43501	0.151285	0.528034	2
Jakmip3	14.4139	0.623441	0.597355	1.04367	0.296639	0.703258	2
Krt1	7.05243	0.62298	0.801574	0.777197	0.437043	NA	2
Tulp2	39.5029	0.621897	0.372723	1.66852	0.0952119	0.423757	2
AF529169	83.6977	0.621629	0.261274	2.37922	0.0173492	0.164215	2
Cd44	693.754	0.621622	0.149456	4.15922	3.19334e-05	0.00168074	2
Ocstamp	1.69555	0.620013	1.69929	0.364866	0.715212	NA	2
Grm3	37.1782	0.619825	0.393942	1.57339	0.115628	0.466427	2
Dlgap3	146.345	0.618782	0.19825	3.12122	0.00180105	0.0355982	2
Prima1	5.24981	0.618507	0.990137	0.624668	0.532189	NA	2
Gm14204	7.27805	0.618489	0.834735	0.740941	0.458729	NA	2
C730036E19Rik	2.92551	0.617957	1.2821	0.481988	0.629814	NA	2
Marcksl1-ps4	7.26085	0.617911	0.82373	0.750137	0.453172	NA	2
Shpk	18.1952	0.615669	0.548294	1.12288	0.261488	0.6679	2
Padi1	3.62871	0.615211	1.13317	0.542911	0.587191	NA	2
Adgb	19.4157	0.614992	0.514211	1.19599	0.2317	0.635982	2
Trim80	6.29047	0.614814	0.848811	0.724324	0.468867	NA	2
Tnfsf11	6.287	0.61318	0.873511	0.701972	0.482697	NA	2
Fa2h	3.0504	0.61292	1.36671	0.448463	0.653819	NA	2
F13a1	4.92022	0.612001	1.03477	0.591438	0.554227	NA	2
Slc24a4	6.69672	0.61159	0.863925	0.707919	0.478995	NA	2
Ubxn10	32.3106	0.610855	0.381477	1.60129	0.109313	0.457088	2
Kctd8	5.71084	0.610554	0.972742	0.627663	0.530225	NA	2
Ranbp3l	3.22681	0.610264	1.17245	0.520504	0.602712	NA	2
Lrrc38	3.13471	0.610192	1.25951	0.484467	0.628055	NA	2
Fut2	23.1063	0.609178	0.483997	1.25864	0.20816	0.608539	2
Pld4	10.8502	0.608944	0.686326	0.887252	0.374943	NA	2
Pkib	7.00233	0.608291	0.813347	0.747886	0.454529	NA	2
Adamts2	265.67	0.606744	0.202717	2.99305	0.00276204	0.0489353	2
Fam187b	38.5851	0.606029	0.398336	1.5214	0.128159	0.489567	2
E030024N20Rik	2.09543	0.605962	1.5457	0.392031	0.695035	NA	2
Cdh13	71.0031	0.605792	0.268376	2.25725	0.0239926	0.200347	2
Myh13	4.0725	0.605473	1.11239	0.544298	0.586237	NA	2
Slc17a4	2.34073	0.605458	1.4612	0.414357	0.678613	NA	2
Pdzd9	2.48535	0.605135	1.31103	0.461571	0.644389	NA	2
Csn3	44.3651	0.604736	0.348402	1.73574	0.08261	0.3956	2
Xrra1	10.4815	0.603098	0.673878	0.894966	0.370805	NA	2
Arhgap40	1.68788	0.602784	1.67854	0.359112	0.719511	NA	2
4921506M07Rik	8.34862	0.602656	0.775358	0.777262	0.437004	NA	2
Snord68	9.12977	0.602564	0.718075	0.839138	0.401392	NA	2
Gdf15	2.00333	0.602539	1.49494	0.403052	0.68691	NA	2
Hist1h2bc	55.1727	0.602444	0.327777	1.83797	0.0660673	0.354766	2
Asz1	2.4832	0.601995	1.34454	0.447732	0.654347	NA	2
Tac1	10.1528	0.601204	0.691612	0.869279	0.384694	NA	2
Kcnj15	61.7486	0.599975	0.297574	2.01622	0.0437767	0.28292	2
Cckbr	10.1541	0.599627	0.675449	0.887746	0.374678	NA	2
Chst1	108.006	0.599539	0.242798	2.4693	0.0135379	0.140318	2
Nxph4	16.7856	0.599212	0.559551	1.07088	0.284223	0.692525	2
Ccdc67	11.8166	0.59886	0.663735	0.902258	0.36692	NA	2
Mirlet7i	1.52695	0.598471	1.91049	0.313256	0.754086	NA	2
C1qtnf9	4.79217	0.598211	1.08909	0.549275	0.582816	NA	2
Lypd1	63.8336	0.597838	0.284943	2.0981	0.0358963	0.252298	2
Kirrel3	87.5289	0.5964	0.243794	2.44633	0.0144321	0.145737	2
Nwd1	2.44712	0.595939	1.54309	0.3862	0.699349	NA	2
Dcn	67.4968	0.595471	0.291226	2.04471	0.0408838	0.271949	2
Kcnb2	25.7986	0.595267	0.444101	1.34039	0.18012	0.570757	2
Prap1	1.67373	0.595142	1.6339	0.364246	0.715675	NA	2
Itih3	1.59927	0.594902	1.6475	0.361093	0.71803	NA	2
Lhx1os	31.4519	0.594805	0.449951	1.32193	0.18619	0.579786	2
Pcgf5	713.191	0.59478	0.423998	1.40279	0.16068	0.544416	2
Plin4	3.41114	0.59459	1.18463	0.50192	0.615724	NA	2
Derl3	32.3994	0.594	0.382998	1.55092	0.12092	0.477055	2
Tbx22	7.11664	0.593562	0.847065	0.700728	0.483473	NA	2
Bcl3	4.30377	0.592364	1.07932	0.548829	0.583123	NA	2
Grm8	21.8596	0.591882	0.472125	1.25365	0.209967	0.61125	2
Rab25	188.366	0.59173	0.167184	3.53939	0.000401054	0.0119328	2
Tcte1	1.67158	0.591558	1.60452	0.368682	0.712365	NA	2
Cfap221	2.54568	0.589809	1.34458	0.438658	0.660909	NA	2
Pgf	178.64	0.589304	0.229906	2.56323	0.0103702	0.118596	2
Ap1s3	477.919	0.589242	0.14144	4.16601	3.0998e-05	0.00165026	2
Tmem119	764.597	0.589002	0.26394	2.23158	0.0256427	0.208191	2
Ttyh1	110.138	0.587735	0.238602	2.46324	0.0137686	0.141714	2
Cyp4f39	8.77888	0.58734	0.770661	0.762125	0.445985	NA	2
Slc47a2	5.15726	0.58689	0.983647	0.596647	0.550743	NA	2
Scd4	3.96207	0.586803	1.09858	0.534147	0.59324	NA	2
0610038B21Rik	9.12361	0.586712	0.743291	0.789343	0.429911	NA	2
B3gnt8	35.1427	0.586048	0.436379	1.34298	0.179279	0.570161	2
Ngb	4.9369	0.586042	1.0158	0.576924	0.563991	NA	2
Vmn2r87	1.7439	0.585597	1.69014	0.346478	0.728983	NA	2
A230057D06Rik	2.53153	0.584388	1.34217	0.435406	0.663268	NA	2
Gm14023	10.5861	0.583316	0.672659	0.867179	0.385844	NA	2
Adcy8	157.337	0.583019	0.197034	2.95897	0.00308671	0.0526903	2
Prokr2	30.0555	0.582133	0.400372	1.45398	0.145952	0.5196	2
Dpcr1	32.5291	0.581471	0.390981	1.48721	0.136959	0.505727	2
Grm6	22.6044	0.581115	0.448835	1.29472	0.195418	0.593644	2
C1ql4	20.5381	0.580923	0.490149	1.1852	0.235939	0.640425	2
BC049715	10.5884	0.580858	0.678935	0.855544	0.39225	NA	2
Caly	12.1593	0.580653	0.615531	0.943336	0.345509	NA	2
Birc7	2.84915	0.580402	1.24724	0.465348	0.641682	NA	2
Ttn	1776.35	0.579998	0.222281	2.60931	0.0090726	0.109716	2
Fgl1	29.188	0.579984	0.404082	1.43531	0.151197	0.527862	2
Hist1h4k	6.62541	0.579452	0.848213	0.683144	0.494516	NA	2
Ifitm3	392.575	0.579188	0.116145	4.98677	6.13969e-07	7.54965e-05	2
Dfnb59	4.48595	0.578926	1.03085	0.561598	0.57439	NA	2
Xlr5a	6.9495	0.578755	0.799397	0.723989	0.469073	NA	2
Slc22a18	57.0231	0.578342	0.358047	1.61527	0.106253	0.449296	2
Vmn2r57	1.72974	0.577686	1.67075	0.345765	0.729519	NA	2
Tekt5	2.44507	0.576977	1.34099	0.430262	0.667005	NA	2
Fhit	17.6693	0.576625	0.526676	1.09484	0.273588	0.681483	2
Sp140	9.17205	0.576185	0.759895	0.758243	0.448306	NA	2
Hapln3	338.816	0.576156	0.136136	4.23222	2.31398e-05	0.00132316	2
Thbs4	1139.33	0.575731	0.0857738	6.7122	1.91714e-11	9.18576e-09	2
Eno1	4.7038	0.575372	1.06978	0.537841	0.590687	NA	2
Slc2a3	59622.2	0.574519	0.0764192	7.51799	5.56253e-14	5.94549e-11	2
Slc5a9	5.66353	0.574432	0.902388	0.636569	0.524406	NA	2
Gm20597	3.69063	0.574313	1.10263	0.520856	0.602467	NA	2
Itgb2l	2.04736	0.574215	1.47988	0.388014	0.698005	NA	2
Phlda3	423.233	0.574133	0.146167	3.92792	8.56832e-05	0.00366329	2
Pnliprp2	49.6417	0.574066	0.319885	1.7946	0.0727172	0.371473	2
Zbtb7c	47.1699	0.574054	0.453106	1.26693	0.205181	0.604963	2
Gm16938	9.72903	0.574039	0.762034	0.753299	0.45127	NA	2
Ccdc65	11.8957	0.574019	0.629711	0.911559	0.362001	NA	2
Acot12	1.88859	0.573981	1.75236	0.327548	0.743254	NA	2
Gm10389	5.59554	0.573825	0.908688	0.631487	0.527722	NA	2
Rad51ap2	2.903	0.572932	1.24376	0.460644	0.645054	NA	2
Tnnt3	140.906	0.572044	0.215523	2.65421	0.00794941	0.100052	2
Apela	805.297	0.571899	0.12556	4.55479	5.24371e-06	0.000402535	2
Rbp7	2.51955	0.571846	1.35544	0.421888	0.673107	NA	2
Gmfg	75.701	0.571587	0.287757	1.98635	0.0469942	0.29443	2
Lrrc6	6.73612	0.571268	0.874019	0.653611	0.513363	NA	2
Slc24a5	5.80269	0.57056	0.963838	0.591967	0.553873	NA	2
Sbk3	5.33393	0.569995	0.911139	0.625585	0.531587	NA	2
1700024F13Rik	19.2289	0.569668	0.499614	1.14022	0.254197	0.660816	2
Rsph1	38.5957	0.569369	0.361987	1.5729	0.115742	0.466695	2
Calb2	18.817	0.569052	0.504467	1.12803	0.259308	0.664539	2
Elmod1	32.3886	0.56833	0.401652	1.41498	0.157074	0.53809	2
3110082J24Rik	3.13631	0.568078	1.22225	0.464779	0.64209	NA	2
9230102K24Rik	8.53734	0.567157	0.856252	0.662372	0.507733	NA	2
Chkb	13.0855	0.567048	0.591988	0.95787	0.338128	NA	2
Fgf16	28.3928	0.566309	0.421237	1.3444	0.17882	0.569935	2
E230013L22Rik	3.28873	0.565852	1.16288	0.486596	0.626544	NA	2
Ccdc122	20.5307	0.565113	0.495898	1.13957	0.254464	0.660937	2
Hr	101.089	0.563906	0.231248	2.43853	0.0147472	0.148058	2
Dnaic1	11.5607	0.563511	0.656321	0.858591	0.390566	NA	2
C920021L13Rik	3.9098	0.563394	1.08783	0.517906	0.604524	NA	2
Fam46d	3.44536	0.563274	1.26504	0.44526	0.656132	NA	2
Tsx	3.6645	0.56222	1.1154	0.50405	0.614226	NA	2
Fmr1os	3.51988	0.562003	1.15521	0.486495	0.626616	NA	2
Lrp2bp	4.91007	0.561751	0.962483	0.583648	0.559457	NA	2
Slc24a1	4.37338	0.56135	1.08575	0.517014	0.605147	NA	2
Rxrg	73.9906	0.560583	0.28759	1.94924	0.0512662	0.308363	2
Lrrc48	36.1871	0.559781	0.393327	1.42319	0.15468	0.533999	2
Cmklr1	158.654	0.559117	0.221015	2.52977	0.0114138	0.12637	2
Zmat4	27.8644	0.558487	0.411232	1.35808	0.174438	0.564537	2
Vmo1	1.94675	0.558255	1.54875	0.360454	0.718508	NA	2
Gm2061	5.2915	0.557487	0.926607	0.601643	0.547412	NA	2
Gm11127	8.50024	0.557193	0.743346	0.749574	0.453511	NA	2
Chrnb4	63.7043	0.556921	0.299335	1.86053	0.062811	0.345251	2
Lrrc2	38.5275	0.556867	0.366457	1.5196	0.128612	0.490413	2
H2-Eb2	10.4294	0.556062	0.661443	0.84068	0.400527	NA	2
Syngr4	9.63735	0.555509	0.743572	0.747082	0.455014	NA	2
Rtn4rl1	91.0692	0.555477	0.231333	2.4012	0.0163414	0.157441	2
Mcf2	126.615	0.555395	0.229093	2.42432	0.015337	0.150979	2
Junb	177.815	0.554809	0.169964	3.26428	0.00109743	0.0254571	2
Gm6787	16.9093	0.554682	0.547908	1.01236	0.311364	0.715271	2
Tnfrsf13c	4.97041	0.554575	0.969948	0.571757	0.567486	NA	2
F2rl1	208.462	0.554509	0.169718	3.26724	0.00108602	0.0252345	2
Flt3l	6.133	0.554044	0.887526	0.624256	0.532459	NA	2
Lemd1	13.2899	0.553836	0.57975	0.9553	0.339426	NA	2
G730013B05Rik	1.95107	0.553347	1.54813	0.357429	0.72077	NA	2
1700007L15Rik	47.3174	0.553308	0.311127	1.7784	0.0753384	0.377507	2
Zbtb4	97.5516	0.553174	0.240688	2.29831	0.0215444	0.186285	2
Gm15816	2.7224	0.552874	1.30399	0.423986	0.671576	NA	2
Gm13247	12.1541	0.552273	0.671723	0.822174	0.410978	NA	2
Kcnj3	75.2261	0.551989	0.276565	1.99588	0.0459472	0.291221	2
9430091E24Rik	20.5042	0.551652	0.484395	1.13885	0.254766	0.660937	2
Gxylt2	11.1057	0.551131	0.691952	0.796487	0.425749	NA	2
Lipc	9.69691	0.550494	0.722525	0.761902	0.446118	NA	2
4930539J05Rik	4.12472	0.549601	1.08961	0.504404	0.613978	NA	2
Inca1	6.07365	0.549498	0.909664	0.604067	0.545799	NA	2
Gulo	28.9828	0.54948	0.3985	1.37887	0.167935	0.555321	2
Ldhb	1107.89	0.548658	0.216588	2.53318	0.0113032	0.125445	2
Tmem63a	102.047	0.548393	0.219986	2.49285	0.0126721	0.134617	2
Ly6g6d	13.2242	0.548142	0.63811	0.859009	0.390336	NA	2
Prrt3	98.9006	0.548124	0.224952	2.43663	0.0148249	0.148409	2
Snora5c	16.74	0.547886	0.540863	1.01298	0.311067	0.715018	2
Asb12	72.8636	0.547794	0.338867	1.61654	0.105977	0.44881	2
Gramd1c	135.076	0.545992	0.20373	2.67999	0.00736254	0.0955205	2
Celf4	199.305	0.545829	0.179041	3.04863	0.00229886	0.0424206	2
Csf3r	11.1575	0.545492	0.703108	0.77583	0.437849	NA	2
Krt14	14.9207	0.54535	0.557363	0.978446	0.327854	0.72772	2
Cpsf4l	7.39718	0.545246	0.888691	0.613538	0.53952	NA	2
Gata5	967.706	0.545151	0.131131	4.1573	3.22032e-05	0.00168854	2
Prdm6	621.564	0.544838	0.365626	1.49015	0.136185	0.505093	2
Tbx20	1903.27	0.544808	0.31067	1.75366	0.0794893	0.387409	2
Nrn1	65.7892	0.544791	0.281786	1.93335	0.0531933	0.313187	2
Ttc39b	70.7889	0.543522	0.263877	2.05976	0.0394217	0.267343	2
Lif	5.55683	0.543433	0.916293	0.593077	0.553129	NA	2
Nrxn3	16.528	0.543385	0.525232	1.03456	0.300874	0.707503	2
Ces1g	21.2105	0.543211	0.523744	1.03717	0.299658	0.706273	2
Clec4a1	1.93477	0.541871	1.51169	0.358454	0.720003	NA	2
Prdm9	25.8611	0.540399	0.42553	1.26994	0.204106	0.603671	2
Il17d	64.7156	0.540243	0.277829	1.94451	0.0518335	0.309908	2
Wnt10a	22.6601	0.540071	0.472362	1.14334	0.252897	0.659411	2
Serpine1	65.423	0.539188	0.278686	1.93475	0.0530212	0.312796	2
Galntl6	10.7061	0.538547	0.650149	0.828344	0.407476	NA	2
Rbbp8nl	38.3568	0.53797	0.358447	1.50084	0.133398	0.500288	2
Sp7	69.8163	0.537751	0.275804	1.94976	0.0512048	0.308363	2
Tmem154	7.6901	0.537555	0.787283	0.682799	0.494734	NA	2
Cobll1	942.676	0.537355	0.115532	4.65115	3.30096e-06	0.000277981	2
Morc4	1583.18	0.537152	0.448609	1.19737	0.231162	0.635409	2
Tmem88	977.304	0.536682	0.129603	4.14097	3.45834e-05	0.00179305	2
A930001C03Rik	5.61933	0.53661	0.882321	0.60818	0.543068	NA	2
Lrrc18	26.0993	0.53623	0.438465	1.22297	0.221341	0.624726	2
Notum	562.037	0.535408	0.144997	3.69253	0.000222032	0.00767447	2
Gm29683	1.99077	0.535359	1.54318	0.346918	0.728653	NA	2
Zscan10	481.058	0.534972	0.138722	3.85644	0.000115048	0.00456742	2
4930505A04Rik	1.61931	0.534796	1.71362	0.312086	0.754975	NA	2
Itgb7	10.8444	0.534497	0.658272	0.811969	0.416809	NA	2
B230312C02Rik	4.53591	0.534461	1.08094	0.494442	0.620994	NA	2
Isg15	6.05109	0.53438	0.920471	0.580551	0.561543	NA	2
Xlr4b	9.20879	0.534317	0.725442	0.73654	0.461402	NA	2
Akr1c18	5.66886	0.534003	0.920653	0.580026	0.561897	NA	2
Slc40a1	343.787	0.533862	0.159328	3.35071	0.000806041	0.0201612	2
Mall	148.206	0.533511	0.250453	2.13019	0.0331561	0.241713	2
Atp2b3	4.82952	0.53281	0.952937	0.559125	0.576077	NA	2
Cacna1e	22.106	0.532754	0.463299	1.14992	0.250179	0.656753	2
Pgc	6.76562	0.532626	0.909264	0.585777	0.558025	NA	2
Hesx1	138.165	0.5313	0.22974	2.31261	0.020744	0.18266	2
Prdm14	7.17324	0.529987	0.940541	0.563492	0.5731	NA	2
Pcdhgc5	29.8158	0.529985	0.440107	1.20422	0.228505	0.632863	2
Kcnt2	79.1464	0.529178	0.261291	2.02525	0.0428421	0.279217	2
Vwa5b2	22.0624	0.52875	0.481085	1.09908	0.271734	0.679971	2
Nlrp5-ps	7.04719	0.528681	0.855353	0.618085	0.536519	NA	2
Fam43b	4.67283	0.52762	1.15555	0.456596	0.647962	NA	2
Trim43b	2.0631	0.527271	1.56648	0.336597	0.736421	NA	2
Art3	34.3744	0.527132	0.367834	1.43307	0.151838	0.529167	2
Wdr95	1.683	0.526971	1.98757	0.265133	0.790907	NA	2
Epgn	4.20934	0.526753	1.06833	0.493063	0.621968	NA	2
Rho	7.09762	0.526654	0.827404	0.636514	0.524442	NA	2
Ppp1r14d	6.95211	0.525527	0.881473	0.596191	0.551048	NA	2
Tmem176a	189.665	0.525116	0.167212	3.14043	0.00168701	0.0338255	2
Cfap52	15.9515	0.524979	0.547576	0.958733	0.337694	0.737465	2
Itgae	4.80553	0.524535	0.994935	0.527205	0.598051	NA	2
Raet1a	13.2015	0.524148	0.620638	0.844531	0.398373	NA	2
Mip	25.9363	0.523287	0.439072	1.1918	0.233339	0.637858	2
Klk14	11.0595	0.52298	0.64092	0.815983	0.41451	NA	2
Tlr6	4.79908	0.522802	0.98263	0.532043	0.594696	NA	2
Gsap	37.2769	0.522726	0.373232	1.40054	0.161352	0.545362	2
Trpc5os	15.2899	0.52189	0.802708	0.650161	0.515588	0.847306	2
Mgarp	319.761	0.521597	0.144966	3.59806	0.0003206	0.0101015	2
Cbln1	277.023	0.52147	0.141501	3.68527	0.000228456	0.00783803	2
Ifit3	3.56416	0.520669	1.2561	0.414512	0.678499	NA	2
S1pr4	4.11767	0.520299	1.1436	0.454967	0.649133	NA	2
Tspear	33.3836	0.520214	0.4051	1.28416	0.199085	0.597857	2
Lpin3	127.232	0.51988	0.207134	2.50987	0.0120774	0.130759	2
Chrna5	18.268	0.519855	0.506491	1.02639	0.30471	0.710602	2
Hist2h2be	59.895	0.519147	0.28278	1.83587	0.0663773	0.355419	2
Syndig1l	12.4018	0.518879	0.631461	0.821711	0.411241	NA	2
Panct2	8.97708	0.518744	0.767511	0.675878	0.499118	NA	2
Fgd2	83.4632	0.518688	0.240297	2.15853	0.0308869	0.230738	2
Egfl6	44.8093	0.518411	0.32543	1.593	0.11116	0.459942	2
Brinp2	33.3606	0.518031	0.381258	1.35874	0.174228	0.564049	2
2900052N01Rik	2.88061	0.517231	1.25598	0.411814	0.680476	NA	2
Slc2a1	34795.3	0.517004	0.0607091	8.51608	1.65052e-17	4.58678e-14	2
BC049762	4.17453	0.516378	1.09958	0.469613	0.638631	NA	2
Catip	9.50271	0.516327	0.686619	0.751986	0.45206	NA	2
Npb	3.4897	0.515227	1.14992	0.448053	0.654115	NA	2
Cfap126	41.6898	0.51492	0.33604	1.53232	0.125444	0.48458	2
Hydin	15.9477	0.514732	0.562884	0.914456	0.360477	0.752701	2
Nlrc5	3.71228	0.5144	1.13423	0.453526	0.65017	NA	2
Gabrb3	335.452	0.514372	0.158424	3.2468	0.00116708	0.0264903	2
Vstm2l	50.1984	0.514288	0.330296	1.55705	0.119459	0.474604	2
1700003M07Rik	11.7236	0.514222	0.677077	0.759473	0.44757	NA	2
Reep2	293.992	0.513544	0.148718	3.45314	0.000554094	0.015158	2
Stat6	668.715	0.513204	0.105319	4.87284	1.10007e-06	0.000117292	2
Comp	11.5092	0.512533	0.638048	0.803282	0.421812	NA	2
Tmem144	184.579	0.512462	0.183667	2.79017	0.00526799	0.0754626	2
Fezf2	57.5177	0.512218	0.29403	1.74206	0.0814982	0.392578	2
Ppic	1279.55	0.510074	0.317543	1.60632	0.108204	0.45464	2
Sla2	20.1443	0.509948	0.478463	1.0658	0.286512	0.694537	2
Shisa9	27.9383	0.509612	0.410234	1.24225	0.214146	0.615166	2
2410004P03Rik	40.7894	0.509485	0.350328	1.45431	0.145861	0.519542	2
Cfap53	6.30574	0.509359	0.986853	0.516145	0.605753	NA	2
Wfdc10	2.10711	0.508883	1.70222	0.298953	0.764976	NA	2
Toporsos	66.2054	0.507487	0.283582	1.78956	0.0735246	0.373229	2
Drc1	14.3724	0.507206	0.566324	0.895611	0.37046	0.759526	2
Cdk3-ps	10.7358	0.507042	0.646368	0.784448	0.432777	NA	2
Aloxe3	2.79848	0.506677	1.24616	0.406591	0.684308	NA	2
Zbtb20	27.1396	0.506402	0.41588	1.21766	0.223352	0.627345	2
Nrgn	58.6425	0.506257	0.294531	1.71886	0.0856401	0.402017	2
Abhd2	724.505	0.505339	0.0920021	5.49269	3.95862e-08	7.334e-06	2
Ccna1	6.65414	0.505294	0.834798	0.605289	0.544987	NA	2
Ulbp1	29.0401	0.504756	0.444304	1.13606	0.255932	0.661314	2
Gadd45a	604.963	0.50465	0.13535	3.72847	0.000192645	0.00695275	2
Bmper	301.385	0.50417	0.180648	2.7909	0.00525612	0.0753703	2
Ctsk	4.52117	0.504044	1.12788	0.446896	0.65495	NA	2
Cyfip2	1091.72	0.50345	0.124891	4.03111	5.55141e-05	0.0025972	2
Cyp2e1	7.17035	0.502567	0.797599	0.6301	0.528629	NA	2
Trpm2	18.574	0.501634	0.551412	0.909727	0.362967	0.755286	2
Myocd	464.115	0.501199	0.128399	3.90345	9.48301e-05	0.00398086	2
Klrg2	7.00726	0.501138	0.804597	0.622844	0.533387	NA	2
Lama4	1201.1	0.500439	0.336105	1.48894	0.136504	0.505093	2
Emb	11454.8	0.500404	0.0767331	6.52136	6.96725e-11	2.68917e-08	2
Gabre	17.2263	0.499937	0.519381	0.962564	0.335766	0.735924	2
Klc3	90.1374	0.499772	0.236146	2.11637	0.0343134	0.246783	2
Rbm11	17.627	0.49973	0.506086	0.98744	0.323427	0.724949	2
Wnt2	809.789	0.499587	0.14542	3.43548	0.000591502	0.0158973	2
Prom2	44.1951	0.499586	0.345012	1.44803	0.14761	0.521555	2
Ces1a	5.56432	0.499404	0.973599	0.512946	0.607989	NA	2
Tcf24	33.5246	0.499211	0.407051	1.22641	0.220045	0.623361	2
Daw1	2.02065	0.499183	1.57145	0.317657	0.750745	NA	2
Mx2	2.71201	0.499153	1.38678	0.359936	0.718895	NA	2
8430426J06Rik	1.9505	0.498801	1.56992	0.317724	0.750694	NA	2
Pdyn	8.64435	0.498489	0.730518	0.682377	0.495001	NA	2
Spef2	11.7429	0.498289	0.620354	0.803232	0.42184	NA	2
A730056A06Rik	23.3391	0.498238	0.468741	1.06293	0.287815	0.69658	2
Cnr2	8.36715	0.49795	0.766223	0.649876	0.515772	NA	2
Rbm43	188.158	0.497674	0.172269	2.88893	0.00386549	0.0606219	2
Man2c1os	4.8773	0.497034	0.975922	0.509297	0.610544	NA	2
Klk10	16.7759	0.496601	0.583946	0.850423	0.39509	0.774189	2
Acan	33.4003	0.496265	0.388039	1.27891	0.200931	0.600336	2
Slc1a2	159.578	0.495646	0.191799	2.58419	0.00976076	0.114137	2
Rasgrf2	7.95742	0.495573	0.75529	0.656136	0.511736	NA	2
Tc2n	27.5278	0.495175	0.422708	1.17143	0.241424	0.647052	2
Trp53cor1	14.1025	0.49516	0.602857	0.821356	0.411443	NA	2
Bnipl	94.474	0.495054	0.242129	2.04459	0.0408954	0.271949	2
Gramd2	7.27896	0.495054	0.812144	0.609565	0.54215	NA	2
Sox17	345.642	0.494905	0.124628	3.97107	7.15511e-05	0.00320705	2
2310010J17Rik	20.0336	0.494305	0.491618	1.00547	0.314672	0.718158	2
Fam131c	5.31214	0.494185	0.981638	0.503429	0.614663	NA	2
BC037704	8.62036	0.493898	0.720448	0.685542	0.493002	NA	2
Gm15408	5.61472	0.493436	0.91526	0.539121	0.589803	NA	2
Efhc2	69.2506	0.493182	0.276043	1.78662	0.0739995	0.374616	2
Pold4	11.2459	0.492757	0.647993	0.760436	0.446994	NA	2
3632451O06Rik	2148.73	0.492689	0.0989934	4.97699	6.45811e-07	7.80308e-05	2
Grin2d	21.8651	0.491762	0.458654	1.07218	0.283638	0.691671	2
Mst1r	21.4247	0.491696	0.470439	1.04519	0.295937	0.702752	2
Trim66	11.2523	0.491647	0.657028	0.74829	0.454285	NA	2
Tmem45a	159.719	0.490961	0.197446	2.48656	0.0128983	0.135706	2
Spdef	18.8603	0.490613	0.527182	0.930633	0.352043	0.747843	2
Sec31b	36.5657	0.490042	0.362701	1.35109	0.176666	0.567893	2
Lhfpl1	61.9344	0.489833	0.309271	1.58383	0.113232	0.464021	2
Snph	186.853	0.489709	0.200174	2.44642	0.0144283	0.145737	2
Sv2a	237.274	0.489688	0.1524	3.21317	0.00131279	0.0285912	2
Wdr93	22.3185	0.48952	0.464635	1.05356	0.292085	0.699384	2
Trpv6	34.676	0.48882	0.367446	1.33032	0.183414	0.57607	2
Naip2	14.1687	0.488681	0.717241	0.681335	0.49566	0.837884	2
Gimap9	94.0184	0.488277	0.257933	1.89304	0.0583525	0.330537	2
Slc44a3	18.3819	0.487017	0.517017	0.941975	0.346206	0.741734	2
Arhgef4	58.2914	0.48689	0.293174	1.66075	0.0967636	0.427969	2
Dgkk	1335.5	0.486868	0.0972929	5.00415	5.61095e-07	7.0366e-05	2
Cpeb1	13.4015	0.486801	0.611015	0.79671	0.42562	NA	2
Aim1	269.822	0.486696	0.186708	2.60672	0.00914154	0.110042	2
Rgs11	4.46974	0.485919	1.05206	0.461876	0.64417	NA	2
Hsf5	3.27644	0.485612	1.24227	0.390907	0.695866	NA	2
Lrp2	4564.39	0.485576	0.17491	2.77614	0.00550081	0.0777517	2
Mir1894	4.18697	0.48536	1.05554	0.459822	0.645644	NA	2
Pacrg	29.9613	0.485114	0.411826	1.17796	0.238812	0.64333	2
Cyp4f41-ps	21.267	0.485016	0.50704	0.956563	0.338788	0.73776	2
Hcn3	68.784	0.484914	0.266437	1.81999	0.0687598	0.361464	2
Hrasls	5.44828	0.484214	0.897452	0.539543	0.589512	NA	2
G6pc2	2.82618	0.483678	1.34403	0.359872	0.718943	NA	2
Arap2	222.92	0.48366	0.164147	2.9465	0.00321389	0.0540471	2
Ptger4	10.203	0.483487	0.681188	0.709771	0.477846	NA	2
Adra1b	10.8618	0.483477	0.690356	0.700329	0.483722	NA	2
Hmx1	4.69322	0.483105	1.01622	0.475395	0.634506	NA	2
Fam217b	149.671	0.482826	0.180522	2.67461	0.00748151	0.0965233	2
Rpl31-ps12	3.11765	0.482106	1.37011	0.351874	0.724933	NA	2
Jakmip1	23.2006	0.481403	0.458162	1.05073	0.293384	0.700366	2
Lppos	29.9494	0.481383	0.391591	1.2293	0.21896	0.621543	2
Acss1	68.1268	0.481206	0.277832	1.732	0.0832731	0.397043	2
Gna14	118.311	0.481088	0.237421	2.02631	0.0427332	0.279031	2
Neu3	114.94	0.480987	0.259463	1.85378	0.0637703	0.347966	2
Necab1	70.1949	0.480495	0.2808	1.71116	0.0870507	0.405607	2
Calr3	24.716	0.480423	0.425782	1.12833	0.25918	0.664539	2
Gcgr	15.2692	0.480419	0.57545	0.834859	0.403797	0.78034	2
Proz	11.8963	0.48038	0.67967	0.706784	0.4797	NA	2
Krt17	8.12301	0.480107	0.791765	0.606375	0.544266	NA	2
Skap1	24.5627	0.479739	0.450996	1.06373	0.28745	0.69631	2
Itga1	195.679	0.479628	0.200892	2.38749	0.0169641	0.161671	2
Vstm5	27.5871	0.479159	0.410726	1.16661	0.243366	0.648823	2
AI463170	6.47076	0.478897	0.861368	0.555972	0.57823	NA	2
Lrrn4	864.004	0.478633	0.141319	3.38689	0.000706897	0.0181895	2
Epm2a	29.5377	0.478495	0.399421	1.19797	0.230928	0.635396	2
Hoxd10	34.3344	0.478329	0.503153	0.950663	0.341775	0.739288	2
Tlr12	43.8331	0.478248	0.3545	1.34908	0.177312	0.569225	2
Cacna1d	252.775	0.477749	0.149169	3.20274	0.00136126	0.0293251	2
Pde4b	379.662	0.477675	0.130874	3.64989	0.000262354	0.00870026	2
Onecut3	6.61545	0.477593	0.812745	0.587629	0.556781	NA	2
Eln	50.398	0.477402	0.30976	1.5412	0.123268	0.481721	2
Tchh	102.099	0.476518	0.236872	2.01171	0.0442503	0.285052	2
Nat14	65.1301	0.476386	0.275103	1.73166	0.0833334	0.397043	2
Prrg4	77.5897	0.476323	0.247971	1.92088	0.0547466	0.318247	2
Igfbpl1	647.152	0.476313	0.133728	3.56181	0.000368303	0.0112971	2
Loxl3	144.227	0.476039	0.195365	2.43667	0.0148233	0.148409	2
Cytl1	18.1942	0.476017	0.513564	0.92689	0.353983	0.749189	2
Gpr19	233.018	0.475866	0.147033	3.23646	0.00121022	0.0272544	2
Slc22a6	6.00204	0.475544	0.887932	0.535564	0.59226	NA	2
Krt8	10520	0.475277	0.178266	2.6661	0.00767359	0.0980906	2
Rdh12	26.9398	0.475059	0.416925	1.13944	0.254522	0.660937	2
Smarca1	2071.18	0.474949	0.0800817	5.93081	3.01445e-09	8.2129e-07	2
Dok5	155.021	0.474611	0.17361	2.73379	0.00626107	0.0852917	2
Radil	329.494	0.473664	0.158974	2.97951	0.00288712	0.0503918	2
Xaf1	76.8395	0.47355	0.281295	1.68346	0.0922855	0.417518	2
Atg9b	6.22768	0.47336	0.847904	0.558271	0.576659	NA	2
Zcchc12	91.8346	0.473097	0.272255	1.7377	0.0822642	0.394703	2
Slc38a4	7610.55	0.472567	0.276831	1.70706	0.0878112	0.40708	2
Cyp26c1	885.606	0.47242	0.10199	4.63204	3.62086e-06	0.000297704	2
A630066F11Rik	40.3864	0.472172	0.358247	1.318	0.187502	0.581939	2
Gm5622	22.7199	0.471346	0.464453	1.01484	0.310182	0.714467	2
Ceacam10	6.517	0.471185	0.82907	0.568329	0.569812	NA	2
Arhgap20	32.3309	0.471163	0.378634	1.24438	0.213361	0.614119	2
Txk	3.62742	0.4711	1.19014	0.395835	0.692227	NA	2
C1ql3	2.66826	0.471053	1.37075	0.343645	0.731113	NA	2
Nrg2	16.4926	0.470687	0.525355	0.895942	0.370284	0.759472	2
Cntn2	65.7865	0.470577	0.280439	1.678	0.0933465	0.419546	2
Hand1	1942.89	0.470461	0.25229	1.86477	0.0622143	0.343346	2
4933427E11Rik	1.99669	0.469946	1.48433	0.316605	0.751543	NA	2
Cnnm1	44.3035	0.469804	0.36918	1.27256	0.203174	0.602456	2
Ankrd37	171.399	0.469603	0.204262	2.29903	0.0215034	0.186046	2
Lect2	15.4332	0.4696	0.577113	0.813705	0.415814	0.787132	2
Lgals3bp	92.1811	0.46955	0.322488	1.45602	0.145387	0.519288	2
Ankrd34a	26.4125	0.469161	0.434748	1.07916	0.280518	0.689491	2
Slc25a45	16.8513	0.469041	0.568769	0.82466	0.409565	0.78339	2
Gpr162	124.842	0.468683	0.21641	2.16571	0.0303331	0.229231	2
Frk	254.705	0.467863	0.145246	3.22119	0.0012766	0.0281115	2
Slc7a4	19.1512	0.467367	0.49389	0.946297	0.343997	0.739798	2
Etv2	388.102	0.46715	0.160988	2.90177	0.00371065	0.0592637	2
Akr1c13	23.9458	0.467141	0.447119	1.04478	0.296125	0.702752	2
Fam26e	15.0562	0.467	0.55606	0.839838	0.400999	0.779067	2
Schip1	6.21355	0.466953	0.862216	0.541573	0.588113	NA	2
Platr5	3.17586	0.466521	1.21635	0.383543	0.701317	NA	2
Tmem54	199.472	0.466342	0.167304	2.78738	0.00531357	0.0759589	2
C430049B03Rik	231.613	0.466269	0.225535	2.06739	0.0386974	0.264486	2
Atp8b5	6.99711	0.465818	0.849275	0.54849	0.583356	NA	2
Fbxo2	27.0536	0.465738	0.42429	1.09769	0.272342	0.679971	2
Celf5	42.002	0.465585	0.346324	1.34436	0.178832	0.569935	2
Tdgf1	212.614	0.465236	0.156213	2.97821	0.00289939	0.0504849	2
Pcdh1	1288.32	0.464799	0.0909925	5.1081	3.25407e-07	4.6138e-05	2
Neil1	78.4393	0.464659	0.247625	1.87646	0.0605919	0.338122	2
Dlgap1	12.9016	0.464057	0.606606	0.765007	0.444267	NA	2
Cyth4	16.1313	0.464002	0.541767	0.856461	0.391743	0.771665	2
4930509E16Rik	5.73703	0.46392	0.93696	0.495133	0.620506	NA	2
Erich4	10.1722	0.463578	0.70583	0.656785	0.511319	NA	2
Slc6a19	4.34517	0.463452	1.00321	0.461971	0.644102	NA	2
Cpa5	29.2214	0.463277	0.414092	1.11878	0.263234	0.670364	2
Dpp10	6.39786	0.462553	0.860419	0.53759	0.59086	NA	2
Naprt	60.1827	0.462525	0.312412	1.4805	0.138741	0.509598	2
Park2	16.3836	0.462466	0.563098	0.821289	0.411482	0.784038	2
Gm3435	8.70668	0.462247	0.747277	0.618576	0.536196	NA	2
Pqlc3	43.9421	0.461842	0.353418	1.30679	0.191286	0.587282	2
Cldn9	214.219	0.461567	0.160465	2.87644	0.00402191	0.0624349	2
Cyct	2.87238	0.46155	1.33693	0.345231	0.72992	NA	2
Vstm2b	427.27	0.461301	0.123416	3.73776	0.000185664	0.00675341	2
Cpz	53.0863	0.461256	0.30349	1.51984	0.128551	0.490388	2
Hoxa1	1370.82	0.461193	0.117786	3.91551	9.02129e-05	0.00381006	2
Itga2b	220.477	0.460973	0.22728	2.02822	0.0425382	0.278412	2
Hpx	10.093	0.460842	0.66841	0.68946	0.490534	NA	2
Psmb8	3.38302	0.460743	1.16534	0.395372	0.692568	NA	2
Plekha2	1121.9	0.459942	0.103485	4.44455	8.80778e-06	0.000602877	2
9330136K24Rik	6.4001	0.459891	0.900572	0.510665	0.609585	NA	2
Larp6	12.6443	0.459635	0.61121	0.752008	0.452046	NA	2
Hsbp1l1	17.359	0.458935	0.517074	0.887562	0.374776	0.760754	2
Tap1	26.5961	0.45874	0.420468	1.09102	0.275263	0.683373	2
Gm4262	10.4526	0.458587	0.689546	0.665057	0.506014	NA	2
Hes3	744.165	0.457363	0.13585	3.36669	0.00076076	0.0192546	2
Chrm4	97.2431	0.457353	0.249781	1.83101	0.0670989	0.356808	2
Riiad1	4.47134	0.457304	1.0546	0.433628	0.664559	NA	2
Celsr3	352.039	0.457098	0.168962	2.70533	0.0068236	0.0904713	2
3110057O12Rik	173.812	0.457006	0.188073	2.42994	0.0151014	0.149668	2
Atp1a2	106.393	0.45691	0.217528	2.10047	0.0356879	0.251718	2
Mfsd7a	3.14538	0.456567	1.31112	0.348227	0.72767	NA	2
Ndufa4l2	151.929	0.456258	0.216382	2.10858	0.0349809	0.249389	2
Tnfrsf8	5.5662	0.456065	0.909611	0.501385	0.6161	NA	2
Zcchc16	8.80892	0.455854	0.718946	0.634058	0.526043	NA	2
Grk1	15.0829	0.454328	0.567473	0.800616	0.423354	0.793727	2
Tmem116	5.36004	0.454325	0.951072	0.477697	0.632866	NA	2
Sprn	5.06426	0.454249	0.952476	0.476914	0.633423	NA	2
Spaca1	8.43314	0.453405	0.748639	0.605639	0.544755	NA	2
Epha1	906.155	0.453254	0.253435	1.78844	0.0737052	0.373635	2
Fam229b	36.2846	0.453164	0.358657	1.2635	0.206409	0.606866	2
Dlg2	16.4025	0.452895	0.526954	0.859459	0.390087	0.771019	2
4930480K23Rik	37.7365	0.452822	0.384894	1.17649	0.239401	0.644044	2
Cbln4	3.14972	0.452787	1.19011	0.380457	0.703606	NA	2
Ubxn11	35.2523	0.452227	0.380515	1.18846	0.234652	0.638824	2
Cystm1	69.4885	0.451971	0.26114	1.73076	0.0834952	0.397043	2
Ccdc62	25.9112	0.45177	0.449304	1.00549	0.314661	0.718158	2
Pcsk1	157.171	0.451456	0.206235	2.18904	0.0285942	0.22147	2
Clec1b	62.6991	0.451438	0.291718	1.54752	0.121739	0.478924	2
Eno4	38.9777	0.45115	0.347626	1.2978	0.194355	0.591839	2
Slc19a2	260.477	0.451025	0.147901	3.0495	0.00229222	0.0423543	2
Tmem176b	345.905	0.450786	0.120279	3.74784	0.000178364	0.00655654	2
Rhbdf2	279.699	0.450643	0.131323	3.43156	0.000600118	0.0160668	2
Tcp11l2	20.7863	0.450201	0.46736	0.963285	0.335405	0.735666	2
6330415G19Rik	17.25	0.450066	0.518871	0.867396	0.385725	0.767273	2
Cacng6	9.50815	0.44977	0.714457	0.629526	0.529005	NA	2
Ppef2	71.9597	0.449696	0.284749	1.57927	0.114273	0.464462	2
Egln3	573.29	0.449367	0.15117	2.97259	0.00295301	0.0509715	2
Il19	2.85175	0.449343	1.51753	0.296102	0.767153	NA	2
Gnat2	37.077	0.448754	0.400014	1.12185	0.261928	0.668656	2
Zap70	13.0304	0.448551	0.622336	0.720754	0.471061	NA	2
Rgs4	59.7951	0.448542	0.295921	1.51575	0.129582	0.491571	2
Pth2r	14.0967	0.448258	0.604076	0.742055	0.458054	NA	2
Ar	89.8936	0.448011	0.28329	1.58146	0.113773	0.464418	2
Il17rc	55.7402	0.447865	0.286045	1.56572	0.117415	0.470006	2
Nbeal1	930.248	0.447783	0.124894	3.5853	0.000336689	0.0104894	2
Has3	23.7455	0.447752	0.467919	0.9569	0.338618	0.73776	2
Cdc42ep5	457.419	0.447685	0.11035	4.05697	4.97135e-05	0.00238196	2
Myo3a	1.97056	0.447482	1.48713	0.300902	0.763489	NA	2
5330426P16Rik	171.448	0.447386	0.263393	1.69855	0.0894041	0.411484	2
Tceal7	23.9947	0.447281	0.466553	0.958694	0.337713	0.737465	2
Sncb	20.1652	0.446705	0.480586	0.929501	0.35263	0.748065	2
1700016H13Rik	7.06887	0.446685	0.80294	0.556312	0.577998	NA	2
Tacstd2	143.446	0.445814	0.22964	1.94136	0.0522145	0.310582	2
Per2	182.401	0.445709	0.166873	2.67094	0.00756393	0.0972255	2
Apob	5699.62	0.445655	0.630201	0.707163	0.479465	0.827104	2
Car4	4443.89	0.445198	0.160457	2.77455	0.00552775	0.0778198	2
Pmfbp1	2.26419	0.445158	1.3949	0.319131	0.749627	NA	2
Akr1b8	227.365	0.444898	0.190521	2.33517	0.0195347	0.176616	2
Slc25a2	7.14899	0.444663	0.828248	0.536872	0.591356	NA	2
Scamp3	27.9773	0.444542	0.40924	1.08626	0.277363	0.685514	2
Rasef	153.334	0.444074	0.186542	2.38055	0.0172866	0.163958	2
Atp2b4	458.621	0.44402	0.11543	3.84666	0.000119737	0.00472655	2
Syt8	9.10198	0.443745	0.727411	0.610034	0.54184	NA	2
Oprk1	51.3422	0.4434	0.302153	1.46747	0.142249	0.514764	2
Tfec	23.2149	0.443316	0.539233	0.822123	0.411007	0.784038	2
Ablim2	2.69598	0.443166	1.26839	0.349394	0.726793	NA	2
Acer1	2.40451	0.442951	1.38531	0.319748	0.749159	NA	2
4930581F22Rik	9.97553	0.442804	0.688636	0.643016	0.520213	NA	2
Rora	220.246	0.442609	0.184932	2.39336	0.0166949	0.159762	2
Fam26f	9.30044	0.442589	0.728228	0.607762	0.543346	NA	2
Tcp11	14.779	0.442506	0.552732	0.80058	0.423375	0.793727	2
Acvrl1	620.249	0.442404	0.414456	1.06743	0.285776	0.693721	2
Ppp1r32	2.26204	0.442001	1.41036	0.313397	0.753979	NA	2
Catsper2	20.6894	0.441945	0.47721	0.926101	0.354394	0.749189	2
Ccdc39	64.7467	0.440531	0.288704	1.52589	0.127037	0.487232	2
Sash3	21.4011	0.440089	0.525821	0.836955	0.402618	0.780006	2
Exd1	33.907	0.440042	0.378061	1.16394	0.244447	0.649806	2
Odf3b	2.24787	0.439832	1.62065	0.271393	0.786089	NA	2
Ccng1	1512.03	0.439775	0.0805479	5.45979	4.76685e-08	8.49172e-06	2
Galnt13	40.3312	0.438967	0.346917	1.26534	0.205751	0.60583	2
Spaca6	15.3336	0.438885	0.567377	0.773534	0.439207	0.803073	2
Phf24	3.12359	0.438481	1.19045	0.368333	0.712625	NA	2
Sfrp5	947.797	0.438359	0.112877	3.88352	0.000102956	0.00421906	2
Degs2	6.9726	0.438156	0.793616	0.552101	0.580879	NA	2
Cys1	8.86099	0.43812	0.727498	0.602229	0.547022	NA	2
Trim6	690.903	0.43795	0.138382	3.16479	0.00155195	0.0319472	2
Zfp457	6.97476	0.437456	0.796679	0.549099	0.582937	NA	2
4732471J01Rik	3.12575	0.436601	1.19977	0.363904	0.71593	NA	2
Sgca	11.8257	0.436571	0.636616	0.685768	0.492859	NA	2
Panx2	25.011	0.436414	0.451014	0.967629	0.333229	0.733675	2
Stac	5.07999	0.436376	0.975217	0.447465	0.654539	NA	2
Ccbe1	254.19	0.436314	0.154476	2.82448	0.00473571	0.0699621	2
Tmem59l	194.216	0.436101	0.174416	2.50035	0.0124072	0.132512	2
Col20a1	10.4415	0.435386	0.667634	0.652132	0.514316	NA	2
Tmod4	7.33004	0.435232	0.814293	0.53449	0.593002	NA	2
Tmem205	203.572	0.434815	0.160212	2.71399	0.00664772	0.0889183	2
Snora64	27.7349	0.434798	0.458244	0.948835	0.342704	0.739307	2
Cfap43	4.70841	0.434432	0.985793	0.440693	0.659435	NA	2
Card14	19.2745	0.433846	0.634358	0.683912	0.494031	0.837146	2
Mfap4	351.967	0.433799	0.143726	3.01824	0.0025425	0.0461804	2
Cyb5r2	8.70438	0.433778	0.766089	0.566225	0.571241	NA	2
Klhl32	70.817	0.433766	0.289722	1.49718	0.134346	0.501947	2
Gatsl3	135.776	0.433409	0.1879	2.30659	0.0210776	0.184302	2
Mmp23	34.1112	0.432733	0.430212	1.00586	0.314483	0.718158	2
Gm15787	1.95642	0.43259	1.52364	0.283919	0.776473	NA	2
P4ha2	1424.89	0.432437	0.115094	3.75724	0.000171797	0.00636528	2
Dapl1	9.70062	0.432164	0.677618	0.637769	0.523624	NA	2
Fgf8	746.698	0.432081	0.133826	3.22867	0.00124367	0.0277381	2
Nlrp10	3.54555	0.431551	1.11291	0.387768	0.698188	NA	2
Mapkapk3	77.2784	0.431499	0.328183	1.31481	0.188573	0.58367	2
Eda2r	227.844	0.43062	0.154707	2.78346	0.00537823	0.0765955	2
2810433D01Rik	6.20677	0.430521	0.871358	0.494081	0.621249	NA	2
Sntg1	4.33478	0.430334	1.02749	0.418822	0.675346	NA	2
LOC100503496	17.7882	0.43033	0.516793	0.832693	0.405018	0.781089	2
Slc2a5	86.2693	0.430224	0.244609	1.75882	0.0786079	0.386093	2
Pld5	16.6037	0.430007	0.556727	0.772383	0.439888	0.80308	2
2610203C22Rik	5.0757	0.429875	1.04959	0.409565	0.682125	NA	2
Wdr35	783.392	0.429846	0.370831	1.15914	0.246399	0.652033	2
C030016D13Rik	5.06453	0.429784	0.950592	0.452123	0.65118	NA	2
Raet1d	21.977	0.429774	0.458503	0.937342	0.348583	0.744293	2
Hcls1	27.4155	0.429519	0.473034	0.908008	0.363874	0.756211	2
Dhrs3	165.839	0.428532	0.188039	2.27896	0.0226696	0.193545	2
Zbtb7b	240.976	0.427625	0.144995	2.94925	0.00318549	0.0539127	2
Wnt6	1193.77	0.427591	0.0951624	4.49327	7.01362e-06	0.000504944	2
Rbm24	1116.82	0.427423	0.0878747	4.86401	1.15032e-06	0.000120312	2
St8sia3	571.296	0.427273	0.102325	4.17565	2.9713e-05	0.00160024	2
Arhgap30	7.79045	0.427249	0.784377	0.544699	0.585961	NA	2
1700007G11Rik	2.30821	0.427087	1.38812	0.307672	0.758332	NA	2
Hnf1b	318.961	0.426552	0.13963	3.05487	0.00225157	0.0419941	2
Nfia	27.0533	0.426518	0.438952	0.971673	0.331213	0.731671	2
Neurl2	89.7037	0.426084	0.235249	1.81121	0.0701089	0.364446	2
BC028528	61.5579	0.425998	0.279464	1.52434	0.127425	0.487759	2
Pck2	625.199	0.425602	0.0958489	4.44034	8.98162e-06	0.000611763	2
Cd40	85.3649	0.425586	0.243781	1.74577	0.0808514	0.391031	2
Mir3068	3.18823	0.425512	1.2587	0.338057	0.735321	NA	2
Mroh8	4.90575	0.424671	0.945102	0.449339	0.653187	NA	2
N4bp2l1	5.19724	0.424562	0.944623	0.449451	0.653106	NA	2
Rbpms2	1656.67	0.424336	0.216112	1.9635	0.0495879	0.302913	2
Trim61	13.0648	0.424103	0.629697	0.673503	0.500627	NA	2
Scgn	2.23375	0.42406	1.41256	0.300208	0.764018	NA	2
Has2	2629.79	0.42262	0.0670572	6.30238	2.93103e-10	1.04427e-07	2
Ahsg	5.10638	0.422315	0.963252	0.438427	0.661077	NA	2
Atp1a3	24.9535	0.421955	0.44177	0.955145	0.339504	0.738019	2
Slc26a10	51.4831	0.421889	0.308265	1.36859	0.171127	0.559646	2
Pdgfrl	28.8509	0.421781	0.397572	1.06089	0.28874	0.697136	2
9430065F17Rik	7.57141	0.420804	0.830604	0.506625	0.612418	NA	2
Pdzd4	1301.95	0.420409	0.0877381	4.79164	1.65423e-06	0.000157435	2
Klk7	8.38258	0.420259	0.792135	0.53054	0.595738	NA	2
6430550D23Rik	7.56364	0.420093	0.796245	0.527593	0.597782	NA	2
Mblac2	84.5461	0.419954	0.252671	1.66206	0.0965009	0.427216	2
Snora15	1.94442	0.419834	1.58077	0.265588	0.790557	NA	2
Dcaf12l1	615.011	0.419363	0.160946	2.60562	0.00917086	0.110042	2
Cpm	1671.61	0.419	0.0707617	5.92128	3.19447e-09	8.53599e-07	2
Tsix	2.51108	0.418983	1.43383	0.292212	0.770125	NA	2
Ihh	152.659	0.418917	0.188345	2.2242	0.0261348	0.210396	2
Plk5	5.37941	0.418691	0.915685	0.457243	0.647496	NA	2
Platr14	34.1054	0.417989	0.420574	0.993853	0.320294	0.722717	2
Cct6b	3.01735	0.417923	1.21696	0.343416	0.731285	NA	2
4833412C05Rik	12.5215	0.417765	0.67941	0.614894	0.538625	NA	2
H2-T23	78.4408	0.417717	0.254407	1.64192	0.100606	0.436423	2
B3gnt3	25.5276	0.417646	0.515621	0.809986	0.417948	0.789262	2
Fgfr3	899.735	0.417582	0.127271	3.28104	0.00103426	0.0243674	2
Rasal1	29.2179	0.417559	0.44083	0.947211	0.343531	0.739548	2
BC051226	56.3274	0.417555	0.301872	1.38322	0.166598	0.553534	2
Foxi3	131.527	0.417411	0.206241	2.0239	0.0429808	0.279341	2
Pkd1l2	3.44279	0.417338	1.15044	0.362764	0.716782	NA	2
Cemip	25.3902	0.417151	0.446826	0.933588	0.350517	0.746405	2
Ascl4	3.72011	0.41691	1.20055	0.347265	0.728393	NA	2
Dpf3	204.696	0.416613	0.166014	2.50951	0.0120898	0.130759	2
Urad	35.823	0.41651	0.37512	1.11034	0.266855	0.673947	2
Tef	752.89	0.415925	0.0866285	4.80125	1.5768e-06	0.000151101	2
Trpm1	8.8976	0.415777	0.795881	0.522411	0.601384	NA	2
Lnx1	59.1298	0.41558	0.28652	1.45044	0.146936	0.520847	2
Tmem175	215.332	0.415507	0.160124	2.5949	0.00946178	0.112177	2
Ptpn18	29.8984	0.415422	0.39779	1.04432	0.296336	0.702779	2
B4galnt3	154.287	0.415255	0.180357	2.3024	0.0213123	0.1852	2
Frem2	5785.1	0.415003	0.165127	2.51324	0.0119628	0.130353	2
Scrt2	8.04726	0.414818	0.784792	0.528571	0.597103	NA	2
Ptgds	6.66177	0.414667	0.865815	0.478932	0.631987	NA	2
Trpm4	186.061	0.414644	0.167927	2.46919	0.013542	0.140318	2
Medag	27.105	0.414403	0.457334	0.906129	0.364868	0.756583	2
Nrk	950.322	0.414283	0.655418	0.63209	0.527328	0.852978	2
Pde6a	2.28976	0.414193	1.4082	0.29413	0.768659	NA	2
1700120C14Rik	4.08392	0.414132	1.07183	0.38638	0.699215	NA	2
1700088E04Rik	24.7511	0.413963	0.446067	0.928027	0.353393	0.748624	2
Gpat2	10.4718	0.413882	0.67041	0.617358	0.536999	NA	2
Hfm1	94.0753	0.413755	0.233988	1.76828	0.0770146	0.381931	2
Apoe	5744.26	0.413729	0.327369	1.2638	0.206301	0.606678	2
Gna15	9.86899	0.413572	0.699569	0.591181	0.554399	NA	2
Efcab2	218.665	0.41279	0.155927	2.64733	0.00811306	0.101195	2
Cabyr	3.50311	0.41245	1.11864	0.368705	0.712348	NA	2
Doc2b	19.0367	0.412242	0.509587	0.808973	0.418531	0.789923	2
Tbl2	2125.89	0.412074	0.0713213	5.77771	7.57226e-09	1.75361e-06	2
Pax2	420.565	0.412074	0.143346	2.87467	0.00404446	0.0626411	2
Tbx3	1244.78	0.412017	0.121833	3.38183	0.000720058	0.0184598	2
Per3	323.026	0.411706	0.13779	2.98792	0.00280882	0.0494033	2
Pfkfb3	2325.05	0.411493	0.0750776	5.4809	4.23174e-08	7.73685e-06	2
Ttc21a	19.141	0.411062	0.50302	0.817188	0.413821	0.785415	2
Ccpg1os	82.3571	0.410561	0.248349	1.65317	0.098297	0.430728	2
Tmem150c	49.3949	0.410173	0.318627	1.28731	0.197985	0.596665	2
Frmpd4	11.2853	0.41015	0.647392	0.633542	0.52638	NA	2
Svopl	60.5498	0.409829	0.337231	1.21528	0.22426	0.628433	2
Gm16023	24.4689	0.409804	0.449838	0.911004	0.362293	0.754733	2
Cd164l2	13.4036	0.409493	0.629238	0.650776	0.515191	NA	2
Itga11	11.5058	0.409417	0.644145	0.635598	0.525039	NA	2
Usp18	6.43832	0.409351	0.836817	0.489176	0.624717	NA	2
Tmc4	151.747	0.409178	0.177415	2.30633	0.0210921	0.184302	2
Gpr39	41.0551	0.409023	0.36941	1.10723	0.268193	0.675834	2
Hfe	14.9309	0.408194	0.566414	0.720663	0.471117	0.822796	2
Pcdhgc4	76.508	0.408102	0.24867	1.64114	0.100769	0.436467	2
AA474331	49.7184	0.407923	0.312761	1.30426	0.192143	0.588328	2
Gm14207	6.64244	0.407875	0.858154	0.475294	0.634578	NA	2
Hhex	383.393	0.407851	0.182304	2.2372	0.0252732	0.206248	2
Pomc	37.2463	0.407603	0.352348	1.15682	0.247347	0.653412	2
Xlr3a	54.248	0.407482	0.33661	1.21055	0.22607	0.630731	2
Cpt1c	323.148	0.40744	0.12502	3.25901	0.00111802	0.0258054	2
Plek2	17.7896	0.407309	0.521291	0.781347	0.434599	0.800649	2
Esx1	25.3171	0.407019	0.589398	0.690568	0.489837	0.834571	2
Hacd4	96.0966	0.406394	0.223547	1.81793	0.0690742	0.36191	2
Creb3l1	293.552	0.406333	0.414229	0.980937	0.326624	0.727081	2
Lck	334.538	0.406332	0.130819	3.10607	0.00189593	0.0370519	2
Soat1	3657.46	0.406192	0.0668931	6.07225	1.26131e-09	3.89031e-07	2
Rhov	6.05606	0.405892	0.878039	0.462271	0.643887	NA	2
Ptpn6	261.213	0.405238	0.144967	2.79538	0.00518395	0.0748763	2
Slc10a4	3.85277	0.405194	1.08465	0.37357	0.708724	NA	2
Cpa2	120.683	0.404831	0.222647	1.81826	0.0690237	0.36191	2
9430083A17Rik	14.1836	0.404675	0.58243	0.694806	0.487177	0.83243	2
Wdyhv1	429.781	0.404612	0.116844	3.46285	0.000534494	0.0148385	2
B3gnt7	597.193	0.404133	0.132444	3.05135	0.00227812	0.0423188	2
Slc23a2	929.96	0.403983	0.10991	3.6756	0.000237295	0.00806163	2
Kcnc1	8.76011	0.403872	0.710681	0.568289	0.569839	NA	2
Actr3b	115.432	0.403581	0.203376	1.98441	0.04721	0.294957	2
Apol7d	6.90347	0.403482	0.838628	0.481121	0.63043	NA	2
Susd2	62.2791	0.403318	0.345457	1.16749	0.243012	0.648652	2
Smtnl2	3330.63	0.402832	0.0590308	6.8241	8.84799e-12	5.34534e-09	2
Slc22a3	73.196	0.402707	0.416981	0.965768	0.33416	0.734495	2
Syt13	302.424	0.402706	0.142012	2.83572	0.0045722	0.0683126	2
4933412E12Rik	74.4536	0.402351	0.259123	1.55274	0.120485	0.476554	2
Tm6sf2	13.5193	0.402228	0.576891	0.697235	0.485656	NA	2
Ovol1	49.7377	0.402116	0.326043	1.23332	0.217455	0.618887	2
Kctd14	21.3304	0.402006	0.474109	0.847917	0.396484	0.775781	2
Abhd11os	172.784	0.401952	0.173125	2.32174	0.020247	0.180226	2
Spa17	61.934	0.401822	0.284659	1.41159	0.15807	0.540448	2
Mybpc2	3.83862	0.401627	1.05983	0.378953	0.704723	NA	2
Emp3	23.6279	0.401625	0.469448	0.855524	0.392261	0.771992	2
Gpr179	17.1793	0.400668	0.561911	0.713046	0.475818	0.825459	2
Tmem184a	82.6038	0.400404	0.250801	1.5965	0.110377	0.459024	2
Rnase1	5.74149	0.399924	0.977755	0.409023	0.682523	NA	2
Tet1	1887.78	0.399916	0.0865611	4.62004	3.83659e-06	0.000308147	2
Ccdc162	5.54971	0.399863	0.995934	0.401496	0.688055	NA	2
Nipal4	13.7936	0.399644	0.599643	0.666469	0.505111	NA	2
Tnfrsf4	11.8665	0.399563	0.650188	0.614535	0.538862	NA	2
Slc35f2	641.014	0.39943	0.122548	3.25937	0.00111661	0.0258054	2
Pcdh12	244.226	0.399336	0.407018	0.981127	0.32653	0.727076	2
Nepn	1118.97	0.399006	0.122022	3.26995	0.00107568	0.0250361	2
Pla2g7	608.179	0.39872	0.122792	3.24711	0.00116585	0.0264903	2
Rps15a-ps4	16.9042	0.398701	0.518547	0.768881	0.441964	0.804123	2
Grin3a	101.362	0.397976	0.232233	1.7137	0.0865847	0.405082	2
Rinl	77.9481	0.396985	0.26166	1.51718	0.129222	0.490813	2
Cap2	1343.27	0.396585	0.088369	4.48783	7.19539e-06	0.000515361	2
I830077J02Rik	2.33378	0.396259	1.39936	0.283171	0.777045	NA	2
Mettl20	307.613	0.395875	0.128844	3.07251	0.00212267	0.0400513	2
Oxld1	68.075	0.395501	0.269878	1.46548	0.142791	0.515474	2
Gpr155	112.685	0.395495	0.288623	1.37028	0.170599	0.559073	2
Ntrk3	155.074	0.395434	0.190315	2.07779	0.037729	0.260818	2
Gpr182	109.231	0.395417	0.234562	1.68577	0.0918408	0.417308	2
Krt18	5698.79	0.395244	0.0760265	5.19876	2.00618e-07	3.12772e-05	2
Mrvi1	119.508	0.395067	0.331552	1.19157	0.23343	0.637858	2
Clcn3	3254.34	0.394953	0.0639741	6.17364	6.67355e-10	2.31823e-07	2
Ackr3	479.754	0.394499	0.114727	3.43858	0.000584777	0.0158083	2
Slc8b1	166.677	0.394462	0.17377	2.27003	0.0232058	0.196373	2
Prdm12	24.0121	0.394269	0.441386	0.893251	0.371723	0.759606	2
Rbm44	45.9263	0.394234	0.353337	1.11575	0.26453	0.671556	2
Tceal6	35.9942	0.394031	0.381745	1.03218	0.301986	0.70844	2
Pycr1	453.103	0.393884	0.123892	3.17925	0.00147658	0.0312285	2
Klf9	130.973	0.393229	0.19047	2.06452	0.0389686	0.265556	2
Cspg4	38.2991	0.392708	0.371183	1.05799	0.290059	0.697845	2
Lrmp	44.4165	0.39251	0.353193	1.11132	0.266432	0.673947	2
Gsdma	12.1564	0.392243	0.618354	0.634334	0.525863	NA	2
Cldn11	218.809	0.392088	0.151445	2.58897	0.00962634	0.113162	2
Nckap5	103.513	0.39205	0.271715	1.44287	0.149056	0.523277	2
Spock3	105.186	0.392047	0.225078	1.74182	0.0815394	0.392578	2
2310040G24Rik	26.6711	0.392038	0.443707	0.883552	0.376938	0.762076	2
Cfap44	9.18579	0.392007	0.744428	0.526588	0.59848	NA	2
Iqgap1	4754.23	0.39187	0.0644769	6.07768	1.21933e-09	3.89031e-07	2
Msx2	1117.76	0.391851	0.0966119	4.05593	4.99346e-05	0.00238433	2
Gm5129	2.68559	0.391837	1.25908	0.311208	0.755643	NA	2
Sec16b	32.6138	0.391696	0.373327	1.0492	0.294085	0.70103	2
Magel2	507.965	0.39168	0.119647	3.27363	0.00106176	0.024837	2
Bdnf	42.8219	0.391237	0.332409	1.17698	0.239205	0.643921	2
Abcb1b	136.976	0.390906	0.201443	1.94053	0.0523147	0.31065	2
Cd274	14.0671	0.390646	0.604577	0.646147	0.518184	NA	2
Scara5	40.3215	0.390383	0.345774	1.12901	0.258892	0.6642	2
A730090N16Rik	5.78883	0.390303	0.90714	0.430257	0.667009	NA	2
Sspo	27.2908	0.390197	0.425184	0.917713	0.358769	0.751941	2
Gadd45g	390.55	0.389374	0.448384	0.868393	0.385179	0.7671	2
Kif12	69.3048	0.389356	0.276655	1.40737	0.159318	0.542568	2
Atp2a1	45.6845	0.389286	0.340463	1.1434	0.252873	0.659411	2
Gm15326	1.83818	0.388743	1.54539	0.251551	0.801388	NA	2
Slc6a7	15.4033	0.388678	0.54665	0.711019	0.477072	0.826137	2
Tgfb1	562.948	0.388628	0.304632	1.27573	0.202051	0.601563	2
Plp2	2324.87	0.388509	0.0747867	5.19489	2.04838e-07	3.12772e-05	2
Asb4	1849.1	0.38836	0.395019	0.983144	0.325537	0.72594	2
Zfp804a	2.76222	0.388066	1.32704	0.29243	0.769958	NA	2
Mlph	13.3347	0.387992	0.598309	0.648482	0.516674	NA	2
Lad1	723.001	0.387981	0.11774	3.29524	0.00098338	0.0234778	2
Gm4961	20.9359	0.387851	0.498247	0.778431	0.436315	0.801507	2
Creb3l4	52.6687	0.3877	0.310583	1.2483	0.211922	0.614078	2
Amph	1113.11	0.387517	0.0819548	4.72842	2.26279e-06	0.000204165	2
Kdm4c	797.816	0.387461	0.0857495	4.51852	6.22739e-06	0.00045885	2
Tlr7	3.03309	0.387198	1.2341	0.313749	0.753711	NA	2
Fn1	38825.3	0.387175	0.152487	2.53906	0.011115	0.124046	2
Nyx	5.34378	0.387077	0.994242	0.389319	0.69704	NA	2
Stat4	10.6504	0.386991	0.655215	0.590631	0.554767	NA	2
Mapk8ip2	257.87	0.386346	0.144065	2.68176	0.00732367	0.0951051	2
Gata4	1573.79	0.386159	0.226352	1.70601	0.0880056	0.407477	2
Tex26	38.1025	0.38614	0.353235	1.09315	0.274326	0.682042	2
Tdrd6	5.81959	0.385943	0.977549	0.394807	0.692985	NA	2
Cd84	2.96724	0.385822	1.21982	0.316295	0.751779	NA	2
Wdr31	252.84	0.385624	0.157051	2.45541	0.0140724	0.144002	2
Mesp1	17.3184	0.385381	0.56437	0.682851	0.494701	0.837146	2
9530062K07Rik	4.23446	0.385196	1.03468	0.372284	0.709681	NA	2
Clec1a	5.08833	0.385133	0.983875	0.391445	0.695468	NA	2
1810009A15Rik	5.48841	0.385019	0.952425	0.404251	0.686028	NA	2
Dppa4	3.81466	0.384574	1.1062	0.347653	0.728101	NA	2
Chst15	525.7	0.38414	0.114988	3.34071	0.00083565	0.0207346	2
A1cf	17.3156	0.384139	0.640955	0.599323	0.548957	0.862706	2
Gal3st1	45.6919	0.383684	0.327499	1.17156	0.241375	0.647052	2
Cdnf	17.5344	0.383677	0.522447	0.734384	0.462715	0.817992	2
Hspb11	226.006	0.383588	0.147886	2.59382	0.00949174	0.112211	2
Smarca2	1750.96	0.383198	0.199997	1.91602	0.0553631	0.319863	2
Il31ra	1.75387	0.383176	1.69712	0.22578	0.821372	NA	2
Mfap3l	573.757	0.382833	0.125426	3.05227	0.00227117	0.0422462	2
Trpc4	12.0512	0.382757	0.636213	0.601619	0.547428	NA	2
Hoxb6	490.78	0.382652	0.121729	3.14346	0.00166961	0.0335733	2
Pag1	294.357	0.382428	0.142878	2.67661	0.00743717	0.0963089	2
5730457N03Rik	865.002	0.382393	0.136485	2.80173	0.005083	0.0736871	2
Dram1	32.5321	0.382105	0.457128	0.835883	0.403221	0.780111	2
Gm5148	6.03571	0.382104	0.923326	0.413834	0.678996	NA	2
Cracr2b	62.6054	0.382058	0.294708	1.2964	0.194839	0.592664	2
Mchr1	15.3444	0.381976	0.56548	0.675489	0.499365	0.840331	2
Spink2	11.7003	0.381846	0.706322	0.540612	0.588775	NA	2
Pkp2	1718.76	0.381777	0.0873468	4.37082	1.23778e-05	0.000799951	2
Lppr4	6.27124	0.380546	0.893999	0.425667	0.670351	NA	2
Gng13	19.3138	0.38007	0.4965	0.7655	0.443974	0.805542	2
Sytl5	29.0642	0.379365	0.426143	0.89023	0.373342	0.760421	2
Kcnj12	85.7975	0.378805	0.24296	1.55912	0.118967	0.473516	2
Efcab10	8.22019	0.378708	0.757448	0.499979	0.61709	NA	2
D630041G03Rik	2.67577	0.378231	1.29645	0.291743	0.770483	NA	2
Cdk5r2	19.9322	0.377942	0.496558	0.761124	0.446583	0.807137	2
Lrrc34	21.2814	0.37764	0.466106	0.810202	0.417824	0.789242	2
Ano3	13.2718	0.377463	0.608651	0.620164	0.53515	NA	2
Unc5c	1332.8	0.377186	0.0906596	4.16047	3.17598e-05	0.00167795	2
Nefl	409.659	0.376914	0.123579	3.04999	0.00228845	0.0423443	2
Sacs	145.193	0.376911	0.241565	1.56029	0.118692	0.472693	2
Avpr1b	29.5642	0.376603	0.415841	0.905642	0.365125	0.756583	2
Pllp	11.2879	0.376422	0.686238	0.54853	0.583328	NA	2
Gria4	177.279	0.376404	0.204269	1.84269	0.065375	0.353253	2
9130008F23Rik	55.3718	0.376237	0.296645	1.26831	0.204688	0.604236	2
As3mt	610.252	0.376009	0.102988	3.651	0.000261225	0.00870026	2
Platr22	16.1318	0.375857	0.554126	0.678289	0.497589	0.839281	2
Abcc8	28.7492	0.375768	0.404005	0.930107	0.352316	0.748065	2
Immp2l	34.4048	0.37522	0.367383	1.02133	0.307097	0.712886	2
Rnf17	189.146	0.374963	0.172324	2.17592	0.0295613	0.225441	2
Mzf1	37.5078	0.374896	0.35626	1.05231	0.292657	0.700149	2
Krt86	3.35874	0.374813	1.19039	0.314867	0.752863	NA	2
Mef2d	606.083	0.374147	0.116408	3.21412	0.00130846	0.0285417	2
Mycbpap	60.34	0.374057	0.278099	1.34505	0.178609	0.569935	2
Tmc7	444.192	0.373769	0.117037	3.19361	0.00140507	0.0300361	2
Gm3704	17.5646	0.372612	0.533807	0.698028	0.48516	0.831246	2
Cdh7	4.48781	0.372611	0.99593	0.374133	0.708305	NA	2
Kcnip2	82.2409	0.372556	0.256208	1.45412	0.145914	0.5196	2
Dnajc6	16.1618	0.372529	0.53125	0.70123	0.483159	0.830057	2
Cd79a	2.38212	0.3725	1.43716	0.259191	0.795488	NA	2
9430018G01Rik	2.16169	0.372301	1.55422	0.239542	0.810686	NA	2
Bcl11b	8.59118	0.372284	0.770913	0.482913	0.629157	NA	2
Gm6498	9.80243	0.372001	0.686693	0.541729	0.588005	NA	2
Fndc7	4.54165	0.371714	1.00036	0.371582	0.710204	NA	2
Fam198a	14.9787	0.371344	0.627306	0.591966	0.553873	0.865531	2
Spats2l	496.475	0.371185	0.292916	1.26721	0.205081	0.604963	2
Iigp1	16.1691	0.371061	0.545784	0.679868	0.496588	0.838457	2
Fxyd3	11.5465	0.371007	0.619733	0.598655	0.549403	NA	2
Trpc5	12.1791	0.370713	0.629917	0.588512	0.556189	NA	2
Retsat	226.317	0.370647	0.154953	2.39199	0.0167571	0.160248	2
Airn	130.438	0.370048	0.19802	1.86874	0.0616593	0.341871	2
Dnmt3b	6283.15	0.369887	0.158213	2.33791	0.0193921	0.175626	2
Nlrc4	2.65947	0.369824	1.3027	0.283891	0.776494	NA	2
2019-03-10	6.33308	0.369405	0.917487	0.402627	0.687223	NA	2
Arhgap29	6048.61	0.369276	0.155954	2.36785	0.0178916	0.166736	2
Rgs17	88.7514	0.369252	0.251974	1.46544	0.142801	0.515474	2
BC006965	3.77437	0.369189	1.08389	0.340615	0.733393	NA	2
Nipal3	188.253	0.369173	0.163242	2.2615	0.023728	0.199039	2
Cdx4	3344.64	0.368724	0.171695	2.14755	0.0317497	0.234923	2
Cbx7	286.18	0.368023	0.141581	2.59939	0.00933894	0.11129	2
Slc16a2	415.774	0.367765	0.126518	2.90681	0.00365134	0.0587215	2
3300002P13Rik	2.3055	0.367624	1.54261	0.238314	0.811638	NA	2
Foxo3	624.65	0.3675	0.132773	2.76789	0.00564205	0.0790286	2
Brwd3	2131.96	0.367386	0.0840481	4.37114	1.236e-05	0.000799951	2
Rpl34	63.2664	0.367385	0.277376	1.3245	0.185337	0.578579	2
Stat5a	72.5074	0.367004	0.306154	1.19875	0.230623	0.634961	2
Gzmc	2.8688	0.36692	1.3451	0.272783	0.78502	NA	2
Rab32	155.398	0.366891	0.180466	2.03303	0.0420499	0.276387	2
4932438A13Rik	2514.66	0.366676	0.0754623	4.85907	1.17939e-06	0.00012139	2
4930432K21Rik	26.5828	0.36655	0.421191	0.870271	0.384152	0.766374	2
Wfdc3	1.95453	0.36653	1.67086	0.219367	0.826364	NA	2
Il17f	1.73973	0.366401	1.66737	0.219748	0.826068	NA	2
Ppara	12.0849	0.366221	0.637349	0.574601	0.565561	NA	2
Igf2os	1362.53	0.366085	0.117605	3.11283	0.00185304	0.0363672	2
Dusp2	180.416	0.365971	0.232444	1.57445	0.115384	0.465794	2
Ccr7	11.6939	0.365505	0.643355	0.568123	0.569952	NA	2
Fhdc1	615.822	0.365446	0.118954	3.07217	0.00212507	0.0400513	2
Tnks	4444.53	0.365191	0.0880346	4.14827	3.34992e-05	0.00174989	2
Fam122b	1063.2	0.364782	0.118853	3.0692	0.00214634	0.0403019	2
Bves	305.634	0.364729	0.173408	2.1033	0.0354394	0.251289	2
Krt80	9.3531	0.364656	0.747458	0.487861	0.625648	NA	2
Piezo2	307.433	0.364642	0.136455	2.67224	0.00753464	0.0970286	2
Smco3	3.6921	0.364531	1.11003	0.328396	0.742612	NA	2
Ido1	2.91833	0.364469	1.35773	0.268441	0.78836	NA	2
Mir1983	4.94949	0.364248	0.9662	0.376991	0.706181	NA	2
Ptpre	131.752	0.36423	0.188288	1.93443	0.0530597	0.312796	2
Myzap	386.744	0.364164	0.16175	2.25139	0.0243608	0.202259	2
Slit3	1326.96	0.364142	0.0775125	4.69785	2.62919e-06	0.000232692	2
Gm13003	3.06943	0.364064	1.21046	0.300765	0.763593	NA	2
Cebpd	73.7654	0.363051	0.305826	1.18712	0.235181	0.639427	2
9330102E08Rik	52.0301	0.362444	0.319343	1.13497	0.256389	0.661565	2
Haglr	179.403	0.362061	0.168088	2.15399	0.0312406	0.232257	2
Pcdh7	1520.13	0.361741	0.0743965	4.86233	1.1601e-06	0.000120312	2
Gadl1	4.80918	0.361637	0.972601	0.371825	0.710023	NA	2
Pakap	2.71332	0.361281	1.4164	0.255069	0.79867	NA	2
C2cd4b	10.0198	0.361044	0.676407	0.533768	0.593502	NA	2
Pitx2	567.473	0.36073	0.133599	2.7001	0.00693191	0.0913372	2
Dusp9	3065.75	0.360675	0.0832783	4.33096	1.48463e-05	0.000920936	2
Fam210b	355.836	0.360364	0.135548	2.65857	0.00784722	0.0992701	2
Kif19a	35.8917	0.360309	0.35675	1.00998	0.312507	0.715589	2
Pdk2	110.031	0.360232	0.215401	1.67238	0.0944501	0.421988	2
Elovl7	135.737	0.360161	0.192368	1.87225	0.0611718	0.340129	2
Pmp22	2451.33	0.35968	0.371347	0.968581	0.332754	0.733093	2
Oas1a	6.38358	0.359421	0.860198	0.417835	0.676068	NA	2
Slc38a8	11.6149	0.358812	0.633107	0.566747	0.570886	NA	2
Sema6b	151.099	0.358164	0.219297	1.63324	0.102418	0.440132	2
Mir7-1	4.04619	0.358133	1.21657	0.294378	0.768469	NA	2
Lrguk	54.444	0.358128	0.308996	1.15901	0.246454	0.652033	2
Ido2	20.8182	0.358009	0.473029	0.756844	0.449143	0.808818	2
Astn2	72.7352	0.357992	0.26016	1.37604	0.168808	0.557014	2
Acbd7	2.63116	0.357856	1.33214	0.268633	0.788212	NA	2
Trank1	14.2382	0.357661	0.575846	0.621105	0.53453	0.855581	2
Klf8	214.961	0.357626	0.178539	2.00306	0.0451705	0.288277	2
Efcab9	1.8659	0.357613	1.61459	0.221489	0.824712	NA	2
Lrrc4b	360.217	0.357423	0.126553	2.82429	0.00473849	0.0699621	2
Adcy3	595.565	0.357223	0.105451	3.38756	0.000705176	0.0181853	2
Sh3gl2	119.392	0.357198	0.204095	1.75016	0.0800914	0.388987	2
Stc2	570.885	0.357177	0.126387	2.82606	0.00471239	0.0698372	2
Zfp52	106.95	0.356864	0.223982	1.59327	0.1111	0.459942	2
Ngfr	839.903	0.35674	0.0921769	3.87017	0.00010876	0.00438034	2
Art4	89.6508	0.356592	0.270675	1.31742	0.187699	0.58216	2
Misp	27.8161	0.356569	0.40706	0.875962	0.381051	0.764876	2
Gm684	8.41496	0.3565	0.78107	0.456425	0.648084	NA	2
Slc24a2	80.2644	0.356148	0.244676	1.45559	0.145505	0.519288	2
Eva1b	513.487	0.355976	0.152533	2.33377	0.0196076	0.177029	2
Wfikkn2	2.78996	0.355867	1.52358	0.233572	0.815317	NA	2
Tmem246	351.413	0.355811	0.121929	2.91819	0.00352071	0.057544	2
Unc5b	3424.57	0.355747	0.0693752	5.12787	2.93034e-07	4.24136e-05	2
Slpi	2.14971	0.355406	1.52343	0.233293	0.815534	NA	2
Cdkl4	14.1377	0.355356	0.585806	0.60661	0.544109	NA	2
5430402O13Rik	2.62685	0.355177	1.40613	0.252591	0.800584	NA	2
Pex11g	41.3905	0.355084	0.336431	1.05545	0.291221	0.69864	2
Sapcd1	20.0993	0.354208	0.470642	0.752607	0.451686	0.80983	2
Phkg1	42.3147	0.354103	0.337755	1.0484	0.294455	0.701311	2
Kcnk1	530.769	0.35363	0.113014	3.12909	0.00175346	0.0348559	2
Il15ra	2.70565	0.353028	1.29524	0.272559	0.785192	NA	2
Dhrs2	6.85091	0.353001	0.837494	0.421497	0.673392	NA	2
Slc38a7	723.8	0.352886	0.112101	3.14794	0.00164427	0.0332495	2
Casr	55.1046	0.352639	0.339428	1.03892	0.298841	0.705198	2
Hint3	101.614	0.35237	0.223776	1.57466	0.115336	0.465737	2
Hist1h1c	56.8392	0.351888	0.31592	1.11385	0.265344	0.672877	2
Lsp1	513.092	0.351771	0.15472	2.27359	0.0229907	0.195386	2
Chil1	12.0418	0.351498	0.617095	0.569601	0.568948	NA	2
Oat	3245.88	0.351331	0.100032	3.51219	0.000444422	0.0130005	2
Bst2	102.018	0.35122	0.24603	1.42755	0.153421	0.532016	2
Syn2	19.0879	0.351191	0.490693	0.715703	0.474175	0.824981	2
Mapk4	280.222	0.350933	0.194393	1.80528	0.0710313	0.366869	2
5430431A17Rik	111.483	0.350514	0.250176	1.40107	0.161194	0.545362	2
Stx11	5.25249	0.350477	0.953617	0.367524	0.713228	NA	2
Dpp4	650.144	0.350339	0.152729	2.29387	0.0217982	0.187662	2
Arl5c	7.73339	0.350312	0.775495	0.451727	0.651466	NA	2
Slc16a1	12411.7	0.350164	0.0593057	5.90439	3.53963e-09	9.108e-07	2
Tmem139	3.38864	0.34985	1.13576	0.308032	0.758058	NA	2
Efemp2	627.74	0.349788	0.29495	1.18592	0.235654	0.640034	2
1700001L05Rik	149.341	0.349762	0.196077	1.7838	0.0744568	0.375527	2
Fam63b	382.241	0.349718	0.121874	2.86951	0.00411104	0.063259	2
Wls	7329.75	0.349715	0.0611549	5.71851	1.07463e-08	2.29722e-06	2
Spint1	1094.28	0.349635	0.0985527	3.54769	0.000388623	0.0117135	2
Papolb	20.8123	0.34963	0.464554	0.752614	0.451682	0.80983	2
Ccdc103	24.2754	0.349069	0.437037	0.798718	0.424454	0.793948	2
Stk10	371.469	0.349062	0.122784	2.8429	0.0044705	0.0671542	2
Gjb5	135.197	0.348878	0.235792	1.4796	0.13898	0.509833	2
Cutal	13.7361	0.348855	0.639385	0.545611	0.585334	NA	2
Ppapdc1b	322.999	0.348691	0.136815	2.54864	0.0108145	0.121872	2
Podxl	19569.7	0.348683	0.0802483	4.34504	1.39247e-05	0.00087155	2
Grifin	17.9511	0.348544	0.500745	0.69605	0.486397	0.832146	2
Cdkn1a	380.83	0.348237	0.116777	2.98208	0.002863	0.0501866	2
Sdc2	1201.2	0.348007	0.0779043	4.46711	7.9283e-06	0.000552799	2
Akr1c19	50.2616	0.347831	0.328543	1.05871	0.289733	0.697599	2
Gimap4	110.956	0.347731	0.308899	1.12571	0.260287	0.665689	2
Wipf3	326.431	0.347679	0.137991	2.51958	0.0117496	0.128653	2
Tnfrsf1b	126.466	0.34742	0.213885	1.62433	0.104305	0.44526	2
A830018L16Rik	92.9419	0.347384	0.269009	1.29135	0.196584	0.595066	2
Gm5532	21.1852	0.347202	0.480171	0.72308	0.469631	0.821647	2
Pstpip2	42.8072	0.347189	0.342856	1.01264	0.311233	0.715161	2
Cadm3	402.415	0.34713	0.13023	2.66552	0.00768702	0.098172	2
Slc9b2	70.1055	0.347015	0.284308	1.22056	0.222252	0.626218	2
2210039B01Rik	7.46386	0.346838	0.835767	0.414994	0.678146	NA	2
Sgk2	5.99458	0.346636	0.922134	0.375907	0.706986	NA	2
Serpina10	8.06891	0.346249	0.741247	0.467116	0.640417	NA	2
Fas	10.4318	0.346239	0.769816	0.449768	0.652878	NA	2
AI464131	180.139	0.346182	0.219598	1.57643	0.114926	0.465471	2
Sp6	942.226	0.346093	0.0884454	3.91307	9.11301e-05	0.00383713	2
Gad1os	21.8431	0.345598	0.472884	0.730831	0.464883	0.818531	2
4833417C18Rik	15.1591	0.345346	0.632925	0.545635	0.585317	0.879431	2
Cdk6	394.083	0.345242	0.126485	2.72951	0.00634293	0.0862378	2
Kdsr	498.644	0.344959	0.106398	3.24214	0.00118635	0.0268474	2
Amot	12817.9	0.344765	0.199605	1.72724	0.0841253	0.398396	2
Dnaja4	161.602	0.344723	0.172942	1.99329	0.0462296	0.292167	2
Lpcat2	65.228	0.344655	0.267713	1.2874	0.197953	0.596665	2
Slc16a3	12090.1	0.344478	0.0524415	6.56881	5.07195e-11	2.01356e-08	2
Aldoc	348.083	0.344314	0.122422	2.81252	0.0049155	0.0719715	2
Gas6	470.326	0.344279	0.379146	0.908037	0.363859	0.756211	2
Psen2	221.244	0.344207	0.151796	2.26756	0.0233559	0.197044	2
En1	555.519	0.344186	0.150071	2.29348	0.0218203	0.187736	2
Uprt	124.817	0.344163	0.210206	1.63727	0.101575	0.438318	2
Grap	182.863	0.344121	0.216047	1.59281	0.111204	0.459942	2
P2rx1	26.6423	0.343823	0.509626	0.674658	0.499893	0.840331	2
2410004I01Rik	23.7124	0.343732	0.453498	0.757957	0.448477	0.807982	2
Aplnr	2478.79	0.343696	0.078767	4.36345	1.28027e-05	0.000812302	2
Elf5	41.4882	0.343603	0.339448	1.01224	0.311424	0.715271	2
Fstl3	60.3203	0.343562	0.283855	1.21035	0.226146	0.630731	2
Klhl3	78.866	0.343513	0.275654	1.24618	0.2127	0.614078	2
Slc8a3	199.777	0.3435	0.16703	2.05652	0.0397325	0.268523	2
Tmed8	940.862	0.343449	0.0966309	3.55424	0.00037908	0.0115007	2
Chp2	2.61703	0.343333	1.32373	0.259369	0.795351	NA	2
Art1	17.7059	0.343162	0.514218	0.667347	0.50455	0.842906	2
Ifitm1	2539.38	0.343129	0.0888132	3.86349	0.000111777	0.00447483	2
Agtr1a	92.8518	0.342933	0.252052	1.36056	0.173652	0.563366	2
Cysltr2	18.0677	0.342625	0.53669	0.638404	0.52321	0.84991	2
Adamts15	442.264	0.342555	0.132241	2.59039	0.0095867	0.112798	2
Anpep	341.499	0.342291	0.134821	2.53885	0.0111219	0.124046	2
Gjb2	73.9346	0.342228	0.354843	0.964447	0.334822	0.734852	2
Lmf1	452.588	0.342161	0.115714	2.95696	0.00310691	0.05297	2
Ilvbl	379.638	0.341711	0.117707	2.90307	0.0036953	0.0590865	2
1110019D14Rik	66.1439	0.34156	0.266285	1.28268	0.199603	0.598248	2
D130020L05Rik	40.1348	0.341526	0.346205	0.986484	0.323896	0.725206	2
Cdh10	78.6982	0.341515	0.286423	1.19234	0.233126	0.637858	2
Dpm1	39.7047	0.34143	0.344883	0.98999	0.322179	0.724119	2
Inpp5d	102.638	0.341104	0.274843	1.24109	0.214573	0.615392	2
1110032A03Rik	192.533	0.341	0.159865	2.13304	0.0329213	0.240632	2
Pxmp4	91.0064	0.340961	0.232585	1.46596	0.142658	0.515403	2
LOC100504703	38.3136	0.340916	0.350135	0.97367	0.330221	0.730872	2
Slc18a1	82.398	0.340649	0.301459	1.13	0.258475	0.663561	2
Gbp3	7.5832	0.340555	0.817185	0.416741	0.676868	NA	2
Bmp2	703.772	0.340476	0.138554	2.45736	0.0139962	0.143526	2
Tmem150a	387.992	0.340264	0.183385	1.85547	0.0635298	0.347859	2
Foxa3	54.5928	0.340116	0.299199	1.13676	0.25564	0.661227	2
Tmem107	293.09	0.339994	0.133699	2.54298	0.0109912	0.123463	2
1810062G17Rik	3.93474	0.339984	1.17995	0.288135	0.773243	NA	2
Spag16	214.019	0.339634	0.166891	2.03507	0.0418441	0.275687	2
Smarcd3	911.68	0.339483	0.0985506	3.44476	0.000571564	0.0155254	2
Slc9a9	24.7162	0.339129	0.437067	0.775919	0.437797	0.801896	2
Neurl1a	140.683	0.33912	0.190029	1.78456	0.0743321	0.375309	2
Chga	124.724	0.339064	0.208137	1.62904	0.103304	0.443048	2
Polg	5123.59	0.338705	0.0817498	4.14318	3.42518e-05	0.0017825	2
Foxn1	2.6795	0.338412	1.33982	0.25258	0.800593	NA	2
Gm20362	62.8485	0.338228	0.339346	0.996706	0.318907	0.721461	2
Chic1	660.996	0.338104	0.0966494	3.49825	0.000468326	0.0134526	2
Bcl6b	290.272	0.33767	0.184224	1.83293	0.0668132	0.356072	2
Adgra3	3771.3	0.337617	0.18261	1.84884	0.0644805	0.349983	2
Cox4i2	240.422	0.337559	0.183308	1.84149	0.0655501	0.353525	2
Slc19a3	37.0633	0.337287	0.374424	0.900816	0.367686	0.758262	2
Ccdc38	7.48679	0.336715	0.823257	0.409003	0.682537	NA	2
Rasgrp3	1273.18	0.336525	0.0761096	4.42159	9.79786e-06	0.000654525	2
Fmr1nb	48.003	0.33602	0.43959	0.764394	0.444633	0.806031	2
Gstt2	83.4235	0.335995	0.246399	1.36362	0.172687	0.562142	2
Slc27a2	30.9997	0.335959	0.391462	0.858214	0.390774	0.771436	2
A830010M20Rik	131.992	0.335456	0.204884	1.6373	0.101568	0.438318	2
Apoc1	37.787	0.335445	0.498339	0.673126	0.500867	0.840728	2
Zdhhc15	1569.3	0.335279	0.0742088	4.51805	6.24129e-06	0.00045885	2
1810034E14Rik	13.1543	0.334628	0.629729	0.531384	0.595153	NA	2
Rffl	672.188	0.334011	0.105418	3.16843	0.00153264	0.0317851	2
Hgf	37.5723	0.334004	0.355757	0.938852	0.347807	0.743275	2
Lrrc73	24.9413	0.333901	0.430006	0.776503	0.437452	0.801793	2
Agtr1b	9.53385	0.33385	0.725123	0.460405	0.645226	NA	2
Zkscan4	98.5786	0.333791	0.221064	1.50993	0.131062	0.494462	2
Th	5.56836	0.33372	0.940213	0.354941	0.722634	NA	2
Gm15455	6.72082	0.333666	0.84111	0.396697	0.691591	NA	2
Smad6	1301.41	0.333316	0.224222	1.48655	0.137134	0.505969	2
Gm1141	5.95554	0.333139	0.866887	0.384294	0.700761	NA	2
Jph1	357.682	0.332983	0.140148	2.37594	0.0175042	0.165139	2
Slc26a9	33.6693	0.332801	0.401498	0.828898	0.407162	0.782342	2
Eras	115.678	0.332315	0.225759	1.47199	0.141024	0.512562	2
Olfr212	2.31559	0.332288	1.59482	0.208355	0.834952	NA	2
Scn4a	31.489	0.332081	0.400328	0.829523	0.406809	0.782224	2
Lhpp	1728.65	0.332065	0.0858002	3.87021	0.00010874	0.00438034	2
Ropn1l	21.1017	0.33191	0.470832	0.704942	0.480846	0.828124	2
Far2	6.56707	0.33182	0.904593	0.366817	0.713756	NA	2
Prss35	161.42	0.331577	0.267963	1.2374	0.215938	0.616745	2
Zkscan16	59.1765	0.331135	0.289713	1.14297	0.253049	0.659545	2
Braf	2829.75	0.331045	0.0672855	4.92001	8.65417e-07	9.69755e-05	2
Slc16a9	109.077	0.330979	0.677977	0.488186	0.625418	0.896589	2
Arhgap25	72.4061	0.330924	0.27769	1.1917	0.233377	0.637858	2
Hook1	1869.31	0.330922	0.083693	3.954	7.68559e-05	0.00336881	2
Tbc1d8b	149.586	0.330685	0.180397	1.83309	0.0667885	0.356072	2
1810021B22Rik	6.71088	0.330605	0.833351	0.396717	0.691576	NA	2
Slitrk4	53.9714	0.330357	0.29198	1.13144	0.257872	0.662989	2
Lrrc23	13.5424	0.330349	0.573459	0.576063	0.564573	NA	2
Lrpap1	2273.68	0.329998	0.0777893	4.2422	2.21337e-05	0.00127325	2
Mctp1	5.36335	0.329382	0.999213	0.329641	0.741671	NA	2
Prss12	113.845	0.329242	0.248683	1.32394	0.185522	0.578767	2
Ppfia4	292.321	0.329168	0.14457	2.27688	0.0227933	0.194421	2
Fdx1l	13.8078	0.329072	0.573881	0.573415	0.566364	NA	2
Spata1	34.5079	0.328757	0.373391	0.880463	0.378609	0.763126	2
Arfgef3	45.1654	0.328753	0.325567	1.00979	0.312597	0.715589	2
Myh15	4.71231	0.328685	0.968628	0.339331	0.734361	NA	2
Gabra4	122.006	0.327954	0.212359	1.54434	0.122506	0.481073	2
Tmem204	104.953	0.327908	0.262012	1.2515	0.210752	0.612379	2
Fbxo47	6.5564	0.327834	0.820665	0.399473	0.689544	NA	2
AU022754	2.45694	0.327659	1.45591	0.225054	0.821937	NA	2
Cacna2d1	403.578	0.327564	0.11916	2.74893	0.00597897	0.0825003	2
Ggh	171.422	0.327268	0.177948	1.83912	0.0658971	0.354487	2
Pon1	9.07396	0.327202	0.747244	0.437879	0.661474	NA	2
Ikbip	617.691	0.32707	0.113718	2.87615	0.00402553	0.0624349	2
Ogdhl	677.703	0.326819	0.092282	3.54153	0.000397819	0.011862	2
Fam46a	266.614	0.326809	0.162835	2.007	0.0447498	0.286807	2
Fcgbp	24.0241	0.326601	0.438469	0.744867	0.456352	0.813055	2
Pcdhgb7	75.7594	0.326597	0.255187	1.27983	0.200604	0.599956	2
Ppp1r3b	245.148	0.326542	0.168251	1.9408	0.0522822	0.31065	2
Glt1d1	252.749	0.326402	0.14876	2.19416	0.0282239	0.219581	2
B3gnt9	37.3065	0.326102	0.463415	0.703694	0.481623	0.828545	2
Echdc3	39.5119	0.326071	0.336528	0.968926	0.332582	0.733093	2
Slc25a42	41.8554	0.326066	0.352547	0.924886	0.355025	0.749403	2
AU015836	77.9007	0.326021	0.266386	1.22387	0.221002	0.624592	2
Iqsec3	12.2828	0.325964	0.61127	0.533257	0.593856	NA	2
Galnt18	114.522	0.325817	0.260142	1.25246	0.210403	0.612138	2
Pura	165.479	0.325787	0.174698	1.86486	0.0622004	0.343346	2
Nid2	7500.61	0.325714	0.0640144	5.08813	3.61609e-07	5.02456e-05	2
Fmo5	18.1335	0.325596	0.500503	0.650537	0.515345	0.847222	2
Il6ra	11.8717	0.325529	0.631201	0.51573	0.606043	NA	2
Bmp4	1009.01	0.325466	0.236778	1.37456	0.169268	0.55734	2
Clic6	1456.67	0.325391	0.248558	1.30911	0.190496	0.586124	2
Mhrt	1.84409	0.325181	1.52436	0.213322	0.831075	NA	2
Acr	1.84409	0.325181	1.52436	0.213322	0.831075	NA	2
Btg3	3.33205	0.325057	1.17704	0.276165	0.782421	NA	2
Csmd1	1.83978	0.324964	1.6182	0.200818	0.840841	NA	2
Yipf2	269.526	0.324589	0.144828	2.2412	0.025013	0.204927	2
1700007J10Rik	5.03797	0.324225	0.99861	0.324676	0.745426	NA	2
Adgrf5	753.965	0.323934	0.264854	1.22307	0.221304	0.624726	2
Zfp473	334.655	0.323427	0.12467	2.59426	0.00947949	0.112196	2
Acad10	86.6433	0.32309	0.238246	1.35612	0.175061	0.566167	2
Ror1	607.867	0.322983	0.094569	3.41531	0.00063709	0.0168296	2
Cmtr1	110.085	0.322936	0.214056	1.50865	0.131388	0.495425	2
Cacna1b	258.797	0.322932	0.154895	2.08484	0.0370839	0.25784	2
Fsbp	19.4303	0.322826	0.491636	0.656637	0.511414	0.845776	2
Adora2b	111.838	0.322565	0.271511	1.18804	0.234819	0.638824	2
Sema4d	899.352	0.321919	0.100307	3.20935	0.00133036	0.0288096	2
Ntn5	4.86476	0.321762	1.07011	0.300681	0.763658	NA	2
Ppp1r1a	429.977	0.321627	0.128436	2.50417	0.0122738	0.131796	2
Ttll10	5.10169	0.321211	0.970323	0.331035	0.740618	NA	2
9030617O03Rik	4.07537	0.321112	1.07709	0.298128	0.765605	NA	2
Mir363	8.7714	0.321056	0.724364	0.443225	0.657603	NA	2
Smad7	583.498	0.321017	0.114574	2.80184	0.00508123	0.0736871	2
Lpcat4	592.692	0.320926	0.112465	2.85355	0.00432334	0.0655708	2
Cd59a	292.871	0.320746	0.149388	2.14706	0.0317883	0.234946	2
Dennd2c	67.9973	0.320679	0.262769	1.22038	0.22232	0.626218	2
Pqlc2	228.312	0.320554	0.160677	1.99502	0.0460404	0.291582	2
Ndrg1	328.651	0.320453	0.169329	1.89249	0.0584259	0.330818	2
Igf2r	18259.8	0.320179	0.138552	2.31089	0.0208391	0.183382	2
Zdhhc23	12.3774	0.320111	0.600048	0.533476	0.593704	NA	2
Eif5a2	1561.62	0.319935	0.0705441	4.53525	5.75349e-06	0.000427512	2
Lrrc8c	466.985	0.319805	0.122776	2.60479	0.00919302	0.110213	2
Fras1	2330.92	0.319566	0.0955099	3.34589	0.000820177	0.020387	2
Rep15	16.1601	0.319504	0.555643	0.575016	0.565281	0.870162	2
Pitx1	1068.77	0.319418	0.498849	0.64031	0.521971	0.849488	2
Mgp	2.98456	0.318649	1.21168	0.262982	0.792565	NA	2
Dock8	234.586	0.318496	0.14755	2.15857	0.0308837	0.230738	2
Epha2	889.963	0.31815	0.105325	3.02065	0.00252234	0.0459946	2
Rps6ka4	109.804	0.318103	0.210875	1.50849	0.131429	0.495445	2
Chdh	47.7301	0.317726	0.31609	1.00518	0.314811	0.718158	2
Osr1	690.799	0.317665	0.114978	2.76282	0.00573043	0.0799441	2
Dpep1	22.682	0.317573	0.512519	0.619632	0.5355	0.855965	2
Ninj2	1.89794	0.317504	1.53709	0.206562	0.836352	NA	2
Acnat1	39.451	0.317502	0.386055	0.822426	0.410835	0.784038	2
Gm15417	22.6957	0.317475	0.520637	0.609782	0.542006	0.860459	2
Cdkn2a	12.3548	0.317385	0.625707	0.507241	0.611985	NA	2
Dnajc22	133.472	0.317349	0.218972	1.44927	0.147262	0.521326	2
Kdr	4522.62	0.317271	0.217523	1.45856	0.144687	0.51848	2
Atp6v1c2	18.1119	0.31725	0.548887	0.577988	0.563272	0.868974	2
Slc12a8	51.2474	0.31711	0.300615	1.05487	0.291484	0.699028	2
Dlx3	227.193	0.316874	0.152673	2.07551	0.0379393	0.261881	2
C1qtnf1	120.201	0.316827	0.21216	1.49334	0.135348	0.503995	2
Lhx9	13.3624	0.316512	0.599348	0.528094	0.597434	NA	2
Gramd1b	218.002	0.31632	0.197797	1.59922	0.109773	0.458046	2
Acad11	653.552	0.316319	0.0935509	3.38125	0.000721558	0.0184642	2
Spint2	1901.23	0.316296	0.0644033	4.91117	9.05343e-07	9.93818e-05	2
Fitm1	24.4408	0.316195	0.441976	0.715412	0.474354	0.825029	2
Hist1h2ah	4.67408	0.316129	1.03152	0.30647	0.759246	NA	2
Arhgef19	227.963	0.316039	0.155989	2.02604	0.0427612	0.279082	2
Etv4	1430.94	0.315932	0.11908	2.6531	0.00797556	0.100109	2
Ces1d	10.4422	0.315877	0.744548	0.424253	0.671381	NA	2
Map6d1	44.8585	0.315719	0.317803	0.993442	0.320494	0.722982	2
Pdgfrb	2055.2	0.315701	0.0689712	4.57729	4.71036e-06	0.000369777	2
Gm166	67.2212	0.3155	0.271237	1.16319	0.244753	0.650178	2
Mrgpre	43.3922	0.315495	0.373036	0.845751	0.397692	0.776987	2
Dsg2	1479.43	0.315245	0.0827401	3.81007	0.000138927	0.00533258	2
Egr1	67.6521	0.315095	0.314829	1.00084	0.316902	0.719695	2
Plekhf1	210.475	0.31502	0.164227	1.9182	0.0550862	0.319059	2
Evx1	1186.1	0.314918	0.225367	1.39736	0.162306	0.54752	2
Lmbrd2	598.364	0.314855	0.112466	2.79957	0.00511713	0.0740652	2
Sult4a1	344.318	0.314723	0.156153	2.01548	0.0438542	0.283157	2
Zc3h6	29.922	0.314575	0.397996	0.790398	0.429295	0.797425	2
Fbxl13	4.26842	0.314519	1.05882	0.297047	0.76643	NA	2
Chst7	298.896	0.314403	0.129703	2.42402	0.0153497	0.150979	2
Siah2	438.22	0.314225	0.109345	2.8737	0.00405688	0.0627034	2
Tbx2	428.551	0.314026	0.451758	0.695119	0.486981	0.83243	2
Crebl2	60.8636	0.313897	0.298656	1.05103	0.293244	0.700366	2
Bid	563.909	0.313698	0.117257	2.67531	0.00746603	0.0965098	2
Cckar	8.06227	0.313601	0.746981	0.419825	0.674613	NA	2
Zfp385c	17.7524	0.313454	0.53409	0.586893	0.557275	0.865982	2
A430078G23Rik	74.647	0.313129	0.254648	1.22965	0.218827	0.621543	2
Tspan11	22.4215	0.312958	0.454774	0.688162	0.491351	0.835131	2
Lmln	371.557	0.312701	0.133365	2.3447	0.0190424	0.173732	2
Pak7	20.5079	0.31249	0.513524	0.608521	0.542842	0.860661	2
Slc1a7	1.75547	0.311946	1.63163	0.191187	0.848379	NA	2
Epas1	483.532	0.311912	0.332382	0.938412	0.348032	0.743643	2
2200002D01Rik	101.586	0.311838	0.255632	1.21987	0.222513	0.626255	2
Dos	359.873	0.311544	0.125634	2.47977	0.0131468	0.137571	2
Baat	4.20167	0.311313	1.07355	0.289986	0.771827	NA	2
Tbxa2r	45.3288	0.311162	0.343528	0.905781	0.365052	0.756583	2
Mpp2	959.299	0.311041	0.0939592	3.31038	0.000931698	0.0225736	2
Rnf6	887.733	0.310912	0.0826403	3.76223	0.000168405	0.00625664	2
Mir1949	15.5631	0.310743	0.541547	0.573806	0.566099	0.870458	2
Zmynd15	11.5698	0.310616	0.635586	0.488708	0.625049	NA	2
Urah	16.9765	0.310499	0.520147	0.596945	0.550544	0.863581	2
6430571L13Rik	8.9404	0.310404	0.716148	0.433435	0.664699	NA	2
Izumo1r	2.09098	0.310058	1.50757	0.205668	0.83705	NA	2
Col9a3	139.385	0.309981	0.198397	1.56243	0.118187	0.471629	2
S1pr5	57.5057	0.309543	0.311234	0.994568	0.319946	0.722569	2
Kcnd1	98.3368	0.309405	0.235449	1.3141	0.188811	0.584175	2
Kcnq2	61.2696	0.309383	0.293253	1.055	0.291424	0.699004	2
Asprv1	21.0904	0.309359	0.49938	0.619487	0.535596	0.856005	2
Acad12	44.3788	0.309267	0.348387	0.887711	0.374696	0.760754	2
Nkg7	4.80684	0.309239	0.977372	0.316399	0.7517	NA	2
Cyp4f16	280.632	0.309124	0.133632	2.31325	0.0207092	0.182469	2
Slfn8	10.5413	0.309038	0.671705	0.46008	0.645459	NA	2
Dync2h1	1658.64	0.308547	0.0943539	3.27011	0.00107506	0.0250361	2
Grik3	353.044	0.308424	0.183912	1.67702	0.0935378	0.419546	2
Mir677	6.08001	0.3084	0.942408	0.327247	0.743481	NA	2
Dhrs13	414.744	0.307992	0.119774	2.57143	0.0101279	0.116883	2
Rgs22	11.8167	0.307979	0.641127	0.480371	0.630964	NA	2
Dnase1l1	40.8721	0.307898	0.335673	0.917257	0.359008	0.751941	2
Spryd3	645.136	0.307732	0.110638	2.78144	0.00541182	0.0767319	2
Syne3	13.5656	0.30741	0.613173	0.501342	0.61613	NA	2
Gbp2	4.94501	0.3074	1.01839	0.30185	0.762767	NA	2
Dok1	208.94	0.307376	0.174844	1.758	0.0787479	0.386644	2
Pnma5	20.2598	0.307283	0.557372	0.551307	0.581424	0.877909	2
Robo4	46.2169	0.30716	0.364878	0.841816	0.399891	0.778329	2
Mir3072	4.8499	0.306989	1.04022	0.295118	0.767904	NA	2
9330162012Rik	2.16545	0.306937	1.40633	0.218254	0.827231	NA	2
H19	116518	0.306743	0.256394	1.19637	0.231551	0.635849	2
1700019G17Rik	45.9026	0.306651	0.316356	0.96932	0.332386	0.733026	2
Tulp1	50.7612	0.306436	0.299796	1.02215	0.30671	0.712569	2
Fam213a	1268.79	0.306255	0.0773417	3.95976	7.5024e-05	0.00333054	2
Rarg	2741.87	0.306213	0.0725504	4.2207	2.43547e-05	0.00137565	2
Ppp1r36	4.18752	0.306114	1.09964	0.278377	0.780723	NA	2
Plgrkt	279.416	0.305869	0.135004	2.26563	0.023474	0.197799	2
Ppp1r14c	349.381	0.305249	0.125896	2.42462	0.0153244	0.150979	2
Adck3	58.6568	0.305235	0.285089	1.07067	0.28432	0.692525	2
Atp10d	77.1908	0.30517	0.245435	1.24338	0.213727	0.614599	2
Klhdc9	14.2927	0.304872	0.562646	0.541855	0.587918	0.880772	2
Fzd5	614.221	0.304665	0.11689	2.60643	0.00914924	0.110042	2
Gria3	277.597	0.304591	0.154811	1.96751	0.0491245	0.301096	2
Frmd6	2205.57	0.304452	0.068404	4.45079	8.55544e-06	0.000588504	2
4930405A21Rik	12.355	0.303971	0.629981	0.482509	0.629444	NA	2
Syne4	106.562	0.303743	0.219106	1.38629	0.165659	0.552323	2
Cpn1	520.142	0.303617	0.109097	2.78301	0.00538566	0.0765955	2
Inadl	1208.33	0.303418	0.0845485	3.58869	0.000332342	0.0104183	2
Dusp26	54.727	0.303332	0.292598	1.03668	0.299883	0.706372	2
Zfp108	42.0219	0.303053	0.338869	0.894308	0.371157	0.759546	2
Sgpp2	377.816	0.302623	0.122485	2.47069	0.0134851	0.14011	2
Asmt	1.95828	0.302586	1.63311	0.185282	0.853008	NA	2
Csgalnact1	92.4456	0.30238	0.286121	1.05682	0.290592	0.698028	2
Trim12c	121.827	0.302326	0.199109	1.51839	0.128916	0.490744	2
AI661453	439.506	0.302156	0.132851	2.27441	0.0229414	0.195206	2
Ggt7	119.817	0.302008	0.207234	1.45733	0.145027	0.518832	2
Anxa9	33.7905	0.301973	0.391943	0.770452	0.441032	0.803613	2
4921507P07Rik	37.8246	0.301869	0.369159	0.81772	0.413517	0.785415	2
Hist2h3b	3.55927	0.301736	1.19908	0.251639	0.80132	NA	2
1700048O20Rik	144.965	0.30152	0.248298	1.21434	0.224616	0.628566	2
Ggact	149.86	0.301509	0.186653	1.61535	0.106236	0.449296	2
Lhx1	294.313	0.301375	0.16569	1.81891	0.0689248	0.361673	2
Tpcn1	2915.41	0.301086	0.0884665	3.40338	0.000665568	0.017424	2
Pcsk2os1	17.6654	0.301005	0.576185	0.522411	0.601384	0.886291	2
Tfcp2l1	277.803	0.300915	0.210465	1.42976	0.152786	0.530739	2
Hoga1	38.3094	0.300753	0.351572	0.85545	0.392302	0.771992	2
Gdap1l1	86.0421	0.300743	0.237359	1.26704	0.205142	0.604963	2
Ankrd29	44.5152	0.300607	0.325856	0.922515	0.35626	0.750718	2
Cryba1	4.36846	0.300573	1.04722	0.287019	0.774098	NA	2
Snhg9	13.0375	0.300224	0.597691	0.502306	0.615452	NA	2
Slc2a8	261.808	0.300086	0.138622	2.16478	0.0304046	0.229231	2
Cep83os	93.2659	0.299852	0.236555	1.26758	0.204949	0.60484	2
Sdr39u1	257.173	0.299715	0.143486	2.0888	0.0367253	0.256407	2
Batf	38.477	0.299674	0.345295	0.86788	0.38546	0.767221	2
Tfap2c	407.064	0.299634	0.14801	2.02442	0.0429269	0.279341	2
Kcnn3	83.8811	0.299595	0.237421	1.26187	0.206994	0.607108	2
Ppp1r3g	132.699	0.299532	0.214526	1.39625	0.16264	0.547636	2
Diap2	352.145	0.299074	0.133385	2.24219	0.0249488	0.204545	2
Adam19	2770.67	0.298945	0.0823549	3.62996	0.000283467	0.00920276	2
Ncan	133.419	0.298756	0.221341	1.34975	0.177095	0.568825	2
[truncated: 14,448 more rows]
