# Supplementary material for: The deubiquitinase Usp9x regulates PRC2-mediated chromatin reprogramming during mouse development
Source: Nat Commun. 2021 Mar 25;12:1865. doi: 10.1038/s41467-021-21910-0 (PMC7994559; doi:10.1038/s41467-021-21910-0)
Supplement: Supplementary file 6 — Supplementary Data 3 [file 41467_2021_21910_MOESM6_ESM.xlsx]

## Sheet: cloning
Name	Sequence	Purpose
Left homology arm (5')	aaaacgacggccagttcgcgaGCAGTCTTCCAGAAGTGCTTG	fwd primer to amplify homology arm - sequence upstream of Usp9x
Left homology arm (3')	ctcctcgcccttgctcaccatACTCGACACAGGGCAGATCT	rev primer to amplify homology arm - sequence upstream of Usp9x
Right homology arm (5')	GCCGCTTTCGTGAAACTCGAGggtggagggtcaggcggtggtATGACAGCCACGACTCGTGG	fwd primer to amplify homology arm - adds flexible linker and overlaps Usp9x ATG site
Right homology arm (3')	gaccatgattacgccatgcatTAATGGGGGAACAGGAATCA	rev primer to amplify homology arm - into Usp9x locus
43-5' Usp9x_CD_overhang_F	tcactataggctagcctcgagATGAAAGGATTTGTGGGGCT	5' primer for Usp9x catalytic domain, plus pEF1a overhang and start codon
40-3'_overhang_Usp9x_CD_R	GCATATATACTTTTTTATGAACGAATGGACggtggatcaggcggt
41-5'_overhang_CD_mCherry_F	TGGACggtggatcaggcggtatggtgagcaagggcgagga	5' primer for mCherry, adds overhang with Usp9x and a flexible linker
38-3'_overhang_mCherry_R	CTTGTCATCGTCATCCTTGTAGTCGATGTCATGATCTTTATAATCACCGTCATGGTCTTTGTAGTCcttgtacagctcgtccatgccg	adds 3x Flag tag to mCherry
24-Usp9x_C1566_Fwd	TGGTGCTACTGGTTACATGAACTCTGTGATCCAGCAACTCTATATGAT	fwd primer to generate T>G mutation (p.C1566S)
25-Usp9x_C1566_Rev	TCATGTAACCAGTAGCACCAGCATTTTTCAGCCCCACAAATCC	rev primer to generate T>G mutation (p.C1566S)
45-pEF1a_fwd	tcaagcctcagacagtggttc	genotype plasmid
46-mCherry_rev	ttggtcaccttcagcttgg	genotype plasmid
47-IRES_rev	cctcacattgccaaaagacg	genotype plasmid

## Sheet: qPCR
Gene/region	Fwd primer	Rev primer
Oct4	AGCCGACAACAATGAGAACC	TGGTCTCCAGACTCCACCTC
Tcl1	GGAGAAGCACGTGTACTTGGA	TGACTGGGGGACATAGCTTC
Tbx3	CCACCCGTTCCTCAATTTGAACAG	CCACCCGTTCCTCAATTTGAACAG
Pramel7	CTCTGATGCGGAGTGCCTAA	TCCCATCCTGGGGCGATACT
Usp917l	GGAGACATGGTGGTTGCTCT	CTCTCCCAACTCAGACTGTGC
Cdx2	AGCCAAGTGAAAACCAGGACA	GGATTCTCGCAGCGTCCATA
T	TCAATGGAGGGGGACAGATCA	CCCCATTGGGAATACCCCG
Wnt8a	CTCCAGACTCTTCGTGGACAG	ACACTTGCAGGTCCTTTTCGT
Gata6	TTAACACTGATTGCTGCAACG	GTTCATCGTAACGTGGCTGA
Esrrb	ACTCCGCCATCAAATGCGAG	CCGGGCAGTTGTACTCGATG
Usp9x	GAGACTCCCGGGTTGTGTTT	CCCTGGTTGTCATTCCCTCC
H2A	ACATGGCGGCGGTGCTGGAGTA	CGGGATGATGCGCGTCTTCTTGTT
Ubb	GCGGTTTGTGCTTTCATCAC	GGCAAAGATCAGCCTCTGCT
Rpl7	AGCGGATTGCCTTGACAGA	AACTTGAAGGGCCACAGGAA

## Sheet: genotyping
Name	Sequence	Purpose
Usp9x-fwd	TGCTGTCTTAAATGCATTTATTAATGGAG	~510 bp band for del allele; ~1.1kb band for wt allele; ~1.3kb band for fl allele
Usp9x-rev	GTAAACAGTATTTGAAGTAGGCAAGAG
