# Supplementary material for: The deubiquitinase Usp9x regulates PRC2-mediated chromatin reprogramming during mouse development
Source: Nat Commun. 2021 Mar 25;12:1865. doi: 10.1038/s41467-021-21910-0 (PMC7994559; doi:10.1038/s41467-021-21910-0)
Supplement: Supplementary file 8 — Source Data [file 41467_2021_21910_MOESM8_ESM.xlsx]

## Sheet: Fig 1a
Fig. 1a									Supplementary Fig 1b - WB quantification
									no auxin	Usp9x-low	Usp9x-high
									0.654992	0.0214871	0.623793
									0.400195	0.00202597	0.369159
									0.320653	0.00758412	0.0691024

## Sheet: Fig 1b
CFA quantification
	no auxin	Usp9x-low	Usp9x-high
	154	29	180
	191	22	139
	158	51	164
	143	35	147
	203	29	188
	183	31	160
	180	32	178
	181	35	167

## Sheet: Fig 1d
GSEA scores
	Stage	8h low	8h high
	Endoderm	1.3169	-1.64862
	Mesoderm	2.82209	-2.31519
	Neuroectoderm	1.93243	-1.71521
	E6.5 Epiblast	1.51693	-1.80283
	E5.5 Epiblast	1.6148	-1.96426
	E4.5 Epiblast	-2.23816	1.39461
	E3.5 ICM	-1.52484	1.15982
	Morula-ICM	-1.82939	1.41431
	Morula	-1.72491	1.41721
	2C	-2.56398	2.90876
	Expanded potential	-2.72978	2.94409

## Sheet: Fig 1e
Data are FPKM from supplementary files of Boroviak 2015, Zhang 2017
	E4.5 Epiblast	E5.5 Epiblast	E3.5-E4.0 ICM	E5.5-E6.5 Epiblast
	75.7167	8.911	22.8527	12.2474
	70.7757	6.13704	25.2308	19.7156
	23.2322	12.9391	28.9812	16.3338
			34.9708	10.4413

## Sheet: Fig 2a, 2b
	Stage	fl	del
	E8.5	57	43
	E9.5	47	53
	E11.5	76	24
	P0-2	100	0
	E9.5	Abnormal	Normal
	Usp9xfl/Y	22	78
	Usp9xΔ/Y	87	13
	E11.5	Abnormal	Normal
	Usp9xfl/Y	15	85
	Usp9xΔ/Y	100	0

## Sheet: Fig 2d
EnrichR ChEA (top 15 factors)
Term	Overlap	P-value	Adjusted P-value	Old P-value	Old Adjusted P-value	Odds Ratio	Combined Score	Genes
ISL1_27105846_Chip-Seq_CPCs_Mouse	19/1576	1.58e-06	0.00102143	0	0	3.39601	45.3564	SLC16A1;KRT8;SLC2A3;SMAD7;RASGRP3;BAMBI;COBLL1;NFKBIZ;CREB3L2;PKP2;CHST15;BEND4;TACC1;PTGFRN;PITX2;WNT2;MEF2D;FGFR2;CAR4
TCFAP2C_20176728_ChIP-ChIP_TROPHOBLAST_STEM_CELLS_Mouse	24/2667	8.47e-06	0.00273183	0	0	2.53489	29.6047	PDGFRB;SLC16A1;OAT;PLEKHA2;KRT8;SLC40A1;ATP1A1;OAZ2;TPCN1;ABLIM1;KRT18;BAMBI;COBLL1;NFKBIZ;CREB3L2;PKP2;DAG1;SRPRB;DSG2;IL6ST;GPRC5C;SKIL;MEF2D;FGFR2
EP300_21415370_ChIP-Seq_HL-1_Mouse	14/1014	1.09e-05	0.00234227	0	0	3.88921	44.4431	SLC16A1;ATP1A1;SMAD7;RASGRP3;ABLIM1;BAMBI;COBLL1;CREB3L2;PKP2;PDE4B;DAG1;LRRFIP1;IL6ST;CGNL1
EOMES_21245162_ChIP-Seq_HESCs_Human	13/932	2.12e-05	0.00341529	0	0	3.92915	42.2873	OAT;CCDC47;ATP1A1;ZMPSTE24;MFAP4;ABLIM1;P4HA2;PDE4B;IL6ST;PITX2;LEFTY2;CGNL1;PAG1
SOX9_25088423_ChIP-ChIP_EMBRYONIC_GONADS_Mouse	19/1903	2.44e-05	0.00314149	0	0	2.81246	29.8764	PDGFRB;PLEKHA2;AK1;MFAP4;ABLIM1;ADAMTS2;KRT18;BAMBI;P4HA2;TMEM88;BBX;NUCB1;DSG2;PTGFRN;SFT2D2;PITX2;WNT2;RCOR1;CAR4
FOXM1_26456572_ChIP-Seq_MCF-7_Human	19/2000	4.85e-05	0.00521589	0	0	2.67606	26.5827	CCDC47;KRT8;SLC40A1;CLCN3;TPCN1;RASGRP3;ABLIM1;KRT18;TAOK3;BAMBI;NFKBIZ;CREB3L2;PDE4B;CHST15;TACC1;IL6ST;WNT2;PAG1;FGFR2
KDM2B_26808549_Chip-Seq_REH_Human	19/2000	4.85e-05	0.00447076	0	0	2.67606	26.5827	OAT;SLC40A1;ATP1A1;RASGRP3;ADAMTS2;3632451O06RIK;BAMBI;NFKBIZ;CREB3L2;BBX;SRPRB;DSG2;TACC1;LRRFIP1;PITX2;WNT2;LEFTY2;CGNL1;PAG1
WT1_25993318_ChIP-Seq_PODOCYTE_Human	26/3464	7.9e-05	0.00637075	0	0	2.1143	19.9714	LRPAP1;ATP1A1;FAM122B;ABLIM1;ADAMTS2;COBLL1;CREB3L2;DAG1;CHST15;BBX;PIEZO1;PTGFRN;LRRFIP1;PITX2;CGNL1;PAG1;PDGFRB;SLC16A1;PLEKHA2;TPCN1;SMAD7;LMBRD2;GFOD1;TACC1;GPRC5C;FGFR2
HNF4A_19822575_ChIP-Seq_HepG2_Human	37/6083	0.000108	0.00777402	0	0	1.71339	15.6415	CCDC47;SLC40A1;ATP1A1;ZMPSTE24;ABLIM1;ADAMTS2;AS3MT;COBLL1;NFKBIZ;CREB3L2;PDE4B;DAG1;BBX;PTGFRN;LRRFIP1;MEF2D;CGNL1;PDGFRB;PLEKHA2;KRT8;SMARCA1;TPCN1;SMAD7;KRT18;LMBRD2;GFOD1;TAOK3;PKP2;DSG2;IL6ST;SFT2D2;SERINC3;GPRC5C;FRK;NODAL;RCOR1;FGFR2
TBX20_22080862_ChIP-Seq_HEART_Mouse	18/2000	0.000162	0.0104446	0	0	2.53521	22.1282	LRPAP1;SLC16A1;PLEKHA2;SURF4;AK1;TPCN1;ABLIM1;TAOK3;P4HA2;COBLL1;PKP2;DSG2;PTGFRN;LRRFIP1;LEFTY2;MEF2D;CGNL1;CAR4
MTF2_20144788_ChIP-Seq_MESCs_Mouse	22/2981	0.000454	0.0244104	0	0	2.07889	16.0014	PDGFRB;PLEKHA2;KRT8;APLN;SMAD7;ADAMTS2;KRT18;GFOD1;P4HA2;COBLL1;BBX;LRRFIP1;SERINC3;PITX2;DGKK;GPRC5C;WNT2;CGNL1;PAG1;RCOR1;FGFR2;CAR4
FOXA1_21915096_ChIP-Seq_LNCaP-1F5_Human	17/2000	0.000504	0.0250099	0	0	2.39437	18.1799	SURF4;SMARCA1;TPCN1;SMAD7;KRT18;TAOK3;BAMBI;TMEM88;COBLL1;BBX;LRRFIP1;SERINC3;PITX2;GPRC5C;SKIL;MEF2D;FGFR2
PPARA_22158963_ChIP-Seq_LIVER_Mouse	17/2000	0.000504	0.0232235	0	0	2.39437	18.1799	PDGFRB;KRT8;OAZ2;TPCN1;KRT18;GFOD1;TMEM88;COBLL1;PKP2;LRRFIP1;SFT2D2;GPRC5C;MEF2D;CGNL1;PAG1;NODAL;RCOR1
SMAD4_19686287_ChIP-ChIP_HaCaT_Human	7/405	0.000578	0.0248678	0	0	4.86872	36.2982	ABLIM1;SLC16A1;CCDC47;DSG2;PTGFRN;SKIL;SMAD7
TCF3_18347094_ChIP-ChIP_MESCs_Mouse	18/2221	0.000589	0.0237458	0	0	2.28295	16.9783	PDGFRB;LRPAP1;KRT8;SLC2A3;SMAD7;ABLIM1;LMBRD2;DAG1;PTGFRN;IL6ST;PITX2;GPRC5C;SKIL;LEFTY2;MEF2D;PAG1;NODAL;FGFR2
****
Full table (terms selected above for plotting are in bold):
Term	Overlap	P-value	Adjusted P-value	Old P-value	Old Adjusted P-value	Odds Ratio	Combined Score	Genes
ISL1_27105846_Chip-Seq_CPCs_Mouse	19/1576	1.58361e-06	0.00102143	0	0	3.39601	45.3564	SLC16A1;KRT8;SLC2A3;SMAD7;RASGRP3;BAMBI;COBLL1;NFKBIZ;CREB3L2;PKP2;CHST15;BEND4;TACC1;PTGFRN;PITX2;WNT2;MEF2D;FGFR2;CAR4
TCFAP2C_20176728_ChIP-ChIP_TROPHOBLAST_STEM_CELLS_Mouse	24/2667	8.4708e-06	0.00273183	0	0	2.53489	29.6047	PDGFRB;SLC16A1;OAT;PLEKHA2;KRT8;SLC40A1;ATP1A1;OAZ2;TPCN1;ABLIM1;KRT18;BAMBI;COBLL1;NFKBIZ;CREB3L2;PKP2;DAG1;SRPRB;DSG2;IL6ST;GPRC5C;SKIL;MEF2D;FGFR2
EP300_21415370_ChIP-Seq_HL-1_Mouse	14/1014	1.08943e-05	0.00234227	0	0	3.88921	44.4431	SLC16A1;ATP1A1;SMAD7;RASGRP3;ABLIM1;BAMBI;COBLL1;CREB3L2;PKP2;PDE4B;DAG1;LRRFIP1;IL6ST;CGNL1
EOMES_21245162_ChIP-Seq_HESCs_Human	13/932	2.11801e-05	0.00341529	0	0	3.92915	42.2873	OAT;CCDC47;ATP1A1;ZMPSTE24;MFAP4;ABLIM1;P4HA2;PDE4B;IL6ST;PITX2;LEFTY2;CGNL1;PAG1
SOX9_25088423_ChIP-ChIP_EMBRYONIC_GONADS_Mouse	19/1903	2.43526e-05	0.00314149	0	0	2.81246	29.8764	PDGFRB;PLEKHA2;AK1;MFAP4;ABLIM1;ADAMTS2;KRT18;BAMBI;P4HA2;TMEM88;BBX;NUCB1;DSG2;PTGFRN;SFT2D2;PITX2;WNT2;RCOR1;CAR4
FOXM1_26456572_ChIP-Seq_MCF-7_Human	19/2000	4.85199e-05	0.00521589	0	0	2.67606	26.5827	CCDC47;KRT8;SLC40A1;CLCN3;TPCN1;RASGRP3;ABLIM1;KRT18;TAOK3;BAMBI;NFKBIZ;CREB3L2;PDE4B;CHST15;TACC1;IL6ST;WNT2;PAG1;FGFR2
KDM2B_26808549_Chip-Seq_REH_Human	19/2000	4.85199e-05	0.00447076	0	0	2.67606	26.5827	OAT;SLC40A1;ATP1A1;RASGRP3;ADAMTS2;3632451O06RIK;BAMBI;NFKBIZ;CREB3L2;BBX;SRPRB;DSG2;TACC1;LRRFIP1;PITX2;WNT2;LEFTY2;CGNL1;PAG1
WT1_25993318_ChIP-Seq_PODOCYTE_Human	26/3464	7.90171e-05	0.00637075	0	0	2.1143	19.9714	LRPAP1;ATP1A1;FAM122B;ABLIM1;ADAMTS2;COBLL1;CREB3L2;DAG1;CHST15;BBX;PIEZO1;PTGFRN;LRRFIP1;PITX2;CGNL1;PAG1;PDGFRB;SLC16A1;PLEKHA2;TPCN1;SMAD7;LMBRD2;GFOD1;TACC1;GPRC5C;FGFR2
HNF4A_19822575_ChIP-Seq_HepG2_Human	37/6083	0.000108475	0.00777402	0	0	1.71339	15.6415	CCDC47;SLC40A1;ATP1A1;ZMPSTE24;ABLIM1;ADAMTS2;AS3MT;COBLL1;NFKBIZ;CREB3L2;PDE4B;DAG1;BBX;PTGFRN;LRRFIP1;MEF2D;CGNL1;PDGFRB;PLEKHA2;KRT8;SMARCA1;TPCN1;SMAD7;KRT18;LMBRD2;GFOD1;TAOK3;PKP2;DSG2;IL6ST;SFT2D2;SERINC3;GPRC5C;FRK;NODAL;RCOR1;FGFR2
TBX20_22080862_ChIP-Seq_HEART_Mouse	18/2000	0.000161932	0.0104446	0	0	2.53521	22.1282	LRPAP1;SLC16A1;PLEKHA2;SURF4;AK1;TPCN1;ABLIM1;TAOK3;P4HA2;COBLL1;PKP2;DSG2;PTGFRN;LRRFIP1;LEFTY2;MEF2D;CGNL1;CAR4
TBX20_22328084_ChIP-Seq_HEART_Mouse	18/2000	0.000161932	0.00949508	0	0	2.53521	22.1282	LRPAP1;SLC16A1;PLEKHA2;SURF4;AK1;TPCN1;ABLIM1;TAOK3;P4HA2;COBLL1;PKP2;DSG2;PTGFRN;LRRFIP1;LEFTY2;MEF2D;CGNL1;CAR4
MTF2_20144788_ChIP-Seq_MESCs_Mouse	22/2981	0.000454146	0.0244104	0	0	2.07889	16.0014	PDGFRB;PLEKHA2;KRT8;APLN;SMAD7;ADAMTS2;KRT18;GFOD1;P4HA2;COBLL1;BBX;LRRFIP1;SERINC3;PITX2;DGKK;GPRC5C;WNT2;CGNL1;PAG1;RCOR1;FGFR2;CAR4
FOXA1_21915096_ChIP-Seq_LNCaP-1F5_Human	17/2000	0.000504076	0.0250099	0	0	2.39437	18.1799	SURF4;SMARCA1;TPCN1;SMAD7;KRT18;TAOK3;BAMBI;TMEM88;COBLL1;BBX;LRRFIP1;SERINC3;PITX2;GPRC5C;SKIL;MEF2D;FGFR2
PPARA_22158963_ChIP-Seq_LIVER_Mouse	17/2000	0.000504076	0.0232235	0	0	2.39437	18.1799	PDGFRB;KRT8;OAZ2;TPCN1;KRT18;GFOD1;TMEM88;COBLL1;PKP2;LRRFIP1;SFT2D2;GPRC5C;MEF2D;CGNL1;PAG1;NODAL;RCOR1
SMAD4_19686287_ChIP-ChIP_HaCaT_Human	7/405	0.00057832	0.0248678	0	0	4.86872	36.2982	ABLIM1;SLC16A1;CCDC47;DSG2;PTGFRN;SKIL;SMAD7
TCF3_18347094_ChIP-ChIP_MESCs_Mouse	18/2221	0.000589042	0.0237458	0	0	2.28295	16.9783	PDGFRB;LRPAP1;KRT8;SLC2A3;SMAD7;ABLIM1;LMBRD2;DAG1;PTGFRN;IL6ST;PITX2;GPRC5C;SKIL;LEFTY2;MEF2D;PAG1;NODAL;FGFR2
NANOG_18347094_ChIP-ChIP_MESCs_Mouse	16/1908	0.000885027	0.033579	0	0	2.36218	16.6059	LRPAP1;PLEKHA2;KRT8;ATP1A1;CLCN3;SMAD7;ABLIM1;LMBRD2;NFKBIZ;DAG1;PTGFRN;IL6ST;LEFTY2;MEF2D;NODAL;FGFR2
NR3C1_23031785_ChIP-Seq_PC12_Mouse	10/918	0.00143661	0.0514786	0	0	3.06852	20.0849	GFOD1;BAMBI;P4HA2;CREB3L2;KRT8;APLNR;PDE4B;BBX;IL6ST;FRK
CEBPB_21427703_ChIP-Seq_3T3-L1_Mouse	16/2000	0.00146066	0.0495857	0	0	2.25352	14.7129	PDGFRB;OAT;CCDC47;SURF4;AK1;ATP1A1;OAZ2;SMAD7;COBLL1;NFKBIZ;DAG1;NUCB1;IL6ST;SKIL;LEFTY2;MEF2D
FOXA1_26743006_Chip-Seq_LNCaP-abl_Human	16/2000	0.00146066	0.0471064	0	0	2.25352	14.7129	SLC16A1;SLC2A3;TPCN1;ZMPSTE24;SMAD7;KRT18;TAOK3;COBLL1;NFKBIZ;APLNR;BBX;IL6ST;GPRC5C;SKIL;MEF2D;RCOR1
NANOG_18692474_ChIP-Seq_MESCs_Mouse	21/3052	0.00160871	0.0494103	0	0	1.93823	12.4674	LRPAP1;PLEKHA2;KRT8;SLC2A3;ATP1A1;CLCN3;OAZ2;SMAD7;ABLIM1;LMBRD2;GFOD1;CREB3L2;PTGFRN;IL6ST;PITX2;SKIL;LEFTY2;MEF2D;CGNL1;NODAL;FGFR2
GATA4_21415370_ChIP-Seq_HL-1_Mouse	16/2039	0.00178709	0.0523943	0	0	2.21042	13.9857	OAT;PLEKHA2;AK1;ATP1A1;CLCN3;RASGRP3;ABLIM1;NFKBIZ;CCNG1;PDE4B;DAG1;NUCB1;TACC1;LRRFIP1;IL6ST;SERINC3
SMARCA4_20176728_ChIP-ChIP_TSCs_Mouse	11/1118	0.0018532	0.0519701	0	0	2.77155	17.4354	ABLIM1;KRT18;LMBRD2;PLEKHA2;BAMBI;CREB3L2;KRT8;SLC40A1;DSG2;OAZ2;SMAD7
NR0B1_18358816_ChIP-ChIP_MESCs_Mouse	14/1691	0.00221323	0.0594807	0	0	2.33215	14.2571	PDGFRB;OAT;AK1;SLC2A3;ATP1A1;OAZ2;SMAD7;LMBRD2;COBLL1;PTGFRN;IL6ST;LEFTY2;MEF2D;NODAL
EP300_20729851_ChIP-Seq_FORBRAIN_MIDBRAIN_LIMB_HEART_Mouse	16/2093	0.00233959	0.0603615	0	0	2.15339	13.0447	PDGFRB;AK1;KRT8;ATP1A1;OAZ2;TPCN1;SMAD7;ABLIM1;P4HA2;NFKBIZ;TACC1;SKIL;MEF2D;PAG1;FGFR2;CAR4
ZNF217_24962896_ChIP-Seq_MCF-7_Human	13/1522	0.0024728	0.0613445	0	0	2.40603	14.4419	KRT8;SLC40A1;TPCN1;SMAD7;ABLIM1;KRT18;BAMBI;COBLL1;CREB3L2;PKP2;PTGFRN;IL6ST;FGFR2
CTNNB1_24651522_ChIP-Seq_LGR5+_INTESTINAL_STEM_Human	4/162	0.00264402	0.0631628	0	0	6.95531	41.2829	SLC16A1;PKP2;PAG1;SMAD7
SALL4_18804426_ChIP-ChIP_XEN_Mouse	10/1005	0.00279172	0.0643093	0	0	2.80289	16.484	LRPAP1;PLEKHA2;P4HA2;BBX;IL6ST;SFT2D2;PITX2;CLCN3;EDA2R;CAR4
SOX2_20726797_ChIP-Seq_SW620_Human	18/2564	0.00306549	0.0681808	0	0	1.97754	11.4451	OAT;SLC40A1;SLC2A3;SMARCA1;SMAD7;ABLIM1;BAMBI;P4HA2;COBLL1;NFKBIZ;TACC1;LRRFIP1;IL6ST;PITX2;SKIL;FRK;CGNL1;FGFR2
TFAP2C_20629094_ChIP-Seq_MCF-7_Human	11/1203	0.00327629	0.0704403	0	0	2.57572	14.7358	GFOD1;TAOK3;P4HA2;CCDC47;PKP2;DAG1;TACC1;ATP1A1;LRRFIP1;MEF2D;FGFR2
TCF3_18467660_ChIP-ChIP_MESCs_Mouse	12/1388	0.00334112	0.0695168	0	0	2.43536	13.8851	LRPAP1;P4HA2;COBLL1;DAG1;PTGFRN;IL6ST;SFT2D2;SKIL;LEFTY2;NODAL;FGFR2;SMAD7
NANOG_18692474_ChIP-Seq_MEFs_Mouse	15/1989	0.00373159	0.0752149	0	0	2.12436	11.8771	LRPAP1;KRT8;SLC2A3;ATP1A1;CLCN3;OAZ2;SMAD7;PTGFRN;IL6ST;PITX2;SKIL;MEF2D;CGNL1;NODAL;FGFR2
FOXO1_25302145_ChIP-Seq_T-LYMPHOCYTE_Mouse	15/2000	0.00393149	0.0768428	0	0	2.11268	11.7016	SMARCA1;TPCN1;APLN;SMAD7;FAM122B;COBLL1;NFKBIZ;BBX;BEND4;TACC1;LRRFIP1;IL6ST;SKIL;MEF2D;PAG1
TCF21_26020271_ChIP-Seq_SMOOTH_MUSCLE_Human	15/2000	0.00393149	0.0745827	0	0	2.11268	11.7016	PDGFRB;PLEKHA2;AK1;OAZ2;MFAP4;ADAMTS2;P4HA2;NFKBIZ;CREB3L2;PDE4B;TACC1;LRRFIP1;SERINC3;MEF2D;NODAL
GATA6_25053715_ChIP-Seq_YYC3_Human	15/2000	0.00393149	0.0724518	0	0	2.11268	11.7016	OAT;CCDC47;KRT8;ATP1A1;SMAD7;RASGRP3;KRT18;BAMBI;COBLL1;PKP2;NUCB1;PTGFRN;SFT2D2;SERINC3;GPRC5C
FOXA1_25552417_ChIP-Seq_VCAP_Human	15/2000	0.00393149	0.0704392	0	0	2.11268	11.7016	SLC2A3;SMARCA1;CLCN3;TPCN1;SMAD7;RASGRP3;KRT18;TAOK3;COBLL1;PKP2;IL6ST;SERINC3;GPRC5C;FRK;CGNL1
MYC_27129775_Chip-Seq_CORNEA_Mouse	15/2000	0.00393149	0.0685355	0	0	2.11268	11.7016	PDGFRB;OAT;AK1;ATP1A1;APLN;RASGRP3;MFAP4;ADAMTS2;KRT18;NFKBIZ;PDE4B;BBX;TACC1;LRRFIP1;NODAL
RING1B_27294783_Chip-Seq_ESCs_Mouse	15/2000	0.00393149	0.0667319	0	0	2.11268	11.7016	KRT8;ADAMTS2;KRT18;BBX;LRRFIP1;IL6ST;SFT2D2;PITX2;GPRC5C;WNT2;LEFTY2;MEF2D;NODAL;RCOR1;FGFR2
ZFP281_18757296_ChIP-ChIP_E14_Mouse	15/2004	0.00400634	0.0662588	0	0	2.10846	11.6384	PLEKHA2;AK1;SLC2A3;SMARCA1;OAZ2;SMAD7;GFOD1;TMEM88;DAG1;GPRC5C;SKIL;LEFTY2;MEF2D;RCOR1;FGFR2
ZFP281_18358816_ChIP-ChIP_MESCs_Mouse	7/578	0.00436878	0.0704465	0	0	3.41147	18.5355	LMBRD2;DAG1;GPRC5C;SKIL;LEFTY2;MEF2D;SMAD7
NUCKS1_24931609_ChIP-Seq_HEPATOCYTES_Mouse	7/588	0.00479361	0.0754116	0	0	3.35345	17.909	BAMBI;KRT8;IL6ST;SKIL;MEF2D;PAG1;SMAD7
TCF3_18692474_ChIP-Seq_MEFs_Mouse	8/745	0.00479678	0.0736648	0	0	3.02486	16.1522	LRPAP1;DAG1;IL6ST;PITX2;CGNL1;NODAL;FGFR2;SMAD7
SMAD3_21741376_ChIP-Seq_HESCs_Human	12/1460	0.00501487	0.075223	0	0	2.31526	12.2601	COBLL1;CCNG1;PDE4B;TACC1;LRRFIP1;SERINC3;PITX2;LEFTY2;CGNL1;NODAL;FGFR2;SMAD7
WT1_19549856_ChIP-ChIP_CCG9911_Human	4/199	0.00549682	0.0805784	0	0	5.66211	29.4633	P4HA2;TACC1;SLC2A3;PAG1
SMAD1_18555785_ChIP-Seq_MESCs_Mouse	7/610	0.00583783	0.0836755	0	0	3.23251	16.6261	SLC2A3;IL6ST;CGNL1;NODAL;FGFR2;APLN;SMAD7
ESR1_22446102_ChIP-Seq_UTERUS_Mouse	14/1916	0.00680189	0.0953744	0	0	2.05828	10.272	PLEKHA2;KRT8;EDA2R;SMAD7;ABLIM1;ADAMTS2;GFOD1;TACC1;PTGFRN;IL6ST;PITX2;GPRC5C;CGNL1;PAG1
TCF3_18692474_ChIP-Seq_MESCs_Mouse	11/1351	0.00776866	0.106612	0	0	2.29355	11.1413	LRPAP1;LMBRD2;GFOD1;DAG1;IL6ST;PITX2;LEFTY2;CGNL1;NODAL;FGFR2;SMAD7
GATA1_21571218_ChIP-Seq_MEGAKARYOCYTES_Human	17/2601	0.00840711	0.112971	0	0	1.84111	8.79808	SLC16A1;PLEKHA2;AK1;SLC40A1;SLC2A3;CLCN3;OAZ2;TPCN1;ABLIM1;GFOD1;P4HA2;NFKBIZ;CCNG1;DAG1;IL6ST;MEF2D;RCOR1
MEIS1_26923725_Chip-Seq_HEMOGENIC-ENDOTHELIUM_Mouse	10/1196	0.00934412	0.122999	0	0	2.35527	11.0062	KRT18;OAT;BAMBI;CREB3L2;APLNR;SRPRB;WNT2;RCOR1;FGFR2;SMAD7
SOX2_18692474_ChIP-Seq_MEFs_Mouse	14/1991	0.00944121	0.121792	0	0	1.98074	9.23556	LRPAP1;SLC16A1;SLC2A3;ATP1A1;CLCN3;SMAD7;PTGFRN;IL6ST;PITX2;SKIL;MEF2D;CGNL1;NODAL;FGFR2
SMAD3_22036565_ChIP-Seq_ESCs_Mouse	9/1020	0.00980387	0.12399	0	0	2.4855	11.4954	GFOD1;NUCB1;IL6ST;PITX2;SKIL;LEFTY2;NODAL;FGFR2;SMAD7
RXR_22158963_ChIP-Seq_LIVER_Mouse	14/2000	0.0098064	0.121637	0	0	1.97183	9.11917	OAT;SLC40A1;CLCN3;TPCN1;AS3MT;KRT18;GFOD1;NFKBIZ;PKP2;DSG2;LRRFIP1;IL6ST;MEF2D;NODAL
KDM2B_26808549_Chip-Seq_SUP-B15_Human	14/2000	0.0098064	0.119342	0	0	1.97183	9.11917	PLEKHA2;AK1;ATP1A1;TPCN1;SMAD7;ABLIM1;NFKBIZ;CHST15;BBX;TACC1;GPRC5C;SKIL;PAG1;RCOR1
P300_27058665_Chip-Seq_ZR-75-30cells_Human	14/2000	0.0098064	0.117132	0	0	1.97183	9.11917	SLC16A1;OAT;KRT8;SLC2A3;ATP1A1;CLCN3;SMAD7;BAMBI;PKP2;PDE4B;PTGFRN;SFT2D2;MEF2D;RCOR1
RUNX1_27514584_Chip-Seq_MCF-7_Human	14/2000	0.0098064	0.115002	0	0	1.97183	9.11917	KRT8;SMARCA1;TPCN1;ZMPSTE24;SMAD7;ABLIM1;KRT18;TAOK3;COBLL1;SERINC3;GPRC5C;MEF2D;RCOR1;FGFR2
ASH2L_23239880_ChIP-Seq_MESCs_Mouse	20/3336	0.0104632	0.120514	0	0	1.68879	7.7007	OAT;PLEKHA2;SLC40A1;ATP1A1;OAZ2;ZMPSTE24;SMAD7;ABLIM1;GFOD1;BAMBI;CREB3L2;DAG1;SRPRB;PTGFRN;IL6ST;SERINC3;GPRC5C;SKIL;RCOR1;CAR4
FOXP2_23625967_ChIP-Seq_PFSK-1_AND_SK-N-MC_Human	8/863	0.011228	0.127053	0	0	2.61126	11.7229	PDGFRB;SLC16A1;KRT18;SERINC3;SKIL;TPCN1;ZMPSTE24;SMAD7
SOX2_19030024_ChIP-ChIP_MESCs_Mouse	8/863	0.011228	0.124863	0	0	2.61126	11.7229	LRPAP1;LMBRD2;IL6ST;SERINC3;DGKK;NODAL;FGFR2;TPCN1
RNF2_27304074_Chip-Seq_NSC_Mouse	9/1052	0.0118434	0.129475	0	0	2.4099	10.6903	GFOD1;SLC40A1;PDE4B;SLC2A3;SMARCA1;PITX2;GPRC5C;PAG1;SMAD7
ERG_20517297_ChIP-Seq_VCAP_Human	9/1062	0.0125421	0.134828	0	0	2.3872	10.4528	MFAP4;KRT18;TAOK3;PLEKHA2;BBX;NUCB1;TACC1;SLC2A3;PAG1
WT1_20215353_ChIP-ChIP_NEPHRON_PROGENITOR_Mouse	12/1663	0.0135511	0.143287	0	0	2.03264	8.74297	PLEKHA2;COBLL1;BBX;PITX2;GPRC5C;SKIL;MEF2D;CGNL1;PAG1;RCOR1;FGFR2;SMAD7
SOX2_21211035_ChIP-Seq_LN229_Gbm	20/3420	0.0136387	0.141886	0	0	1.64731	7.07494	LRPAP1;SLC16A1;SMARCA1;TPCN1;RASGRP3;TAOK3;BAMBI;COBLL1;CCNG1;CREB3L2;PDE4B;DAG1;SRPRB;PTGFRN;PITX2;GPRC5C;MEF2D;FRK;RCOR1;FGFR2
FOXA2_19822575_ChIP-Seq_HepG2_Human	18/2968	0.0139584	0.142908	0	0	1.70836	7.29757	SMARCA1;TPCN1;ABLIM1;KRT18;GFOD1;COBLL1;CREB3L2;BBX;DSG2;LRRFIP1;SERINC3;PITX2;MEF2D;FRK;CGNL1;NODAL;RCOR1;FGFR2
POU5F1_18700969_ChIP-ChIP_MESCs_Mouse	6/567	0.0152962	0.154157	0	0	2.98085	12.4604	LRPAP1;PITX2;CLCN3;GPRC5C;MEF2D;RCOR1
EWS-FLI1_20517297_ChIP-Seq_SK-N-MC_Human	6/574	0.0161565	0.160322	0	0	2.9445	12.1473	ADAMTS2;LMBRD2;CCDC47;KRT8;PDE4B;PITX2
POU5F1_18358816_ChIP-ChIP_MESCs_Mouse	7/753	0.0172396	0.168478	0	0	2.61863	10.6331	LRPAP1;LMBRD2;PTGFRN;IL6ST;LEFTY2;NODAL;FGFR2
TP63_22573176_ChIP-Seq_HFKS_Human	23/4229	0.0179661	0.172957	0	0	1.53201	6.15756	LRPAP1;PLEKHA2;SURF4;KRT8;ATP1A1;TPCN1;APLN;ZMPSTE24;SMAD7;ABLIM1;LMBRD2;GFOD1;TMEM88;CREB3L2;PKP2;CHST15;BBX;DSG2;PTGFRN;LRRFIP1;WNT2;LEFTY2;MEF2D
SOX17_20123909_ChIP-Seq_XEN_Mouse	13/1947	0.0185115	0.175587	0	0	1.88083	7.50331	LRPAP1;SLC40A1;CLCN3;ZMPSTE24;P4HA2;NFKBIZ;CREB3L2;BBX;LRRFIP1;PITX2;GPRC5C;FGFR2;CAR4
FOXA1_27197147_Chip-Seq_ENDOMETRIOID-ADENOCARCINOMA_Human	6/594	0.0187988	0.175728	0	0	2.84535	11.3073	KRT18;PTGFRN;SKIL;MEF2D;FGFR2;SMAD7
MECOM_23826213_ChIP-Seq_KASUMI_Mouse	13/1951	0.0187994	0.173223	0	0	1.87697	7.45895	OAT;PLEKHA2;OAZ2;TPCN1;SMAD7;AS3MT;GFOD1;TAOK3;BBX;NUCB1;LRRFIP1;SFT2D2;RCOR1
NACC1_18358816_ChIP-ChIP_MESCs_Mouse	7/769	0.0191162	0.173662	0	0	2.56415	10.1469	LRPAP1;SLC2A3;PTGFRN;IL6ST;LEFTY2;OAZ2;NODAL
SOX2_18692474_ChIP-Seq_MESCs_Mouse	19/3319	0.0202885	0.181751	0	0	1.61257	6.28531	LRPAP1;SLC16A1;PLEKHA2;SLC2A3;ATP1A1;CLCN3;SMAD7;LMBRD2;GFOD1;CREB3L2;PTGFRN;IL6ST;PITX2;SKIL;LEFTY2;MEF2D;CGNL1;NODAL;FGFR2
SOX2_18358816_ChIP-ChIP_MESCs_Mouse	7/785	0.0211329	0.186722	0	0	2.51189	9.68815	LRPAP1;LMBRD2;PTGFRN;IL6ST;LEFTY2;NODAL;FGFR2
TCF4_23295773_ChIP-Seq_U87_Human	21/3812	0.0214378	0.186857	0	0	1.55181	5.96298	SLC16A1;OAT;SLC40A1;SMAD7;RASGRP3;ABLIM1;ADAMTS2;TAOK3;COBLL1;NFKBIZ;PKP2;PDE4B;BBX;BEND4;TACC1;IL6ST;SKIL;FRK;CGNL1;PAG1;RCOR1
TCFCP2L1_18555785_ChIP-Seq_MESCs_Mouse	13/1987	0.0215479	0.185312	0	0	1.84297	7.07234	PLEKHA2;ATP1A1;SMAD7;RASGRP3;AS3MT;BAMBI;COBLL1;NFKBIZ;CCNG1;DAG1;LRRFIP1;PITX2;SKIL
FOXP2_21765815_ChIP-ChIP_NEURO2A_Mouse	9/1164	0.0215513	0.182902	0	0	2.17802	8.35775	3632451O06RIK;CREB3L2;DAG1;SLC2A3;PTGFRN;SMARCA1;PITX2;EDA2R;RASGRP3
STAT3_18555785_ChIP-Seq_MESCs_Mouse	13/1997	0.022363	0.187326	0	0	1.83374	6.96884	OAT;SLC2A3;ATP1A1;EDA2R;SMAD7;ABLIM1;TAOK3;NFKBIZ;CREB3L2;BEND4;DSG2;SERINC3;FRK
RARB_24833708_ChIP-Seq_LIVER_Mouse	13/2000	0.022612	0.186984	0	0	1.83099	6.93811	SLC16A1;AK1;ADAMTS2;LMBRD2;GFOD1;BAMBI;P4HA2;BBX;SERINC3;SKIL;LEFTY2;PAG1;FGFR2
GATA4_25053715_ChIP-Seq_YYC3_Human	13/2000	0.022612	0.184617	0	0	1.83099	6.93811	OAT;KRT8;SLC40A1;ATP1A1;ZMPSTE24;KRT18;LMBRD2;BAMBI;COBLL1;CCNG1;PKP2;SFT2D2;SERINC3
CREB1_26743006_Chip-Seq_LNCaP-abl_Human	13/2000	0.022612	0.182309	0	0	1.83099	6.93811	KRT8;ZMPSTE24;SMAD7;KRT18;TMEM88;PKP2;BEND4;PTGFRN;LRRFIP1;GPRC5C;MEF2D;RCOR1;FGFR2
TAL1_26923725_Chip-Seq_HPCs_Mouse	13/2000	0.022612	0.180058	0	0	1.83099	6.93811	OAT;ATP1A1;CLCN3;SMAD7;MFAP4;LMBRD2;3632451O06RIK;NFKBIZ;APLNR;BEND4;PITX2;CGNL1;CAR4
RACK7_27058665_Chip-Seq_MCF-7_Human	13/2000	0.022612	0.177863	0	0	1.83099	6.93811	KRT8;SLC2A3;ATP1A1;ZMPSTE24;SMAD7;MFAP4;ABLIM1;BAMBI;P4HA2;PKP2;PDE4B;PTGFRN;RCOR1
SOX9_24532713_ChIP-Seq_HFSC_Mouse	10/1384	0.0237862	0.184845	0	0	2.03533	7.6094	ABLIM1;PLEKHA2;BAMBI;TMEM88;AK1;PDE4B;ATP1A1;LRRFIP1;MEF2D;FGFR2
SUZ12_20075857_ChIP-Seq_MESCs_Mouse	23/4356	0.024995	0.191926	0	0	1.48734	5.48693	PLEKHA2;KRT8;APLN;ABLIM1;ADAMTS2;KRT18;GFOD1;P4HA2;COBLL1;PKP2;CHST15;BBX;BEND4;LRRFIP1;PITX2;DGKK;GPRC5C;WNT2;LEFTY2;CGNL1;PAG1;FGFR2;CAR4
OLIG2_23332759_ChIP-Seq_OLIGODENDROCYTES_Mouse	13/2040	0.0261362	0.198328	0	0	1.79508	6.54206	LRPAP1;RASGRP3;KRT18;NFKBIZ;CREB3L2;PDE4B;BBX;TACC1;PTGFRN;IL6ST;CGNL1;NODAL;FGFR2
TP63_23658742_ChIP-Seq_EP156T_Human	20/3652	0.0265861	0.199396	0	0	1.54266	5.5958	OAT;PLEKHA2;KRT8;SLC40A1;ATP1A1;EDA2R;APLN;SMAD7;RASGRP3;ABLIM1;COBLL1;PKP2;DAG1;CHST15;SRPRB;PTGFRN;WNT2;LEFTY2;RCOR1;FGFR2
TAL1_26923725_Chip-Seq_HEMANGIOBLAST_Mouse	10/1413	0.0269856	0.200066	0	0	1.99356	7.20164	LMBRD2;BAMBI;APLNR;SRPRB;IL6ST;LEFTY2;CGNL1;FGFR2;CAR4;SMAD7
HIF1A_21447827_ChIP-Seq_MCF-7_Human	4/321	0.0273219	0.200257	0	0	3.51016	12.6368	P4HA2;TMEM88;PKP2;SLC2A3
GATA2_21666600_ChIP-Seq_HMVEC_Human	7/837	0.0287113	0.208076	0	0	2.35583	8.36429	ABLIM1;KRT18;TAOK3;TMEM88;ATP1A1;PTGFRN;CLCN3
DMRT1_23473982_ChIP-Seq_TESTES_Mouse	13/2072	0.0292399	0.209552	0	0	1.76736	6.24271	PDGFRB;ATP1A1;TPCN1;MFAP4;ABLIM1;AS3MT;KRT18;PDE4B;TACC1;SKIL;MEF2D;PAG1;FGFR2
GF1_26923725_Chip-Seq_HPCs_Mouse	10/1432	0.0292442	0.20728	0	0	1.96711	6.94798	LMBRD2;OAT;BAMBI;APLNR;ATP1A1;WNT2;CGNL1;EDA2R;CAR4;SMAD7
TBX5_21415370_ChIP-Seq_HL-1_Mouse	14/2296	0.0294815	0.206691	0	0	1.71762	6.05289	AK1;SLC40A1;ATP1A1;OAZ2;RASGRP3;ABLIM1;KRT18;LMBRD2;TAOK3;COBLL1;TACC1;SFT2D2;WNT2;MEF2D
MEF2A_21415370_ChIP-Seq_HL-1_Mouse	8/1048	0.0318269	0.220735	0	0	2.15031	7.41306	SLC16A1;BAMBI;CREB3L2;PKP2;TACC1;ATP1A1;LRRFIP1;RASGRP3
RUNX1_26923725_Chip-Seq_HPCs_Mouse	7/859	0.0324149	0.222421	0	0	2.2955	7.87157	BAMBI;CCDC47;PKP2;SERINC3;FRK;CAR4;SMAD7
POU5F1_18347094_ChIP-ChIP_MESCs_Mouse	13/2109	0.0331605	0.225142	0	0	1.73635	5.91471	PDGFRB;LRPAP1;SMAD7;LMBRD2;DAG1;IL6ST;PITX2;SKIL;LEFTY2;MEF2D;NODAL;RCOR1;FGFR2
NANOG_18700969_ChIP-ChIP_MESCs_Mouse	4/344	0.0339789	0.228296	0	0	3.27547	11.0777	LRPAP1;SLC16A1;SLC2A3;PTGFRN
SALL4_18804426_ChIP-ChIP_MESCs_Mouse	8/1062	0.0340466	0.226393	0	0	2.12196	7.17228	LRPAP1;DAG1;IL6ST;LEFTY2;NODAL;RCOR1;FGFR2;SMAD7
NANOG_16153702_ChIP-ChIP_HESCs_Human	11/1686	0.0347246	0.228545	0	0	1.83784	6.17569	KRT18;BAMBI;NFKBIZ;SLC40A1;PITX2;SKIL;LEFTY2;OAZ2;NODAL;FGFR2;EDA2R
PPARD_23208498_ChIP-Seq_MDA-MB-231_Human	5/516	0.0363469	0.236806	0	0	2.72956	9.04751	KRT18;PDE4B;DAG1;CLCN3;RCOR1
KLF4_18358816_ChIP-ChIP_MESCs_Mouse	11/1700	0.0365644	0.23584	0	0	1.8227	6.03074	AK1;KRT8;DSG2;SLC2A3;PTGFRN;LRRFIP1;IL6ST;GPRC5C;LEFTY2;NODAL;SMAD7
SMAD2_18955504_ChIP-ChIP_HaCaT_Human	1936-12-01	0.0389726	0.248885	0	0	1.74601	5.66563	ABLIM1;SLC16A1;COBLL1;KRT8;PKP2;DSG2;PTGFRN;SFT2D2;CLCN3;SKIL;FRK;SMAD7
SMAD3_18955504_ChIP-ChIP_HaCaT_Human	1936-12-01	0.0389726	0.246445	0	0	1.74601	5.66563	ABLIM1;SLC16A1;COBLL1;KRT8;PKP2;DSG2;PTGFRN;SFT2D2;CLCN3;SKIL;FRK;SMAD7
NFE2L2_22581777_ChIP-Seq_LYMPHOBLASTOID_Human	5/527	0.0392326	0.24568	0	0	2.67258	8.65448	ABLIM1;SURF4;CHST15;PIEZO1;TACC1
PPARG_20887899_ChIP-Seq_3T3-L1_Mouse	19/3565	0.0396283	0.245772	0	0	1.50129	4.84649	SLC16A1;KRT8;ABLIM1;ADAMTS2;GFOD1;TAOK3;BAMBI;COBLL1;NFKBIZ;CREB3L2;PDE4B;BBX;BEND4;TACC1;PTGFRN;LRRFIP1;SERINC3;MEF2D;FGFR2
DNAJC2_21179169_ChIP-ChIP_NT2_Human	7/899	0.0399505	0.24541	0	0	2.19336	7.06287	ABLIM1;KRT18;TACC1;LRRFIP1;SMARCA1;GPRC5C;RCOR1
RNF2_18974828_ChIP-Seq_MESCs_Mouse	9/1302	0.0402158	0.244709	0	0	1.94717	6.25721	ADAMTS2;GFOD1;PLEKHA2;P4HA2;PITX2;GPRC5C;PAG1;FGFR2;APLN
EZH2_18974828_ChIP-Seq_MESCs_Mouse	9/1302	0.0402158	0.242422	0	0	1.94717	6.25721	ADAMTS2;GFOD1;PLEKHA2;P4HA2;PITX2;GPRC5C;PAG1;FGFR2;APLN
TCF3/E2A_22897851_ChIP-Seq_JUKARTE6-1_Human	1946-12-01	0.0403065	0.24072	0	0	1.73704	5.57806	ABLIM1;OAT;NFKBIZ;CHST15;BEND4;TACC1;LRRFIP1;LEFTY2;MEF2D;OAZ2;RCOR1;SMAD7
ZIC3_20872845_ChIP-ChIP_MESCs_Mouse	4/365	0.0408174	0.241534	0	0	3.08702	9.87427	BAMBI;DAG1;IL6ST;NODAL
LMO2_20887958_ChIP-Seq_HPC-7_Mouse	11/1741	0.0423511	0.248332	0	0	1.77978	5.62723	PDGFRB;GFOD1;TAOK3;P4HA2;TMEM88;NFKBIZ;AK1;BEND4;CLCN3;LEFTY2;NODAL
EOMES_20176728_ChIP-ChIP_TSCs_Mouse	11/1744	0.0427984	0.248694	0	0	1.77672	5.59888	ABLIM1;SLC16A1;PLEKHA2;SLC40A1;TACC1;SLC2A3;ATP1A1;LRRFIP1;SKIL;FGFR2;SMAD7
RUNX1_20887958_ChIP-Seq_HPC-7_Mouse	8/1120	0.0443747	0.255551	0	0	2.01207	6.26778	PDGFRB;GFOD1;TAOK3;AK1;BEND4;LRRFIP1;MEF2D;RCOR1
OCT4_18692474_ChIP-Seq_MEFs_Mouse	1992-12-01	0.0468644	0.2675	0	0	1.69693	5.19345	LRPAP1;AK1;SLC2A3;ATP1A1;IL6ST;PITX2;CLCN3;SKIL;MEF2D;NODAL;FGFR2;SMAD7
SREBP1_19666523_ChIP-Seq_LIVER_Mouse	6/738	0.0468654	0.26516	0	0	2.29016	7.00899	AS3MT;LMBRD2;GFOD1;TMEM88;CLCN3;PAG1
TAL1_22897851_ChIP-Seq_JUKARTE6-1_Human	2000-12-01	0.0480772	0.26965	0	0	1.69014	5.12949	ABLIM1;SLC16A1;TAOK3;CCDC47;COBLL1;KRT8;BEND4;ATP1A1;CLCN3;LEFTY2;MEF2D;PAG1
KLF5_25053715_ChIP-Seq_YYC3_Human	2000-12-01	0.0480772	0.267326	0	0	1.69014	5.12949	KRT18;TAOK3;CCDC47;NFKBIZ;KRT8;BBX;SRPRB;DSG2;ATP1A1;LRRFIP1;PITX2;SKIL
E2F1_18555785_Chip-Seq_ESCs_Mouse	2000-12-01	0.0480772	0.265041	0	0	1.69014	5.12949	COBLL1;APLNR;SLC40A1;PDE4B;ATP1A1;PTGFRN;LRRFIP1;SFT2D2;PITX2;SKIL;LEFTY2;PAG1
NELFA_20434984_ChIP-Seq_ESCs_Mouse	2000-12-01	0.0480772	0.262795	0	0	1.69014	5.12949	LRPAP1;SLC16A1;NFKBIZ;CCNG1;CREB3L2;SURF4;SLC2A3;SFT2D2;SERINC3;CLCN3;NODAL;TPCN1
LDB1_21186366_ChIP-Seq_BM-HSCs_Mouse	2000-12-01	0.0480772	0.260586	0	0	1.69014	5.12949	P4HA2;TMEM88;SRPRB;BEND4;DGKK;SKIL;LEFTY2;MEF2D;RCOR1;CAR4;TPCN1;SMAD7
FOXH1_21741376_ChIP-Seq_ESCs_Human	2000-12-01	0.0480772	0.258415	0	0	1.69014	5.12949	PDGFRB;MFAP4;SLC16A1;NFKBIZ;CCNG1;CHST15;ATP1A1;LRRFIP1;PITX2;NODAL;FGFR2;SMAD7
TBL1_22424771_ChIP-Seq_293T_Human	2000-12-01	0.0480772	0.256279	0	0	1.69014	5.12949	ABLIM1;SLC16A1;OAT;TAOK3;BAMBI;PKP2;PDE4B;CHST15;ATP1A1;PTGFRN;FGFR2;ZMPSTE24
GATA3_24758297_ChIP-Seq_MCF-7_Human	2000-12-01	0.0480772	0.254178	0	0	1.69014	5.12949	FAM122B;MFAP4;KRT18;TAOK3;CCDC47;COBLL1;KRT8;PKP2;SLC2A3;LRRFIP1;APLN;SMAD7
CREB1_26743006_Chip-Seq_LNCaP_Human	2000-12-01	0.0480772	0.252112	0	0	1.69014	5.12949	LMBRD2;OAT;TMEM88;SURF4;PDE4B;NUCB1;ATP1A1;LRRFIP1;GPRC5C;MEF2D;FGFR2;SMAD7
KLF4_26769127_Chip-Seq_PDAC-Cell_line_Human	2000-12-01	0.0480772	0.250079	0	0	1.69014	5.12949	SLC16A1;KRT18;BAMBI;KRT8;PKP2;ATP1A1;PTGFRN;SFT2D2;MEF2D;RCOR1;TPCN1;SMAD7
UTX_26944678_Chip-Seq_JUKART_Human	2000-12-01	0.0480772	0.248078	0	0	1.69014	5.12949	PDGFRB;MFAP4;ABLIM1;SLC16A1;SURF4;PDE4B;SLC2A3;LRRFIP1;CLCN3;MEF2D;PAG1;ZMPSTE24
E2A_27217539_Chip-Seq_RAMOS-Cell_line_Human	2000-12-01	0.0480772	0.246109	0	0	1.69014	5.12949	GFOD1;P4HA2;TMEM88;CREB3L2;DAG1;CHST15;LRRFIP1;LEFTY2;MEF2D;PAG1;RCOR1;RASGRP3
PBX_27287812_Chip-Seq_EMBYONIC-LIMB_Mouse	2000-12-01	0.0480772	0.244171	0	0	1.69014	5.12949	LRPAP1;ABLIM1;GFOD1;CREB3L2;AK1;BBX;SRPRB;PTGFRN;LEFTY2;FGFR2;EDA2R;TPCN1
SOX2_27498859_Chip-Seq_STOMACH_Mouse	2000-12-01	0.0480772	0.242264	0	0	1.69014	5.12949	KRT18;OAT;GFOD1;COBLL1;NFKBIZ;KRT8;DAG1;LRRFIP1;SFT2D2;CLCN3;PAG1;SMAD7
NR1I2_20693526_ChIP-Seq_LIVER_Mouse	7/939	0.0485629	0.242815	0	0	2.09993	6.35206	ABLIM1;OAT;COBLL1;IL6ST;CLCN3;MEF2D;PAG1
SCL_21571218_ChIP-Seq_MEGAKARYOCYTES_Human	11/1784	0.0490828	0.243526	0	0	1.73688	5.23538	LRPAP1;ADAMTS2;CCNG1;AK1;DAG1;SLC2A3;IL6ST;GPRC5C;PAG1;TPCN1;RASGRP3
STAT3_24763339_ChIP-Seq_IMN-ESCs_Mouse	11/1788	0.0497445	0.244925	0	0	1.73299	5.20046	LRPAP1;BAMBI;P4HA2;KRT8;SLC2A3;PTGFRN;IL6ST;WNT2;SKIL;NODAL;SMAD7
LYL1_20887958_ChIP-Seq_HPC-7_Mouse	6/752	0.0505154	0.246836	0	0	2.24753	6.70994	PDGFRB;KRT18;GFOD1;TMEM88;CREB3L2;LEFTY2
KLF5_18264089_ChIP-ChIP_MESCs_Mouse	2/103	0.0518809	0.251603	0	0	5.46971	16.1838	SLC2A3;LEFTY2
KLF2_18264089_ChIP-ChIP_MESCs_Mouse	2/103	0.0518809	0.249725	0	0	5.46971	16.1838	SLC2A3;LEFTY2
STAT3_1855785_ChIP-Seq_MESCs_Mouse	5/572	0.0524768	0.250723	0	0	2.46233	7.25742	SMARCA1;IL6ST;LEFTY2;ZMPSTE24;SMAD7
KLF4_18264089_ChIP-ChIP_MESCs_Mouse	2/104	0.0527797	0.250316	0	0	5.41712	15.9351	SLC2A3;LEFTY2
SMAD4_21741376_ChIP-Seq_HESCs_Human	15/2738	0.0551101	0.25946	0	0	1.54323	4.47292	SLC2A3;OAZ2;SMAD7;ABLIM1;BAMBI;COBLL1;CCNG1;LRRFIP1;SERINC3;PITX2;SKIL;LEFTY2;PAG1;NODAL;FGFR2
HOXB4_20404135_ChIP-ChIP_EML_Mouse	11/1824	0.0559785	0.261639	0	0	1.69879	4.89725	LRPAP1;AS3MT;SLC16A1;CCNG1;DAG1;BBX;NUCB1;SRPRB;LRRFIP1;CLCN3;MEF2D
GATA1_19941827_ChIP-Seq_MEL_Mouse	11/1834	0.0578004	0.268211	0	0	1.68953	4.81643	ABLIM1;AS3MT;GFOD1;TAOK3;P4HA2;CCDC47;SLC2A3;ATP1A1;CLCN3;MEF2D;CGNL1
SMAD3_21741376_ChIP-Seq_EPCs_Human	10/1613	0.0579196	0.266844	0	0	1.74637	4.9749	PLEKHA2;CCNG1;SLC40A1;PDE4B;BEND4;SMARCA1;PITX2;OAZ2;FGFR2;SMAD7
SRF_21415370_ChIP-Seq_HL-1_Mouse	10/1634	0.0621535	0.284319	0	0	1.72393	4.78933	LRPAP1;ABLIM1;OAT;PLEKHA2;AK1;PDE4B;NUCB1;SRPRB;SERINC3;RASGRP3
YAP1_20516196_ChIP-Seq_MESCs_Mouse	13/2329	0.0647339	0.294038	0	0	1.57234	4.30422	KRT8;SLC40A1;SLC2A3;ATP1A1;ADAMTS2;P4HA2;PDE4B;TACC1;PTGFRN;DGKK;SKIL;MEF2D;FGFR2
NANOG_18358816_ChIP-ChIP_MESCs_Mouse	8/1232	0.0697999	0.314832	0	0	1.82916	4.86944	LRPAP1;LMBRD2;PTGFRN;IL6ST;LEFTY2;OAZ2;NODAL;FGFR2
POU5F1_16153702_ChIP-ChIP_HESCs_Human	5/622	0.0699361	0.313255	0	0	2.26439	6.02367	BAMBI;SKIL;LEFTY2;FGFR2;ZMPSTE24
TCF7L2_21901280_ChIP-Seq_H4IIE_Rat	7/1023	0.070313	0.312772	0	0	1.9275	5.11712	OAT;P4HA2;CREB3L2;PDE4B;TACC1;GPRC5C;SMAD7
MEIS1_20887958_ChIP-Seq_HPC-7_Mouse	9/1452	0.0706611	0.312167	0	0	1.74601	4.62669	PDGFRB;GFOD1;TAOK3;NFKBIZ;LRRFIP1;SKIL;RCOR1;SMAD7;RASGRP3
TP53_18474530_ChIP-ChIP_U2OS_Human	6/827	0.073018	0.320385	0	0	2.0437	5.34847	COBLL1;APLNR;PTGFRN;SMARCA1;FGFR2;EDA2R
JARID2_20075857_ChIP-Seq_MESCs_Mouse	8/1258	0.07678	0.334616	0	0	1.79135	4.59806	ADAMTS2;P4HA2;CHST15;NUCB1;LRRFIP1;PITX2;MEF2D;FGFR2
NANOG_21062744_ChIP-ChIP_HESCs_Human	6/840	0.0774271	0.335171	0	0	2.01207	5.14772	ABLIM1;LMBRD2;DSG2;TACC1;SLC2A3;OAZ2
FOXM1_26100407_CHIP-SEQ_Hek293_flp-in_Human	1934-11-01	0.0782461	0.336458	0	0	1.60217	4.08216	COBLL1;KRT8;SLC2A3;ATP1A1;LRRFIP1;IL6ST;PITX2;LEFTY2;PAG1;RCOR1;FGFR2
GATA2_20887958_ChIP-Seq_HPC-7_Mouse	10/1708	0.07868	0.336084	0	0	1.64924	4.19297	PDGFRB;MFAP4;KRT18;GFOD1;TAOK3;P4HA2;BBX;TACC1;RCOR1;TPCN1
MYC_19030024_ChIP-ChIP_MESCs_Mouse	19/3868	0.0793737	0.336816	0	0	1.38369	3.5057	SLC16A1;CCDC47;AK1;SLC2A3;CLCN3;EDA2R;ZMPSTE24;SMAD7;LMBRD2;GFOD1;BAMBI;CREB3L2;DAG1;SRPRB;TACC1;PITX2;GPRC5C;LEFTY2;MEF2D
DMRT1_21621532_ChIP-ChIP_FETAL_Ovary	2/132	0.0800357	0.337405	0	0	4.26803	10.778	ABLIM1;AS3MT
CEBPB_26923725_Chip-Seq_HEMANGIOBLAST_Mouse	5/652	0.0817922	0.342571	0	0	2.1602	5.40822	LRPAP1;ADAMTS2;SLC16A1;BBX;RCOR1
ATF3_23680149_ChIP-Seq_GBM1-GSC_Human	2189-12-01	0.0833824	0.346978	0	0	1.54421	3.83632	PDGFRB;ABLIM1;CCDC47;NFKBIZ;SURF4;KRT8;PDE4B;ATP1A1;IL6ST;SERINC3;LEFTY2;TPCN1
ERA_27197147_Chip-Seq_ENDOMETRIOID-ADENOCARCINOMA_Human	7/1073	0.0856735	0.354227	0	0	1.83768	4.51557	BAMBI;TACC1;CLCN3;SKIL;FGFR2;TPCN1;SMAD7
TCF4_18268006_ChIP-ChIP_LS174T_Human	4/470	0.0858601	0.352738	0	0	2.39736	5.88561	SLC40A1;ATP1A1;LRRFIP1;RASGRP3
KLF4_18555785_ChIP-Seq_MESCs_Mouse	13/2444	0.0875092	0.357237	0	0	1.49835	3.65	SLC16A1;PLEKHA2;CLCN3;OAZ2;KRT18;GFOD1;P4HA2;PKP2;TACC1;LRRFIP1;SFT2D2;SERINC3;MEF2D
CEBPB_26923725_Chip-Seq_MESODERM_Mouse	7/1079	0.0876384	0.355514	0	0	1.82746	4.44902	LRPAP1;ADAMTS2;SLC16A1;DAG1;BEND4;SFT2D2;FRK
E2F1_18555785_ChIP-Seq_MESCs_Mouse	20/4172	0.088187	0.355504	0	0	1.35038	3.27913	LRPAP1;SLC16A1;OAT;SURF4;SLC2A3;CLCN3;ZMPSTE24;SMAD7;AS3MT;BAMBI;TMEM88;SRPRB;DSG2;TACC1;SERINC3;PITX2;GPRC5C;SKIL;LEFTY2;NODAL
SMAD2/3_21741376_ChIP-Seq_ESCs_Human	2000-11-01	0.094017	0.376652	0	0	1.5493	3.66297	MFAP4;SLC16A1;P4HA2;CCNG1;APLNR;LRRFIP1;PITX2;OAZ2;RCOR1;FGFR2;SMAD7
JUND_26020271_ChIP-Seq_SMOOTH_MUSCLE_Human	2000-11-01	0.094017	0.374327	0	0	1.5493	3.66297	PDGFRB;TAOK3;PLEKHA2;APLNR;DSG2;ATP1A1;LRRFIP1;IL6ST;LEFTY2;FRK;SMAD7
RUNX2_24764292_ChIP-Seq_MC3T3_Mouse	2000-11-01	0.094017	0.37203	0	0	1.5493	3.66297	PDGFRB;OAT;KRT8;PKP2;DAG1;TACC1;PTGFRN;LRRFIP1;CLCN3;SKIL;OAZ2
RARA_24833708_ChIP-Seq_LIVER_Mouse	2000-11-01	0.094017	0.369762	0	0	1.5493	3.66297	LMBRD2;GFOD1;CCDC47;AK1;PKP2;SERINC3;SKIL;LEFTY2;OAZ2;FGFR2;SMAD7
NCOR1_26117541_ChIP-Seq_K562_Human	2000-11-01	0.094017	0.367521	0	0	1.5493	3.66297	FAM122B;PLEKHA2;P4HA2;CREB3L2;IL6ST;SFT2D2;GPRC5C;MEF2D;OAZ2;ZMPSTE24;SMAD7
NANOG_18555785_Chip-Seq_ESCs_Mouse	2000-11-01	0.094017	0.365307	0	0	1.5493	3.66297	SLC16A1;COBLL1;SLC40A1;PDE4B;ATP1A1;PTGFRN;LRRFIP1;SFT2D2;PITX2;LEFTY2;PAG1
P63_20808887_ChIP-Seq_KERATINOCYTES_Human	2000-11-01	0.094017	0.363119	0	0	1.5493	3.66297	FAM122B;ABLIM1;OAT;PLEKHA2;CCDC47;CCNG1;AK1;SLC2A3;LRRFIP1;PAG1;FGFR2
SOX2_21211035_ChIP-Seq_LN229_Human	2000-11-01	0.094017	0.360958	0	0	1.5493	3.66297	MFAP4;LRPAP1;ADAMTS2;CCDC47;CCNG1;KRT8;APLNR;DAG1;PTGFRN;WNT2;SKIL
NFI_21473784_ChIP-Seq_ESCs_Mouse	2000-11-01	0.094017	0.358822	0	0	1.5493	3.66297	PDGFRB;SLC16A1;PLEKHA2;NFKBIZ;SLC40A1;DAG1;LRRFIP1;SFT2D2;WNT2;MEF2D;SMAD7
CBP_21632823_ChIP-Seq_H3396_Human	2000-11-01	0.094017	0.356711	0	0	1.5493	3.66297	ABLIM1;AS3MT;OAT;TAOK3;BAMBI;APLNR;PKP2;CHST15;NODAL;RCOR1;FGFR2
GATA3_21878914_ChIP-Seq_MCF-7_Human	2000-11-01	0.094017	0.354625	0	0	1.5493	3.66297	SLC16A1;GFOD1;AK1;PKP2;CHST15;SLC2A3;ATP1A1;SERINC3;SKIL;OAZ2;PAG1
LXR_22158963_ChIP-Seq_LIVER_Mouse	2000-11-01	0.094017	0.352564	0	0	1.5493	3.66297	ABLIM1;SLC16A1;KRT18;GFOD1;COBLL1;APLNR;LRRFIP1;MEF2D;PAG1;FGFR2;SMAD7
SMRT_22465074_ChIP-Seq_MACROPHAGES_Mouse	2000-11-01	0.094017	0.350526	0	0	1.5493	3.66297	COBLL1;NFKBIZ;APLNR;SLC40A1;IL6ST;SFT2D2;GPRC5C;SKIL;MEF2D;SMAD7;RASGRP3
TCF12/HEB_22897851_ChIP-Seq_JUKARTE6-1_Human	2000-11-01	0.094017	0.348511	0	0	1.5493	3.66297	P4HA2;CCDC47;COBLL1;KRT8;CHST15;PTGFRN;LRRFIP1;IL6ST;LEFTY2;MEF2D;PAG1
RUNX1_22897851_ChIP-Seq_JUKARTE6-1_Human	2000-11-01	0.094017	0.34652	0	0	1.5493	3.66297	ABLIM1;SLC16A1;PLEKHA2;TMEM88;COBLL1;CCNG1;LEFTY2;MEF2D;NODAL;RCOR1;SMAD7
UBF1/2_26484160_Chip-Seq_FIBROBLAST_Human	2000-11-01	0.094017	0.344551	0	0	1.5493	3.66297	LRPAP1;BAMBI;P4HA2;CREB3L2;APLNR;PKP2;WNT2;PAG1;FGFR2;EDA2R;RASGRP3
UBF1/2_26484160_Chip-Seq_HMEC-DERIVED_Human	2000-11-01	0.094017	0.342604	0	0	1.5493	3.66297	AS3MT;SLC16A1;TAOK3;PLEKHA2;PDE4B;ATP1A1;PTGFRN;SFT2D2;GPRC5C;MEF2D;ZMPSTE24
P63_26484246_Chip-Seq_KERATINOCYTES_Human	2000-11-01	0.094017	0.340679	0	0	1.5493	3.66297	MFAP4;LRPAP1;COBLL1;CREB3L2;KRT8;ATP1A1;PTGFRN;CLCN3;LEFTY2;NODAL;FGFR2
MYB_26560356_Chip-Seq_TH1_Human	2000-11-01	0.094017	0.338776	0	0	1.5493	3.66297	OAT;NFKBIZ;KRT8;PDE4B;NUCB1;SLC2A3;LRRFIP1;RCOR1;TPCN1;ZMPSTE24;SMAD7
FOXA1_26769127_Chip-Seq_PDAC-Cell_line_Human	2000-11-01	0.094017	0.336894	0	0	1.5493	3.66297	ABLIM1;KRT18;BAMBI;PKP2;DSG2;ATP1A1;LRRFIP1;IL6ST;SFT2D2;TPCN1;SMAD7
FLI1_26923725_Chip-Seq_HEMOGENIC-ENDOTHELIUM_Mouse	2000-11-01	0.094017	0.335033	0	0	1.5493	3.66297	SLC16A1;LMBRD2;GFOD1;NFKBIZ;BBX;DSG2;SERINC3;SKIL;LEFTY2;FRK;OAZ2
CEBPB_26923725_Chip-Seq_MACROPHAGESS_Mouse	2000-11-01	0.094017	0.333192	0	0	1.5493	3.66297	SLC16A1;LMBRD2;NFKBIZ;PKP2;SERINC3;SKIL;MEF2D;OAZ2;RCOR1;FGFR2;SMAD7
CTCF_27219007_Chip-Seq_Bcells_Human	2000-11-01	0.094017	0.331371	0	0	1.5493	3.66297	AS3MT;SLC16A1;KRT18;TMEM88;APLNR;PTGFRN;LEFTY2;MEF2D;NODAL;RCOR1;SMAD7
SMRT_27268052_Chip-Seq_Bcells_Human	2000-11-01	0.094017	0.32957	0	0	1.5493	3.66297	ABLIM1;PLEKHA2;P4HA2;CHST15;NUCB1;TACC1;ATP1A1;LRRFIP1;CLCN3;MEF2D;SMAD7
RING1B_27294783_Chip-Seq_NPCs_Mouse	2000-11-01	0.094017	0.327789	0	0	1.5493	3.66297	ADAMTS2;SLC16A1;NFKBIZ;PKP2;SLC40A1;IL6ST;SFT2D2;PITX2;NODAL;RCOR1;SMAD7
RARB_27405468_Chip-Seq_BRAIN_Mouse	2000-11-01	0.094017	0.326027	0	0	1.5493	3.66297	ADAMTS2;GFOD1;NFKBIZ;CHST15;ATP1A1;LRRFIP1;IL6ST;SKIL;MEF2D;RCOR1;SMAD7
CDX2_20551321_ChIP-Seq_CACO-2_Human	4/504	0.104145	0.359216	0	0	2.23564	5.05695	KRT8;PKP2;IL6ST;CGNL1
SMARCA4_23332759_ChIP-Seq_OLIGODENDROCYTES_Mouse	13/2522	0.105589	0.362259	0	0	1.45201	3.26442	CLCN3;TPCN1;RASGRP3;KRT18;CREB3L2;PDE4B;BBX;TACC1;PTGFRN;IL6ST;SERINC3;CGNL1;FGFR2
JUN_21703547_ChIP-Seq_K562_Human	9/1585	0.107444	0.366673	0	0	1.5995	3.56815	PDGFRB;ADAMTS2;TAOK3;PKP2;PDE4B;DAG1;LRRFIP1;DGKK;RASGRP3
LMO2_26923725_Chip-Seq_HEMANGIOBLAST_Mouse	10/1822	0.109146	0.37052	0	0	1.54605	3.42461	ABLIM1;LMBRD2;BAMBI;APLNR;SRPRB;ATP1A1;LEFTY2;CGNL1;CAR4;SMAD7
CDX2_19796622_ChIP-Seq_MESCs_Mouse	3/334	0.115624	0.390457	0	0	2.53015	5.45859	COBLL1;KRT8;DAG1
BRD4_25478319_ChIP-Seq_HGPS_Human	2326-12-01	0.117391	0.39436	0	0	1.45326	3.11324	PDGFRB;ADAMTS2;PLEKHA2;KRT8;PDE4B;CHST15;SLC2A3;LRRFIP1;SFT2D2;TPCN1;SMAD7;RASGRP3
SPI1_23127762_ChIP-Seq_K562_Human	8/1389	0.118222	0.395094	0	0	1.62241	3.46415	KRT18;GFOD1;TAOK3;PLEKHA2;CREB3L2;TACC1;OAZ2;RCOR1
RELA_24523406_ChIP-Seq_FIBROSARCOMA_Human	7/1182	0.12536	0.416789	0	0	1.66822	3.46416	SLC16A1;KRT18;NFKBIZ;CCNG1;CHST15;SKIL;TPCN1
TAL1_20566737_ChIP-Seq_PRIMARY_FETAL_LIVER_ERYTHROID_Mouse	10/1875	0.125382	0.414724	0	0	1.50235	3.11946	AS3MT;OAT;TAOK3;P4HA2;SLC40A1;TACC1;SLC2A3;ATP1A1;NODAL;SMAD7
RCOR3_21632747_ChIP-Seq_MESCs_Mouse	14/2851	0.127064	0.418144	0	0	1.38326	2.85375	CCDC47;SLC2A3;RASGRP3;ABLIM1;3632451O06RIK;GFOD1;CREB3L2;BBX;LRRFIP1;LEFTY2;MEF2D;PAG1;NODAL;CAR4
THRA_23701648_ChIP-Seq_CEREBELLUM_Mouse	2/179	0.132926	0.435213	0	0	3.14738	6.3513	PDGFRB;P4HA2
SUZ12_18692474_ChIP-Seq_MESCs_Mouse	1909-10-01	0.136477	0.444586	0	0	1.47559	2.93878	ADAMTS2;COBLL1;TACC1;PITX2;GPRC5C;WNT2;CGNL1;PAG1;CAR4;APLN
CTNNB1_20460455_ChIP-Seq_HCT116_Human	6/988	0.137917	0.447019	0	0	1.71067	3.38901	ABLIM1;PDE4B;LRRFIP1;FRK;ZMPSTE24;SMAD7
PRDM14_21183938_ChIP-Seq_MESCs_Mouse	1944-10-01	0.148443	0.478729	0	0	1.44902	2.76409	PDGFRB;LRPAP1;GFOD1;BAMBI;SLC2A3;IL6ST;FRK;NODAL;FGFR2;SMAD7
MYC_22102868_ChIP-Seq_BL_Human	5/797	0.152774	0.490244	0	0	1.76719	3.32019	BEND4;LRRFIP1;MEF2D;TPCN1;SMAD7
HOXD13_18407260_ChIP-ChIP_DEVELOPING-LIMBS_Mouse	2/196	0.153626	0.490538	0	0	2.87439	5.38441	CCNG1;NODAL
IRF1_19129219_ChIP-ChIP_H3396_Human	2/196	0.153626	0.488122	0	0	2.87439	5.38441	GFOD1;PDE4B
POU5F1_18692474_ChIP-Seq_MESCs_Mouse	19/4232	0.155654	0.49214	0	0	1.26468	2.35245	LRPAP1;PLEKHA2;AK1;SLC2A3;ATP1A1;CLCN3;ZMPSTE24;SMAD7;LMBRD2;GFOD1;IL6ST;PITX2;SKIL;LEFTY2;MEF2D;CGNL1;NODAL;RCOR1;FGFR2
KDM5B_21448134_ChIP-Seq_MESCs_Mouse	17/3724	0.157903	0.496816	0	0	1.28591	2.3735	PLEKHA2;CCDC47;SURF4;SLC2A3;ATP1A1;EDA2R;MFAP4;ADAMTS2;P4HA2;CCNG1;PKP2;SRPRB;PTGFRN;IL6ST;PITX2;GPRC5C;SKIL
IRF8_22096565_ChIP-ChIP_GC-B_Human	2/203	0.162327	0.508256	0	0	2.77527	5.04584	NFKBIZ;MEF2D
MITF_21258399_ChIP-Seq_MELANOMA_Human	24/5578	0.163137	0.508326	0	0	1.212	2.19756	LRPAP1;SLC16A1;OAT;PLEKHA2;AK1;ATP1A1;TPCN1;SMAD7;RASGRP3;ABLIM1;TAOK3;NFKBIZ;CCNG1;CREB3L2;PDE4B;DAG1;BBX;TACC1;PTGFRN;LRRFIP1;SFT2D2;MEF2D;PAG1;RCOR1
NKX2-5_21415370_ChIP-Seq_HL-1_Mouse	8/1507	0.164198	0.509172	0	0	1.49537	2.70166	ABLIM1;OAT;CREB3L2;PDE4B;LRRFIP1;IL6ST;OAZ2;TPCN1
TET1_21490601_ChIP-Seq_MESCs_Mouse	1994-10-01	0.166466	0.513734	0	0	1.41269	2.5329	KRT18;OAT;AK1;ATP1A1;LRRFIP1;GPRC5C;MEF2D;RCOR1;CAR4;SMAD7
SOX2_16153702_ChIP-ChIP_HESCs_Human	7/1278	0.166959	0.512802	0	0	1.5429	2.76181	ABLIM1;BAMBI;PITX2;SKIL;LEFTY2;OAZ2;FGFR2
PU.1_20176806_ChIP-Seq_MACROPHAGES_Mouse	2000-10-01	0.1687	0.515694	0	0	1.40845	2.50653	BAMBI;P4HA2;TMEM88;DAG1;SLC2A3;IL6ST;GPRC5C;LEFTY2;PAG1;TPCN1
RXRA_24833708_ChIP-Seq_LIVER_Mouse	2000-10-01	0.1687	0.513262	0	0	1.40845	2.50653	MFAP4;ADAMTS2;AS3MT;LMBRD2;GFOD1;BAMBI;NFKBIZ;AK1;PKP2;SKIL
FOXA1_25329375_ChIP-Seq_VCAP_Human	2000-10-01	0.1687	0.510852	0	0	1.40845	2.50653	OAT;TAOK3;KRT8;APLNR;NUCB1;SRPRB;BEND4;SKIL;CGNL1;RCOR1
JUN_26020271_ChIP-Seq_SMOOTH_MUSCLE_Human	2000-10-01	0.1687	0.508465	0	0	1.40845	2.50653	TAOK3;PLEKHA2;APLNR;DSG2;ATP1A1;LRRFIP1;IL6ST;LEFTY2;FRK;SMAD7
OLIG2_26023283_ChIP-Seq_AINV15_Mouse	2000-10-01	0.1687	0.5061	0	0	1.40845	2.50653	MFAP4;KRT8;TACC1;CLCN3;GPRC5C;SKIL;MEF2D;CGNL1;EDA2R;TPCN1
POU3F1_26484290_ChIP-Seq_ESCss_Mouse	2000-10-01	0.1687	0.503757	0	0	1.40845	2.50653	FAM122B;SURF4;PKP2;PTGFRN;PITX2;CLCN3;SKIL;LEFTY2;MEF2D;FGFR2
STAT1_17558387_ChIP-Seq_HELA_Human	2000-10-01	0.1687	0.501436	0	0	1.40845	2.50653	ADAMTS2;3632451O06RIK;PLEKHA2;NFKBIZ;CREB3L2;APLNR;SLC40A1;WNT2;PAG1;RASGRP3
TCFCP2L1_18555785_Chip-Seq_ESCs_Mouse	2000-10-01	0.1687	0.499135	0	0	1.40845	2.50653	COBLL1;SLC40A1;PDE4B;ATP1A1;LRRFIP1;SFT2D2;PITX2;LEFTY2;PAG1;FGFR2
P300_18555785_Chip-Seq_ESCs_Mouse	2000-10-01	0.1687	0.496856	0	0	1.40845	2.50653	SLC16A1;COBLL1;APLNR;SLC40A1;ATP1A1;PTGFRN;LRRFIP1;SFT2D2;SKIL;LEFTY2
CDX2_21074721_ChIP-Seq_CACO-2_Mouse	2000-10-01	0.1687	0.494598	0	0	1.40845	2.50653	SLC16A1;OAT;BAMBI;APLNR;PDE4B;ATP1A1;PTGFRN;MEF2D;FGFR2;ZMPSTE24
RUNX1_22412390_ChIP-Seq_EML_Mouse	2000-10-01	0.1687	0.49236	0	0	1.40845	2.50653	PDGFRB;AS3MT;GFOD1;TAOK3;NFKBIZ;LRRFIP1;SFT2D2;MEF2D;RCOR1;SMAD7
KLF6_26769127_Chip-Seq_PDAC-Cell_line_Human	2000-10-01	0.1687	0.490142	0	0	1.40845	2.50653	KRT18;KRT8;PKP2;ATP1A1;PTGFRN;SFT2D2;GPRC5C;MEF2D;RCOR1;SMAD7
CEBPB_26923725_Chip-Seq_HEMOGENIC-ENDOTHELIUM_Mouse	2000-10-01	0.1687	0.487944	0	0	1.40845	2.50653	LRPAP1;ADAMTS2;SLC16A1;LMBRD2;NFKBIZ;ATP1A1;IL6ST;FRK;CGNL1;SMAD7
ATF3_27146783_Chip-Seq_COLON_Human	2000-10-01	0.1687	0.485766	0	0	1.40845	2.50653	SLC16A1;KRT18;P4HA2;CHST15;ATP1A1;LRRFIP1;IL6ST;GPRC5C;MEF2D;SMAD7
FOXA1_27270436_Chip-Seq_PROSTATE_Human	2000-10-01	0.1687	0.483607	0	0	1.40845	2.50653	OAT;TAOK3;KRT8;APLNR;NUCB1;SRPRB;BEND4;SKIL;CGNL1;RCOR1
BMI1_23680149_ChIP-Seq_NPCS_Mouse	6/1056	0.171579	0.489683	0	0	1.60051	2.82124	BAMBI;P4HA2;SLC40A1;PITX2;GPRC5C;CAR4
AR_19668381_ChIP-Seq_PC3_Human	16/3519	0.172532	0.490234	0	0	1.28077	2.25054	SLC16A1;SURF4;RASGRP3;ADAMTS2;GFOD1;BAMBI;BBX;DSG2;PTGFRN;SERINC3;SKIL;MEF2D;FRK;PAG1;RCOR1;FGFR2
TBX3_20139965_ChIP-Seq_MESCs_Mouse	6/1068	0.177859	0.503153	0	0	1.58253	2.73266	ABLIM1;ADAMTS2;OAT;IL6ST;SERINC3;FGFR2
TBX3_20139965_ChIP-Seq_ESCs_Mouse	6/1070	0.178915	0.50393	0	0	1.57957	2.7182	ABLIM1;ADAMTS2;OAT;IL6ST;SERINC3;FGFR2
CHD1_19587682_ChIP-ChIP_MESCs_Mouse	5/843	0.179487	0.503343	0	0	1.67076	2.86979	LRPAP1;CCDC47;CCNG1;CREB3L2;SLC2A3
TEAD4_22529382_ChIP-Seq_TROPHECTODERM_Mouse	2293-11-01	0.185891	0.519046	0	0	1.35133	2.27374	KRT18;PLEKHA2;COBLL1;CREB3L2;PDE4B;TACC1;IL6ST;SFT2D2;SERINC3;PAG1;FGFR2
CREB1_20920259_ChIP-Seq_GC1-SPG_Mouse	14/3057	0.188145	0.523075	0	0	1.29004	2.15507	LRPAP1;OAT;CCDC47;CLCN3;ABLIM1;ADAMTS2;P4HA2;NFKBIZ;CCNG1;CREB3L2;SERINC3;GPRC5C;SKIL;MEF2D
PPARG_20176806_ChIP-Seq_3T3-L1_Mouse	9/1807	0.189069	0.523389	0	0	1.40299	2.33689	ABLIM1;KRT18;COBLL1;NFKBIZ;KRT8;DAG1;OAZ2;RCOR1;CAR4
GATA1_26923725_Chip-Seq_HPCs_Mouse	2/226	0.191489	0.527824	0	0	2.49283	4.12046	CAR4;SMAD7
ESR1_21235772_ChIP-Seq_MCF-7_Human	2/228	0.19406	0.532633	0	0	2.47097	4.05137	TACC1;GPRC5C
SRY_25088423_ChIP-ChIP_EMBRYONIC_GONADS_Mouse	14/3083	0.196776	0.537798	0	0	1.27916	2.07952	PDGFRB;SURF4;SMARCA1;TPCN1;ADAMTS2;BAMBI;P4HA2;TMEM88;NUCB1;PTGFRN;LRRFIP1;PITX2;GPRC5C;RCOR1
STAT1_20625510_ChIP-Seq_HELA_Human	4/656	0.203937	0.555017	0	0	1.71762	2.73093	PDGFRB;PLEKHA2;NUCB1;SERINC3
JARID2_20064375_ChIP-Seq_MESCs_Mouse	6/1117	0.204458	0.554099	0	0	1.51311	2.40189	ADAMTS2;PLEKHA2;COBLL1;LRRFIP1;PITX2;APLN
TP53_20018659_ChIP-ChIP_R1E_Mouse	6/1122	0.207254	0.559326	0	0	1.50636	2.37073	KRT18;CCNG1;AK1;PITX2;NODAL;EDA2R
ESR1_17901129_ChIP-ChIP_LIVER_Mouse	3/444	0.209061	0.561852	0	0	1.90331	2.97893	AS3MT;SLC40A1;GPRC5C
SUZ12_18692474_ChIP-Seq_MEFs_Mouse	6/1135	0.214589	0.574316	0	0	1.48911	2.29178	PITX2;GPRC5C;WNT2;CGNL1;CAR4;APLN
NOTCH1_21737748_ChIP-Seq_TLL_Human	2/245	0.216077	0.575907	0	0	2.29951	3.52313	GFOD1;CHST15
RUNX1_26923725_Chip-Seq_MACROPHAGESS_Mouse	1969-01-01	0.217925	0.578442	0	0	4.08247	6.22007	CAR4
DROSHA_22980978_ChIP-Seq_HELA_Human	3/456	0.22016	0.58198	0	0	1.85322	2.80467	PDE4B;NUCB1;SFT2D2
CREB1_23762244_ChIP-Seq_HIPPOCAMPUS_Rat	2393-11-01	0.224753	0.591696	0	0	1.29486	1.9329	OAT;CCDC47;CREB3L2;PDE4B;BBX;ATP1A1;CLCN3;SKIL;MEF2D;RCOR1;SMAD7
GLI1_17442700_ChIP-ChIP_MESCs_Mouse	1973-01-01	0.22901	0.600453	0	0	3.85877	5.68779	PDE4B
ELK4_26923725_Chip-Seq_MESODERM_Mouse	3/466	0.229503	0.599309	0	0	1.81346	2.66912	CCNG1;LRRFIP1;SERINC3
MYB_21317192_ChIP-Seq_ERMYB_Mouse	5/923	0.229738	0.597504	0	0	1.52595	2.24439	PLEKHA2;NFKBIZ;TACC1;LRRFIP1;CAR4
ELK1_22589737_ChIP-Seq_MCF10A_Human	5/928	0.233015	0.603593	0	0	1.51773	2.2108	PLEKHA2;CCDC47;TACC1;TPCN1;ZMPSTE24
GF1B_26923725_Chip-Seq_HPCs_Mouse	8/1676	0.242358	0.625283	0	0	1.34458	1.90573	ABLIM1;LMBRD2;BAMBI;ATP1A1;FRK;CGNL1;EDA2R;SMAD7
PPAR_26484153_Chip-Seq_NCI-H1993_Human	6/1185	0.243628	0.626057	0	0	1.42628	2.01406	TAOK3;CCNG1;KRT8;IL6ST;PAG1;SMAD7
STAT3_19079543_ChIP-ChIP_MESCs_Mouse	5/948	0.246259	0.630305	0	0	1.48571	2.08203	ABLIM1;SMARCA1;IL6ST;PITX2;MEF2D
POU3F2_20337985_ChIP-ChIP_501MEL_Human	8/1702	0.25544	0.651219	0	0	1.32404	1.80701	LMBRD2;TAOK3;COBLL1;CCNG1;BBX;IL6ST;PITX2;PAG1
SOX9_26525672_Chip-Seq_HEART_Mouse	8/1702	0.25544	0.648656	0	0	1.32404	1.80701	ABLIM1;BAMBI;SURF4;PDE4B;ATP1A1;IL6ST;SFT2D2;PITX2
MYC_19079543_ChIP-ChIP_MESCs_Mouse	7/1458	0.258841	0.654715	0	0	1.35242	1.82785	CCNG1;CREB3L2;SRPRB;SLC2A3;IL6ST;LEFTY2;FGFR2
CEBPD_23245923_ChIP-Seq_MEFs_Mouse	3/504	0.265634	0.669272	0	0	1.67673	2.22273	BBX;CGNL1;FGFR2
GATA2_26923725_Chip-Seq_HEMANGIOBLAST_Mouse	1988-01-01	0.269217	0.675662	0	0	3.20102	4.2005	FRK
STAT6_20620947_ChIP-Seq_CD4_POS_T_Human	3/508	0.269483	0.673708	0	0	1.66352	2.1813	PDE4B;LRRFIP1;RASGRP3
TRIM28_21343339_ChIP-Seq_HEK293_Human	1990-01-01	0.27442	0.6834	0	0	3.12989	4.04725	COBLL1
ELK3_25401928_ChIP-Seq_HUVEC_Human	2000-09-01	0.277232	0.687749	0	0	1.26761	1.62621	SLC16A1;KRT18;TMEM88;SLC40A1;ATP1A1;LRRFIP1;MEF2D;RCOR1;ZMPSTE24
ZFX_18555785_Chip-Seq_ESCs_Mouse	2000-09-01	0.277232	0.685113	0	0	1.26761	1.62621	SLC16A1;COBLL1;SLC40A1;ATP1A1;PTGFRN;LRRFIP1;SFT2D2;LEFTY2;MEF2D
ESRRB_18555785_Chip-Seq_ESCs_Mouse	2000-09-01	0.277232	0.682499	0	0	1.26761	1.62621	COBLL1;APLNR;SLC40A1;ATP1A1;PTGFRN;LRRFIP1;SFT2D2;LEFTY2;PAG1
SOX2_19829295_ChIP-Seq_ESCs_Human	2000-09-01	0.277232	0.679903	0	0	1.26761	1.62621	ABLIM1;OAT;CCNG1;BEND4;SMARCA1;SKIL;PAG1;FGFR2;SMAD7
NANOG_19829295_ChIP-Seq_ESCs_Human	2000-09-01	0.277232	0.677328	0	0	1.26761	1.62621	ABLIM1;OAT;CCNG1;BEND4;SMARCA1;SKIL;PAG1;FGFR2;SMAD7
GATA1_19941827_ChIP-Seq_MEL86_Mouse	2000-09-01	0.277232	0.674772	0	0	1.26761	1.62621	LRPAP1;AS3MT;P4HA2;CHST15;SLC2A3;PTGFRN;SKIL;TPCN1;SMAD7
OCT4_20526341_ChIP-Seq_ESCs_Human	2000-09-01	0.277232	0.672235	0	0	1.26761	1.62621	MFAP4;SLC16A1;PLEKHA2;CREB3L2;APLNR;PITX2;FRK;FGFR2;RASGRP3
PHF8_20622853_ChIP-Seq_HELA_Human	2000-09-01	0.277232	0.669718	0	0	1.26761	1.62621	ABLIM1;SLC16A1;BAMBI;PDE4B;ATP1A1;PTGFRN;MEF2D;FGFR2;ZMPSTE24
HNFA_21074721_ChIP-Seq_CACO-2_Human	2000-09-01	0.277232	0.667219	0	0	1.26761	1.62621	ABLIM1;SLC16A1;BAMBI;PDE4B;CHST15;ATP1A1;PTGFRN;MEF2D;ZMPSTE24
SMAD3_21741376_ChIP-Seq_ESCs_Human	2000-09-01	0.277232	0.664738	0	0	1.26761	1.62621	KRT18;BAMBI;CHST15;TACC1;LRRFIP1;SMARCA1;PITX2;OAZ2;FGFR2
SMAD4_21741376_ChIP-Seq_ESCs_Human	2000-09-01	0.277232	0.662276	0	0	1.26761	1.62621	KRT18;BAMBI;NFKBIZ;CHST15;ATP1A1;LRRFIP1;PAG1;FGFR2;ZMPSTE24
SMAD2/3_21741376_ChIP-Seq_EPCs_Human	2000-09-01	0.277232	0.659833	0	0	1.26761	1.62621	BAMBI;SLC40A1;PDE4B;BBX;SMARCA1;PITX2;OAZ2;CGNL1;FGFR2
AR_21915096_ChIP-Seq_LNCaP-1F5_Human	2000-09-01	0.277232	0.657407	0	0	1.26761	1.62621	TAOK3;P4HA2;COBLL1;SLC40A1;SFT2D2;MEF2D;FRK;PAG1;FGFR2
CTCF_21964334_Chip-Seq_Bcells_Human	2000-09-01	0.277232	0.654999	0	0	1.26761	1.62621	PDGFRB;BAMBI;SLC2A3;LRRFIP1;CLCN3;MEF2D;RCOR1;APLN;RASGRP3
SOX6_21985497_ChIP-Seq_MYOTUBES_Mouse	2000-09-01	0.277232	0.652608	0	0	1.26761	1.62621	ADAMTS2;P4HA2;SLC40A1;LRRFIP1;SFT2D2;LEFTY2;FRK;NODAL;RCOR1
SOX3_22085726_ChIP-Seq_NPCs_Mouse	2000-09-01	0.277232	0.650235	0	0	1.26761	1.62621	TMEM88;NFKBIZ;CCNG1;AK1;SLC40A1;CHST15;SMARCA1;SKIL;EDA2R
P53_22387025_ChIP-Seq_ESCs_Mouse	2000-09-01	0.277232	0.647879	0	0	1.26761	1.62621	COBLL1;SLC40A1;ATP1A1;PTGFRN;LRRFIP1;SFT2D2;PITX2;LEFTY2;PAG1
UBF1/2_26484160_Chip-Seq_HMECs_Human	2000-09-01	0.277232	0.64554	0	0	1.26761	1.62621	SLC16A1;P4HA2;COBLL1;PDE4B;BBX;SRPRB;PTGFRN;GPRC5C;ZMPSTE24
GATA3_26560356_Chip-Seq_TH2_Human	2000-09-01	0.277232	0.643218	0	0	1.26761	1.62621	FAM122B;AS3MT;SLC16A1;NFKBIZ;PDE4B;SLC2A3;ATP1A1;LRRFIP1;IL6ST
ELF3_26769127_Chip-Seq_PDAC-Cell_line_Human	2000-09-01	0.277232	0.640913	0	0	1.26761	1.62621	KRT18;BAMBI;KRT8;PKP2;DSG2;ATP1A1;PTGFRN;SKIL;RCOR1
KDM2B_26808549_Chip-Seq_DND41_Human	2000-09-01	0.277232	0.638624	0	0	1.26761	1.62621	ADAMTS2;SLC16A1;TAOK3;TMEM88;NFKBIZ;SRPRB;MEF2D;RCOR1;SMAD7
LMO2_26923725_Chip-Seq_HEMOGENIC-ENDOTHELIUM_Mouse	2000-09-01	0.277232	0.636351	0	0	1.26761	1.62621	LMBRD2;GFOD1;PLEKHA2;APLNR;SLC40A1;LEFTY2;CGNL1;PAG1;SMAD7
IRF8_27001747_Chip-Seq_BMDM_Mouse	2000-09-01	0.277232	0.634094	0	0	1.26761	1.62621	P4HA2;COBLL1;TACC1;LRRFIP1;CLCN3;SKIL;MEF2D;PAG1;TPCN1
KAP1_27257070_Chip-Seq_ESCs_Mouse	2000-09-01	0.277232	0.631854	0	0	1.26761	1.62621	BBX;SRPRB;IL6ST;SERINC3;GPRC5C;LEFTY2;CGNL1;NODAL;SMAD7
OCT1_27270436_Chip-Seq_PROSTATE_Human	2000-09-01	0.277232	0.629629	0	0	1.26761	1.62621	PLEKHA2;CCNG1;NUCB1;SRPRB;TACC1;WNT2;PAG1;SMAD7;RASGRP3
ZFP281_27345836_Chip-Seq_ESCs_Mouse	2000-09-01	0.277232	0.62742	0	0	1.26761	1.62621	KRT18;PLEKHA2;BBX;TACC1;PITX2;GPRC5C;NODAL;RCOR1;SMAD7
PU1_27457419_Chip-Seq_LIVER_Mouse	2000-09-01	0.277232	0.625226	0	0	1.26761	1.62621	COBLL1;APLNR;SLC40A1;LRRFIP1;SFT2D2;SKIL;LEFTY2;MEF2D;PAG1
MYCN_18555785_ChIP-Seq_MESCs_Mouse	2261-10-01	0.278782	0.626531	0	0	1.24587	1.59138	SLC16A1;P4HA2;CCNG1;SRPRB;TACC1;LRRFIP1;CLCN3;SKIL;MEF2D;SMAD7
RUNX1_17652178_ChIP-ChIP_JURKAT_Human	5/1003	0.283657	0.635274	0	0	1.40424	1.76932	ABLIM1;BAMBI;SFT2D2;PITX2;ZMPSTE24
AR_21909140_ChIP-Seq_LNCAP_Human	2/298	0.285711	0.637659	0	0	1.89054	2.36842	KRT18;COBLL1
KDM5A_27292631_Chip-Seq_BREAST_Human	5/1012	0.289892	0.644759	0	0	1.39175	1.72333	KRT18;KRT8;SLC40A1;SRPRB;RCOR1
ESR1_15608294_ChIP-ChIP_MCF-7_Human	1998-01-01	0.294866	0.653569	0	0	2.87439	3.5103	PITX2
RXR_22108803_ChIP-Seq_LS180_Human	3/555	0.31511	0.696048	0	0	1.52265	1.75841	ATP1A1;PITX2;FGFR2
ERG_21242973_ChIP-ChIP_JURKAT_Human	2/321	0.315909	0.695432	0	0	1.75508	2.02238	GPRC5C;WNT2
CTCF_18555785_ChIP-Seq_MESCs_Mouse	7/1568	0.321327	0.704953	0	0	1.25755	1.42769	BAMBI;SLC2A3;SERINC3;CLCN3;MEF2D;CGNL1;FGFR2
PAX3-FKHR_20663909_ChIP-Seq_RHABDOMYOSARCOMA_Human	5/1063	0.325671	0.712061	0	0	1.32498	1.48645	NFKBIZ;PTGFRN;LRRFIP1;PITX2;FGFR2
NFIB_24661679_ChIP-Seq_LUNG_Mouse	3/573	0.332684	0.724937	0	0	1.47482	1.62313	P4HA2;APLNR;WNT2
Nerf2_26677805_Chip-Seq_MACROPHAGESS_Mouse	6/1331	0.334059	0.725481	0	0	1.26983	1.39229	PLEKHA2;P4HA2;NFKBIZ;SLC40A1;BBX;CGNL1
PPARD_21283829_ChIP-Seq_MYOFIBROBLAST_Human	14/3447	0.335039	0.725168	0	0	1.14409	1.25107	OAT;PLEKHA2;SLC40A1;TPCN1;SMAD7;ADAMTS2;KRT18;TAOK3;P4HA2;NFKBIZ;IL6ST;SKIL;RCOR1;FGFR2
GFI1B_20887958_ChIP-Seq_HPC-7_Mouse	8/1871	0.345207	0.744677	0	0	1.20445	1.28106	AS3MT;SLC16A1;LMBRD2;BAMBI;TMEM88;AK1;LRRFIP1;SMAD7
BACH1_22875853_ChIP-PCR_HELA_AND_SCP4_Human	6/1352	0.347514	0.747156	0	0	1.2501	1.3213	TACC1;LRRFIP1;IL6ST;WNT2;FGFR2;TPCN1
GATA2_19941826_ChIP-Seq_K562_Human	2410-10-01	0.350077	0.750166	0	0	1.16884	1.22681	TAOK3;P4HA2;CREB3L2;KRT8;SLC40A1;ATP1A1;CLCN3;SKIL;MEF2D;OAZ2
PRDM16_22522345_ChIP-ChIP_PALATE_MESENCHYMAL_Mouse	1/122	0.352858	0.753621	0	0	2.30894	2.40519	CREB3L2
BCL3_23251550_ChIP-Seq_MUSCLE_Mouse	4/858	0.363243	0.77324	0	0	1.31324	1.3299	TMEM88;LRRFIP1;MEF2D;RASGRP3
TFAP2A_17053090_ChIP-ChIP_MCF-7_Human	1904-08-01	0.363401	0.771032	0	0	1.18357	1.19807	MFAP4;KRT18;TMEM88;KRT8;SMARCA1;GPRC5C;RCOR1;APLN
MYC_19915707_ChIP-ChIP_AK7_Human	2979-12-01	0.365572	0.773096	0	0	1.1347	1.14184	LRPAP1;ABLIM1;ADAMTS2;CCNG1;CREB3L2;PKP2;TACC1;LRRFIP1;SFT2D2;PITX2;PAG1;FGFR2
IGF1R_20145208_ChIP-Seq_DFB_Human	1/129	0.368868	0.777517	0	0	2.18364	2.17778	PDE4B
NR3C1_21868756_ChIP-Seq_MCF10A_Human	5/1132	0.374834	0.787518	0	0	1.24421	1.22091	ADAMTS2;TAOK3;PLEKHA2;PKP2;PITX2
ELF1_17652178_ChIP-ChIP_JURKAT_Human	1/133	0.377841	0.791258	0	0	2.11797	2.06138	TAOK3
MYCN_21190229_ChIP-Seq_SHEP-21N_Human	2/373	0.382973	0.799409	0	0	1.5104	1.44967	PITX2;PAG1
KLF1_20508144_ChIP-Seq_FETAL-LIVER-ERYTHROID_Mouse	5/1144	0.383419	0.79776	0	0	1.23116	1.18023	LRPAP1;SLC16A1;TAOK3;CCNG1;ATP1A1
E2F1_21310950_ChIP-Seq_MCF-7_Human	5/1145	0.384135	0.796678	0	0	1.23009	1.1769	LMBRD2;COBLL1;KRT8;NUCB1;LRRFIP1
EZH2_27304074_Chip-Seq_ESCs_Mouse	4/885	0.385218	0.796364	0	0	1.27318	1.21454	ADAMTS2;P4HA2;PDE4B;PITX2
SALL4_22934838_ChIP-ChIP_CD34+_Human	6/1418	0.390118	0.803918	0	0	1.19192	1.12196	PDE4B;TACC1;SLC2A3;LRRFIP1;PITX2;CGNL1
CUX1_19635798_ChIP-ChIP_MULTIPLE_HUMAN_CANCER_TYPES_Human	3052-12-01	0.398942	0.819483	0	0	1.10756	1.01778	ABLIM1;SLC16A1;OAT;CCNG1;PKP2;SLC2A3;CLCN3;MEF2D;TPCN1;APLN;ZMPSTE24;RASGRP3
TRP63_18441228_ChIP-ChIP_KERATINOCYTES_Mouse	1/143	0.399726	0.818487	0	0	1.96986	1.80631	SMAD7
ESRRB_18555785_ChIP-Seq_MESCs_Mouse	6/1434	0.400478	0.817431	0	0	1.17862	1.07855	SLC16A1;COBLL1;PTGFRN;LRRFIP1;LEFTY2;TPCN1
RARG_19884340_ChIP-ChIP_MEFs_Mouse	2/390	0.404341	0.822713	0	0	1.44456	1.30805	SKIL;FGFR2
BCAT_22108803_ChIP-Seq_LS180_Human	3/650	0.407415	0.826361	0	0	1.30011	1.1674	CCNG1;WNT2;EDA2R
TRIM28_19339689_ChIP-ChIP_MESCs_Mouse	3072-12-01	0.408148	0.825252	0	0	1.10035	0.986054	ADAMTS2;SLC16A1;BAMBI;PKP2;DSG2;ATP1A1;PTGFRN;IL6ST;CLCN3;GPRC5C;LEFTY2;SMAD7
FLI1_21571218_ChIP-Seq_MEGAKARYOCYTES_Human	22/5834	0.411552	0.829534	0	0	1.06225	0.94309	LRPAP1;SURF4;AK1;SLC2A3;CLCN3;TPCN1;APLN;RASGRP3;ADAMTS2;LMBRD2;GFOD1;CREB3L2;PDE4B;CHST15;TACC1;LRRFIP1;IL6ST;SERINC3;GPRC5C;MEF2D;PAG1;RCOR1
FOXA1_21572438_ChIP-Seq_LNCaP_Human	2000-08-01	0.416851	0.837598	0	0	1.12676	0.985945	GFOD1;APLNR;SRPRB;BEND4;SLC2A3;SMARCA1;SKIL;CGNL1
CDX2_22108803_ChIP-Seq_LS180_Human	2000-08-01	0.416851	0.834996	0	0	1.12676	0.985945	ABLIM1;GFOD1;PLEKHA2;BAMBI;SRPRB;WNT2;SKIL;CGNL1
BCL6_25482012_ChIP-Seq_CML-JURL-MK1_Human	2000-08-01	0.416851	0.832411	0	0	1.12676	0.985945	BAMBI;CREB3L2;CHST15;NUCB1;SLC2A3;ATP1A1;CLCN3;RCOR1
MEIS1_26253404_ChIP-Seq_OPTIC_CUPS_Mouse	2000-08-01	0.416851	0.829842	0	0	1.12676	0.985945	ABLIM1;GFOD1;APLNR;BBX;BEND4;SKIL;SMAD7;RASGRP3
OCT4_18555785_Chip-Seq_ESCs_Mouse	2000-08-01	0.416851	0.827289	0	0	1.12676	0.985945	SLC16A1;COBLL1;SLC40A1;PDE4B;ATP1A1;LRRFIP1;SFT2D2;LEFTY2
SOX2_18555785_Chip-Seq_ESCs_Mouse	2000-08-01	0.416851	0.824751	0	0	1.12676	0.985945	SLC16A1;SLC40A1;ATP1A1;PTGFRN;LRRFIP1;SFT2D2;PITX2;LEFTY2
SMAD1_18555785_Chip-Seq_ESCs_Mouse	2000-08-01	0.416851	0.822229	0	0	1.12676	0.985945	SLC16A1;SURF4;SLC40A1;ATP1A1;LRRFIP1;SFT2D2;PITX2;LEFTY2
KLF4_18555785_Chip-Seq_ESCs_Mouse	2000-08-01	0.416851	0.819722	0	0	1.12676	0.985945	SLC16A1;COBLL1;SLC40A1;ATP1A1;LRRFIP1;SFT2D2;LEFTY2;MEF2D
CMYC_18555785_Chip-Seq_ESCs_Mouse	2000-08-01	0.416851	0.817231	0	0	1.12676	0.985945	SLC16A1;COBLL1;APLNR;SLC40A1;ATP1A1;LRRFIP1;SFT2D2;LEFTY2
MYC_19829295_ChIP-Seq_ESCs_Human	2000-08-01	0.416851	0.814754	0	0	1.12676	0.985945	LMBRD2;PLEKHA2;CREB3L2;APLNR;NUCB1;SLC2A3;SERINC3;RASGRP3
P300_19829295_ChIP-Seq_ESCs_Human	2000-08-01	0.416851	0.812293	0	0	1.12676	0.985945	ABLIM1;BAMBI;TACC1;PITX2;DGKK;SKIL;FGFR2;RASGRP3
CEBPA_20513432_ChIP-Seq_MACROPHAGES_Mouse	2000-08-01	0.416851	0.809846	0	0	1.12676	0.985945	P4HA2;TMEM88;SURF4;AK1;DAG1;IL6ST;GPRC5C;PAG1
ETV1_20927104_ChIP-Seq_GIST48_Human	2000-08-01	0.416851	0.807414	0	0	1.12676	0.985945	SLC16A1;COBLL1;PDE4B;ATP1A1;PTGFRN;MEF2D;ZMPSTE24;RASGRP3
GATA6_21074721_ChIP-Seq_CACO-2_Human	2000-08-01	0.416851	0.804997	0	0	1.12676	0.985945	SLC16A1;PDE4B;ATP1A1;PTGFRN;SFT2D2;LEFTY2;MEF2D;ZMPSTE24
TAL1_21186366_ChIP-Seq_BM-HSCs_Mouse	2000-08-01	0.416851	0.802594	0	0	1.12676	0.985945	ADAMTS2;P4HA2;CCNG1;IL6ST;FRK;NODAL;RCOR1;CAR4
CDX2_21402776_ChIP-Seq_INTESTINAL-VILLUS_Mouse	2000-08-01	0.416851	0.800205	0	0	1.12676	0.985945	ADAMTS2;P4HA2;SLC40A1;LRRFIP1;SFT2D2;LEFTY2;FRK;NODAL
RBPJ_21746931_ChIP-Seq_IB4_Human	2000-08-01	0.416851	0.79783	0	0	1.12676	0.985945	SLC16A1;PDE4B;ATP1A1;PTGFRN;SFT2D2;MEF2D;ZMPSTE24;RASGRP3
NFYA_21822215_ChIP-Seq_K562_Human	2000-08-01	0.416851	0.79547	0	0	1.12676	0.985945	SLC16A1;OAT;BAMBI;PDE4B;ATP1A1;PTGFRN;FGFR2;ZMPSTE24
ETS1_21867929_ChIP-Seq_TH2_Mouse	2000-08-01	0.416851	0.793124	0	0	1.12676	0.985945	MFAP4;TMEM88;NFKBIZ;CCNG1;CREB3L2;KRT8;DAG1;BEND4
EBF1_22473956_ChIP-Seq_LYMPHODE_Mouse	2000-08-01	0.416851	0.790791	0	0	1.12676	0.985945	SLC16A1;COBLL1;APLNR;SLC40A1;LRRFIP1;SFT2D2;LEFTY2;MEF2D
MAF_26560356_Chip-Seq_TH2_Human	2000-08-01	0.416851	0.788472	0	0	1.12676	0.985945	MFAP4;SLC16A1;SLC2A3;PTGFRN;MEF2D;RCOR1;ZMPSTE24;RASGRP3
CHD1_26751641_Chip-Seq_LNCaP_Human	2000-08-01	0.416851	0.786166	0	0	1.12676	0.985945	TAOK3;BAMBI;KRT8;DSG2;ATP1A1;SFT2D2;CLCN3;MEF2D
KDM2B_26808549_Chip-Seq_K562_Human	2000-08-01	0.416851	0.783874	0	0	1.12676	0.985945	SLC16A1;BAMBI;NFKBIZ;TACC1;ATP1A1;GPRC5C;TPCN1;SMAD7
PU_27001747_Chip-Seq_BMDM_Mouse	2000-08-01	0.416851	0.781596	0	0	1.12676	0.985945	MFAP4;GFOD1;CCNG1;KRT8;LRRFIP1;SFT2D2;LEFTY2;RCOR1
SA1_27219007_Chip-Seq_Bcells_Human	2000-08-01	0.416851	0.77933	0	0	1.12676	0.985945	AS3MT;KRT8;APLNR;ATP1A1;LEFTY2;MEF2D;NODAL;ZMPSTE24
SUZ12_27294783_Chip-Seq_ESCs_Mouse	2000-08-01	0.416851	0.777078	0	0	1.12676	0.985945	ADAMTS2;KRT18;P4HA2;SLC40A1;PITX2;GPRC5C;FGFR2;CAR4
BMI1_19503595_ChIP-Seq_MEFsC_Mouse	3/661	0.41794	0.776862	0	0	1.27847	1.11536	TAOK3;KRT8;SERINC3
IKZF1_21737484_ChIP-ChIP_HCT116_Human	1/155	0.424988	0.787694	0	0	1.81736	1.5551	PDGFRB
KLF4_25985364_ChIP-Seq_ATHEROSCLEROSIS_LESION_Mouse	5/1211	0.431236	0.796983	0	0	1.16305	0.97824	ADAMTS2;GFOD1;SLC40A1;FRK;EDA2R
FLI1_20887958_ChIP-Seq_HPC-7_Mouse	2030-08-01	0.4336	0.799064	0	0	1.11011	0.927643	AS3MT;TAOK3;TMEM88;KRT8;LRRFIP1;SFT2D2;MEF2D;RCOR1
P53_22127205_ChIP-Seq_FIBROBLAST_Human	3/679	0.435037	0.799427	0	0	1.24458	1.03589	OAT;CCNG1;EDA2R
RNF2_16625203_ChIP-ChIP_MESCs_Mouse	5/1219	0.436913	0.800593	0	0	1.15541	0.956708	BAMBI;NFKBIZ;CLCN3;FGFR2;CAR4
AR_20517297_ChIP-Seq_VCAP_Human	2047-08-01	0.443081	0.809595	0	0	1.10089	0.896128	APLNR;LRRFIP1;WNT2;MEF2D;CGNL1;PAG1;RCOR1;TPCN1
AHR_22903824_ChIP-Seq_MCF-7_Human	3/690	0.4454	0.811535	0	0	1.22474	0.990547	KRT18;FGFR2;TPCN1
TTF2_22483619_ChIP-Seq_HELA_Human	6/1512	0.450822	0.819098	0	0	1.11782	0.890547	TMEM88;CCDC47;CCNG1;DSG2;MEF2D;ZMPSTE24
GATA1_19941826_ChIP-Seq_K562_Human	4/967	0.451285	0.817637	0	0	1.16521	0.927109	CREB3L2;SLC40A1;CLCN3;MEF2D
TAL1_20887958_ChIP-Seq_HPC-7_Mouse	2067-08-01	0.454215	0.820641	0	0	1.09024	0.860399	PDGFRB;SLC16A1;GFOD1;TAOK3;BEND4;MEF2D;OAZ2;NODAL
TP53_22127205_ChIP-Seq_IMR90_Human	4/975	0.457635	0.82451	0	0	1.15565	0.903354	OAT;CCDC47;NFKBIZ;CCNG1
SPI1_20517297_ChIP-Seq_HL60_Human	5/1249	0.458099	0.823048	0	0	1.12766	0.880331	KRT18;TAOK3;TMEM88;NUCB1;SLC2A3
TP63_19390658_ChIP-ChIP_HaCaT_Human	1/179	0.472409	0.8464	0	0	1.57369	1.18012	SMAD7
RCOR1_19997604_ChIP-ChIP_NEURONS_Mouse	2378-09-01	0.472779	0.844717	0	0	1.06611	0.798652	SLC16A1;BAMBI;CREB3L2;DAG1;TACC1;SMARCA1;DGKK;EDA2R;ZMPSTE24
POU5F1_16518401_ChIP-PET_MESCs_Mouse	6/1550	0.475098	0.846514	0	0	1.09041	0.811523	ADAMTS2;SLC2A3;IL6ST;SKIL;NODAL;SMAD7
PCGF2_27294783_Chip-Seq_NPCs_Mouse	2/451	0.477957	0.849262	0	0	1.24918	0.922189	SLC40A1;LRRFIP1
REST_19997604_ChIP-ChIP_NEURONS_Mouse	2118-08-01	0.482461	0.854911	0	0	1.06399	0.77549	SLC16A1;GFOD1;P4HA2;NFKBIZ;PTGFRN;LRRFIP1;SERINC3;APLN
SMARCD1_25818293_ChIP-Seq_ESCs_Mouse	2119-08-01	0.483013	0.853543	0	0	1.06348	0.77391	LRPAP1;ABLIM1;OAT;AK1;LRRFIP1;CLCN3;GPRC5C;FGFR2
ZFX_18555785_ChIP-Seq_MESCs_Mouse	3249-12-01	0.489821	0.863209	0	0	1.04041	0.742554	LRPAP1;AS3MT;GFOD1;SURF4;DAG1;BBX;SRPRB;TACC1;SERINC3;GPRC5C;LEFTY2;MEF2D
PIAS1_25552417_ChIP-Seq_VCAP_Human	3/749	0.499658	0.878145	0	0	1.12826	0.782826	BAMBI;EDA2R;TPCN1
ARNT_22903824_ChIP-Seq_MCF-7_Human	4/1029	0.499844	0.876085	0	0	1.09501	0.759341	KRT18;GPRC5C;FGFR2;TPCN1
PPARD_23176727_ChIP-Seq_KERATINOCYTES_Mouse	1/194	0.500067	0.8741	0	0	1.45201	1.00626	ADAMTS2
LMO2_26923725_Chip-Seq_MACROPHAGESS_Mouse	2/473	0.503166	0.877141	0	0	1.19108	0.818074	GFOD1;FGFR2
SRY_22984422_ChIP-ChIP_TESTIS_Rat	1/197	0.505424	0.878702	0	0	1.4299	0.975702	KRT8
EWS-ERG_20517297_ChIP-Seq_CADO-ES1_Human	4/1038	0.506753	0.878645	0	0	1.08551	0.737856	LMBRD2;COBLL1;KRT8;PAG1
YY1_22570637_ChIP-Seq_MALME-3M_Human	4/1049	0.515143	0.890797	0	0	1.07413	0.71248	TAOK3;AK1;NUCB1;SLC2A3
SMAD4_21799915_ChIP-Seq_A2780_Human	2464-09-01	0.517422	0.892345	0	0	1.0289	0.67794	ADAMTS2;OAT;BAMBI;SLC40A1;PDE4B;ATP1A1;OAZ2;FGFR2;EDA2R
NFE2L2_20460467_ChIP-Seq_MEFs_Mouse	4/1055	0.519693	0.893873	0	0	1.06802	0.699036	OAT;SLC40A1;FRK;RASGRP3
NRF2_20460467_ChIP-Seq_MEFs_Mouse	4/1055	0.519693	0.891495	0	0	1.06802	0.699036	OAT;SLC40A1;FRK;RASGRP3
TP53_22573176_ChIP-Seq_HFKS_Human	5/1348	0.526331	0.900486	0	0	1.04484	0.670608	PDGFRB;AS3MT;NFKBIZ;SMARCA1;NODAL
SOX2_18555785_ChIP-Seq_MESCs_Mouse	2/497	0.529781	0.903992	0	0	1.13356	0.720142	IL6ST;LEFTY2
ETS2_20176728_ChIP-ChIP_TROPHOBLAST_STEM_CELLS_Mouse	1/215	0.5364	0.912871	0	0	1.31019	0.816082	NFKBIZ
SUZ12_18974828_ChIP-Seq_MESCs_Mouse	1934-07-01	0.53702	0.911521	0	0	1.01956	0.633881	ADAMTS2;COBLL1;PITX2;WNT2;PAG1;FGFR2;CAR4
ESR1_20079471_ChIP-ChIP_T-47D_Human	1/216	0.538064	0.910896	0	0	1.30412	0.808265	KRT18
ZFP57_27257070_Chip-Seq_ESCs_Mouse	4/1088	0.544371	0.919161	0	0	1.03563	0.629789	3632451O06RIK;NFKBIZ;CCNG1;IL6ST
RUNX1_21571218_ChIP-Seq_MEGAKARYOCYTES_Human	18/5071	0.545739	0.919065	0	0	0.999886	0.605545	LRPAP1;PLEKHA2;CCDC47;SURF4;SLC2A3;ATP1A1;CLCN3;APLN;SMAD7;LMBRD2;TAOK3;DAG1;NUCB1;TACC1;IL6ST;SKIL;MEF2D;RCOR1
PCGF2_27294783_Chip-Seq_ESCs_Mouse	2/512	0.54593	0.916992	0	0	1.10035	0.666004	SLC40A1;LRRFIP1
ASXL1_24218140_ChIP-Seq_BMDM_Mouse	3/807	0.550379	0.922063	0	0	1.04718	0.625319	SLC16A1;SURF4;SMAD7
SPI1_22790984_ChIP-Seq_ERYTHROLEUKEMIA_Mouse	1962-07-01	0.552824	0.92376	0	0	1.00501	0.595686	LMBRD2;TAOK3;BAMBI;CCNG1;SLC2A3;ATP1A1;SERINC3
GATA2_21571218_ChIP-Seq_MEGAKARYOCYTES_Human	4/1111	0.5612	0.935333	0	0	1.01419	0.585873	GFOD1;SURF4;SLC2A3;MEF2D
RUNX2_22187159_ChIP-Seq_PCA_Human	3423-12-01	0.568248	0.944638	0	0	0.98752	0.558145	FAM122B;TAOK3;DAG1;SRPRB;LRRFIP1;SMARCA1;PITX2;DGKK;CLCN3;LEFTY2;PAG1;RASGRP3
EED_16625203_ChIP-ChIP_MESCs_Mouse	3/830	0.56967	0.944569	0	0	1.01816	0.572915	ADAMTS2;FGFR2;CAR4
NEUROD2_26341353_ChIP-Seq_CORTEX_Mouse	2000-07-01	0.573922	0.949179	0	0	0.985915	0.547441	LRPAP1;SLC16A1;LMBRD2;GFOD1;TMEM88;COBLL1;SFT2D2
STAT3_18555785_Chip-Seq_ESCs_Mouse	2000-07-01	0.573922	0.946752	0	0	0.985915	0.547441	COBLL1;APLNR;SLC40A1;LRRFIP1;SFT2D2;PITX2;LEFTY2
NMYC_18555785_Chip-Seq_ESCs_Mouse	2000-07-01	0.573922	0.944337	0	0	0.985915	0.547441	SLC16A1;COBLL1;SLC40A1;LRRFIP1;SFT2D2;SKIL;LEFTY2
SUZ12_18555785_Chip-Seq_ESCs_Mouse	2000-07-01	0.573922	0.941934	0	0	0.985915	0.547441	COBLL1;SLC40A1;ATP1A1;LRRFIP1;SFT2D2;LEFTY2;MEF2D
ESET_19884257_ChIP-Seq_ESCs_Mouse	2000-07-01	0.573922	0.939543	0	0	0.985915	0.547441	3632451O06RIK;GFOD1;TAOK3;BAMBI;NFKBIZ;CREB3L2;DSG2
LUZP1_20508642_ChIP-Seq_ESCs_Mouse	2000-07-01	0.573922	0.937164	0	0	0.985915	0.547441	ADAMTS2;GFOD1;P4HA2;CCNG1;FRK;NODAL;CAR4
PU.1_20513432_ChIP-Seq_MACROPHAGES_Mouse	2000-07-01	0.573922	0.934798	0	0	0.985915	0.547441	P4HA2;TMEM88;DAG1;IL6ST;GPRC5C;LEFTY2;TPCN1
CEBPB_20513432_ChIP-Seq_MACROPHAGES_Mouse	2000-07-01	0.573922	0.932443	0	0	0.985915	0.547441	TMEM88;CREB3L2;PKP2;DAG1;IL6ST;GPRC5C;PAG1
PU.1_20513432_ChIP-Seq_Bcells_Mouse	2000-07-01	0.573922	0.9301	0	0	0.985915	0.547441	BAMBI;TMEM88;GPRC5C;LEFTY2;MEF2D;PAG1;TPCN1
CRX_20693478_ChIP-Seq_RETINA_Mouse	2000-07-01	0.573922	0.927769	0	0	0.985915	0.547441	ADAMTS2;P4HA2;SLC40A1;LRRFIP1;SFT2D2;FRK;NODAL
GATA6_21074721_ChIP-Seq_CACO-2_Mouse	2000-07-01	0.573922	0.92545	0	0	0.985915	0.547441	SLC16A1;BAMBI;PDE4B;ATP1A1;PTGFRN;MEF2D;ZMPSTE24
GATA2_21186366_ChIP-Seq_BM-HSCs_Mouse	2000-07-01	0.573922	0.923142	0	0	0.985915	0.547441	ADAMTS2;GFOD1;P4HA2;CCNG1;FRK;NODAL;CAR4
P53_21459846_ChIP-Seq_SAOS-2_Human	2000-07-01	0.573922	0.920846	0	0	0.985915	0.547441	GFOD1;CREB3L2;NUCB1;CLCN3;LEFTY2;FRK;OAZ2
OCT4_21477851_ChIP-Seq_ESCs_Mouse	2000-07-01	0.573922	0.918561	0	0	0.985915	0.547441	ADAMTS2;SLC40A1;LRRFIP1;SFT2D2;LEFTY2;FRK;NODAL
SMAD4_21741376_ChIP-Seq_EPCs_Human	2000-07-01	0.573922	0.916287	0	0	0.985915	0.547441	BAMBI;CCNG1;SLC40A1;TACC1;OAZ2;FGFR2;SMAD7
NFYB_21822215_ChIP-Seq_K562_Human	2000-07-01	0.573922	0.914025	0	0	0.985915	0.547441	SLC16A1;OAT;BAMBI;PDE4B;ATP1A1;PTGFRN;ZMPSTE24
GATA3_21867929_ChIP-Seq_CD8_Mouse	2000-07-01	0.573922	0.911773	0	0	0.985915	0.547441	PDGFRB;LRPAP1;P4HA2;PDE4B;ATP1A1;RCOR1;RASGRP3
FLI1_21867929_ChIP-Seq_TH2_Mouse	2000-07-01	0.573922	0.909533	0	0	0.985915	0.547441	ADAMTS2;P4HA2;CCNG1;FRK;NODAL;RCOR1;CAR4
SOX11_22085726_ChIP-Seq_ESNs_Mouse	2000-07-01	0.573922	0.907304	0	0	0.985915	0.547441	P4HA2;COBLL1;DAG1;CHST15;PITX2;CLCN3;SMAD7
CBX2_22325352_ChIP-Seq_293T-Rex_Human	2000-07-01	0.573922	0.905085	0	0	0.985915	0.547441	SLC16A1;PDE4B;ATP1A1;PTGFRN;MEF2D;ZMPSTE24;RASGRP3
GATA2_22383799_ChIP-Seq_G1ME_Mouse	2000-07-01	0.573922	0.902878	0	0	0.985915	0.547441	PDGFRB;KRT18;TAOK3;TMEM88;SLC40A1;BEND4;MEF2D
TCF7_22412390_ChIP-Seq_EML_Mouse	2000-07-01	0.573922	0.900681	0	0	0.985915	0.547441	TAOK3;NFKBIZ;BBX;TACC1;OAZ2;RCOR1;SMAD7
SA1_22415368_ChIP-Seq_MEFs_Mouse	2000-07-01	0.573922	0.898495	0	0	0.985915	0.547441	ADAMTS2;3632451O06RIK;TMEM88;AK1;SLC2A3;RCOR1;FGFR2
SMC3_22415368_ChIP-Seq_MEFs_Mouse	2000-07-01	0.573922	0.896319	0	0	0.985915	0.547441	ADAMTS2;BAMBI;TMEM88;AK1;SLC2A3;ATP1A1;FGFR2
GATA3_22897851_ChIP-Seq_JUKARTE6-1_Human	2000-07-01	0.573922	0.894154	0	0	0.985915	0.547441	FAM122B;MFAP4;SLC16A1;COBLL1;ATP1A1;MEF2D;PAG1
TOP2B_26459242_ChIP-Seq_MCF-7_Human	2000-07-01	0.573922	0.892	0	0	0.985915	0.547441	GFOD1;P4HA2;BBX;ATP1A1;PITX2;WNT2;CGNL1
MYB_26560356_Chip-Seq_TH2_Human	2000-07-01	0.573922	0.889856	0	0	0.985915	0.547441	SURF4;PKP2;LRRFIP1;FRK;RCOR1;SMAD7;RASGRP3
MAF_26560356_Chip-Seq_TH1_Human	2000-07-01	0.573922	0.887722	0	0	0.985915	0.547441	TMEM88;NUCB1;ATP1A1;LRRFIP1;SFT2D2;RCOR1;SMAD7
KDM2B_26808549_Chip-Seq_HPB-ALL_Human	2000-07-01	0.573922	0.885598	0	0	0.985915	0.547441	ABLIM1;NFKBIZ;LRRFIP1;SKIL;RCOR1;ZMPSTE24;SMAD7
KDM2B_26808549_Chip-Seq_JURKAT_Human	2000-07-01	0.573922	0.883484	0	0	0.985915	0.547441	ABLIM1;BAMBI;TMEM88;BBX;BEND4;TACC1;SMAD7
FLI1_26923725_Chip-Seq_MACROPHAGESS_Mouse	2000-07-01	0.573922	0.881381	0	0	0.985915	0.547441	ABLIM1;SLC16A1;GFOD1;NFKBIZ;LRRFIP1;IL6ST;OAZ2
BRD4_27068464_Chip-Seq_AML-cells_Mouse	2000-07-01	0.573922	0.879287	0	0	0.985915	0.547441	PDGFRB;NFKBIZ;APLNR;LRRFIP1;SFT2D2;SMAD7;RASGRP3
MYCN_27167114_Chip-Seq_NEUROBLASTOMA_Human	2000-07-01	0.573922	0.877204	0	0	0.985915	0.547441	SLC16A1;BAMBI;BEND4;SLC2A3;ATP1A1;MEF2D;CGNL1
CTCF_27219007_Chip-Seq_ERYTHROID_Human	2000-07-01	0.573922	0.87513	0	0	0.985915	0.547441	BAMBI;CREB3L2;SLC2A3;MEF2D;RCOR1;ZMPSTE24;SMAD7
VDR_23401126_ChIP-Seq_LCL-AND-THP1_Human	1/239	0.574744	0.874316	0	0	1.17862	0.652755	PIEZO1
FOXP1_21924763_ChIP-Seq_HESCs_Human	13/3724	0.574938	0.872552	0	0	0.983344	0.544275	OAT;CLCN3;OAZ2;ZMPSTE24;LMBRD2;GFOD1;BAMBI;TMEM88;APLNR;DAG1;IL6ST;SKIL;FGFR2
NANOG_18555785_ChIP-Seq_MESCs_Mouse	2/542	0.577081	0.873749	0	0	1.03945	0.57146	PTGFRN;IL6ST
SOX11_23321250_ChIP-ChIP_Z138-A519-JVM2_Human	4/1134	0.577703	0.872643	0	0	0.993616	0.545193	KRT18;CCDC47;AK1;LRRFIP1
STAT3_23295773_ChIP-Seq_U87_Human	3165-11-01	0.58078	0.875241	0	0	0.979018	0.531982	ABLIM1;LMBRD2;CREB3L2;KRT8;PKP2;PDE4B;DAG1;BBX;PITX2;SMAD7;RASGRP3
HOXC9_25013753_ChIP-Seq_NEUROBLASTOMA_BE2-C_Human	2014-07-01	0.581586	0.874413	0	0	0.979062	0.530648	ABLIM1;OAT;CCDC47;CCNG1;BBX;SLC2A3;ZMPSTE24
CTBP1_25329375_ChIP-Seq_LNCAP_Human	4/1145	0.585476	0.878214	0	0	0.98407	0.526803	NFKBIZ;CCNG1;SERINC3;RCOR1
CEBPD_21427703_ChIP-Seq_3T3-L1_Mouse	6/1735	0.58812	0.880132	0	0	0.974145	0.5171	ABLIM1;PLEKHA2;COBLL1;LEFTY2;FRK;SMAD7
TP53_23651856_ChIP-Seq_MEFs_Mouse	3193-11-01	0.593323	0.885865	0	0	0.970433	0.506581	MFAP4;ABLIM1;ADAMTS2;TAOK3;CCNG1;CREB3L2;AK1;CHST15;LRRFIP1;EDA2R;RASGRP3
SCL_19346495_ChIP-Seq_HPC-7_Human	1/252	0.59419	0.88511	0	0	1.11782	0.581886	GFOD1
CREM_20920259_ChIP-Seq_GC1-SPG_Mouse	20/5776	0.597159	0.887483	0	0	0.975381	0.502879	SLC16A1;OAT;SURF4;ATP1A1;CLCN3;OAZ2;TPCN1;ZMPSTE24;BAMBI;TMEM88;CREB3L2;DAG1;TACC1;IL6ST;SERINC3;PITX2;SKIL;MEF2D;PAG1;RCOR1
HTT_18923047_ChIP-ChIP_STHdh_Human	2/566	0.600884	0.890966	0	0	0.995372	0.506996	MFAP4;RASGRP3
FOXP3_17237761_ChIP-ChIP_TREG_Mouse	1/257	0.601434	0.889736	0	0	1.09607	0.557285	PAG1
SFPI1_20887958_ChIP-Seq_HPC-7_Mouse	2369-08-01	0.614776	0.907392	0	0	0.951254	0.462783	SLC16A1;LMBRD2;TAOK3;BAMBI;LRRFIP1;MEF2D;RCOR1;SMAD7
STAT5_23275557_ChIP-Seq_MAMMARY-EPITHELIUM_Mouse	4/1197	0.62112	0.914663	0	0	0.94132	0.448286	DSG2;SFT2D2;GPRC5C;FRK
NR1H3_23393188_ChIP-Seq_ATHEROSCLEROTIC-FOAM_Human	2/599	0.631982	0.928538	0	0	0.940535	0.431607	PDGFRB;SLC2A3
XRN2_22483619_ChIP-Seq_HELA_Human	5/1529	0.640594	0.939053	0	0	0.921158	0.410246	SLC16A1;OAT;CCDC47;RCOR1;ZMPSTE24
CCND1_20090754_ChIP-ChIP_RETINA_Mouse	2137-07-01	0.646048	0.9449	0	0	0.92271	0.403115	OAT;BAMBI;CREB3L2;SKIL;MEF2D;RCOR1;SMAD7
TET1_21451524_ChIP-Seq_MESCs_Mouse	6/1839	0.646169	0.942938	0	0	0.919054	0.401346	TAOK3;BAMBI;NFKBIZ;CREB3L2;LEFTY2;PAG1
RUNX_20019798_ChIP-Seq_JUKART_Human	2/616	0.647266	0.942408	0	0	0.914578	0.39784	ATP1A1;PAG1
EGR1_20690147_ChIP-Seq_ERYTHROLEUKEMIA_Human	21/6207	0.648103	0.941501	0	0	0.953036	0.413337	PDGFRB;SLC16A1;AK1;KRT8;ATP1A1;TPCN1;ZMPSTE24;SMAD7;FAM122B;ADAMTS2;KRT18;GFOD1;TAOK3;CREB3L2;PKP2;TACC1;IL6ST;SKIL;MEF2D;NODAL;RCOR1
FOXM1_25889361_ChIP-Seq_OE33_AND_U2OS_Human	3/932	0.649007	0.940696	0	0	0.906728	0.391989	FAM122B;COBLL1;CLCN3
CNOT3_19339689_ChIP-ChIP_MESCs_Mouse	5/1547	0.651027	0.941508	0	0	0.91044	0.390764	ADAMTS2;DSG2;GPRC5C;APLN;SMAD7
EZH2_23942234_ChIP-Seq_MYOBLASTS_AND_MYOTUBES_Mouse	3/935	0.651181	0.939624	0	0	0.903819	0.387709	P4HA2;MEF2D;CAR4
STAT3_20064451_ChIP-Seq_CD4+T_Mouse	2204-07-01	0.678747	0.977213	0	0	0.89466	0.346687	LRPAP1;CREB3L2;TACC1;PTGFRN;IL6ST;SKIL;PAG1
TDRD3_21172665_ChIP-Seq_MCF-7_Human	2/655	0.680464	0.977504	0	0	0.860123	0.331131	MFAP4;TAOK3
IRF8_21731497_ChIP-ChIP_J774_Mouse	1/319	0.681328	0.976571	0	0	0.883041	0.338832	ADAMTS2
ETS1_20019798_ChIP-Seq_JURKAT_Human	5/1607	0.684453	0.978873	0	0	0.876447	0.332293	P4HA2;CCDC47;NUCB1;SRPRB;ZMPSTE24
MYC_18358816_ChIP-ChIP_MESCs_Mouse	3413-11-01	0.68585	0.978702	0	0	0.907879	0.342358	SLC16A1;LMBRD2;TMEM88;NFKBIZ;CCNG1;AK1;SLC2A3;CLCN3;GPRC5C;EDA2R;ZMPSTE24
ZNF274_21170338_ChIP-Seq_K562_Hela	1/327	0.690412	0.983037	0	0	0.861438	0.319134	ZMPSTE24
CRX_20693478_ChIP-Seq_ADULT_RETINA_Mouse	2/668	0.69096	0.981651	0	0	0.843384	0.311776	KRT18;DAG1
VDR_23849224_ChIP-Seq_CD4+_Human	2231-07-01	0.691402	0.98012	0	0	0.883833	0.326164	LRPAP1;ABLIM1;CCDC47;SLC2A3;SERINC3;MEF2D;ZMPSTE24
PAX6_23342162_ChIP-ChIP_BETA-FORBRAIN-LENS_Mouse	3/1001	0.696636	0.985374	0	0	0.844226	0.305181	PDGFRB;NFKBIZ;SLC2A3
ELF1_20517297_ChIP-Seq_JURKAT_Human	3/1020	0.708883	1	0	0	0.8285	0.285058	TAOK3;CCNG1;AK1
SPI1_20176806_ChIP-Seq_THIOMACROPHAGE_Mouse	5/1654	0.709146	0.998688	0	0	0.851542	0.29267	BAMBI;CCNG1;GPRC5C;LEFTY2;MEF2D
IRF1_21803131_ChIP-Seq_MONOCYTES_Human	1/345	0.709926	0.997609	0	0	0.816493	0.279726	PDGFRB
FOXO3_23340844_ChIP-Seq_DLD1_Human	2/695	0.711871	0.998167	0	0	0.810619	0.275495	ABLIM1;PITX2
PRDM5_23873026_ChIP-Seq_MEFs_Mouse	3/1029	0.714554	0.999755	0	0	0.821254	0.276021	FAM122B;CREB3L2;TACC1
PADI4_21655091_ChIP-ChIP_MCF-7_Human	3/1037	0.719525	1	0	0	0.814918	0.268242	CCDC47;NFKBIZ;SERINC3
SPI1_22096565_ChIP-ChIP_GC-B_Mouse	5/1676	0.720246	1	0	0	0.840364	0.275776	PLEKHA2;CCNG1;PDE4B;SKIL;MEF2D
PBX1_22567123_ChIP-ChIP_OVCAR3_Human	2299-07-01	0.721897	1	0	0	0.857691	0.279499	LRPAP1;PKP2;BBX;SRPRB;SERINC3;PITX2;WNT2
CEBPB_24764292_ChIP-Seq_MC3T3_Mouse	2000-06-01	0.726076	1	0	0	0.84507	0.270508	AS3MT;PLEKHA2;NFKBIZ;DAG1;TACC1;LRRFIP1
HOXB7_26014856_ChIP-Seq_BT474_Human	2000-06-01	0.726076	1	0	0	0.84507	0.270508	KRT18;PKP2;BEND4;SLC2A3;OAZ2;TPCN1
MNX1_26342078_ChIP-Seq_MIN6-4N_Mouse	2000-06-01	0.726076	1	0	0	0.84507	0.270508	ADAMTS2;PLEKHA2;CCDC47;COBLL1;CCNG1;FRK
KLF5_20875108_ChIP-Seq_MESCs_Mouse	2000-06-01	0.726076	1	0	0	0.84507	0.270508	ABLIM1;OAT;CREB3L2;APLNR;ZMPSTE24;SMAD7
CTCF_20526341_ChIP-Seq_ESCs_Human	2000-06-01	0.726076	0.998548	0	0	0.84507	0.270508	CCNG1;APLNR;SLC2A3;ATP1A1;NODAL;RCOR1
E2F1_20622854_ChIP-Seq_HELA_Human	2000-06-01	0.726076	0.996423	0	0	0.84507	0.270508	MFAP4;PLEKHA2;AK1;NUCB1;ATP1A1;RCOR1
PHF8_20622854_ChIP-Seq_HELA_Human	2000-06-01	0.726076	0.994308	0	0	0.84507	0.270508	MFAP4;OAT;PLEKHA2;CCNG1;AK1;NUCB1
EBNA1_20929547_Chip-Seq_RAJI-cells_Human	2000-06-01	0.726076	0.992201	0	0	0.84507	0.270508	MFAP4;LRPAP1;PKP2;CHST15;TPCN1;RASGRP3
RAC3_21632823_ChIP-Seq_H3396_Human	2000-06-01	0.726076	0.990104	0	0	0.84507	0.270508	CCNG1;DAG1;SRPRB;PTGFRN;CGNL1;RCOR1
FOXH1_21741376_ChIP-Seq_EPCs_Human	2000-06-01	0.726076	0.988015	0	0	0.84507	0.270508	NFKBIZ;AK1;TACC1;PITX2;OAZ2;FGFR2
FLI1_21867929_ChIP-Seq_CD8_Mouse	2000-06-01	0.726076	0.985935	0	0	0.84507	0.270508	TAOK3;P4HA2;TMEM88;NFKBIZ;AK1;APLN
TCF4_22108803_ChIP-Seq_LS180_Human	2000-06-01	0.726076	0.983863	0	0	0.84507	0.270508	PKP2;WNT2;SKIL;CGNL1;RCOR1;EDA2R
PCGF4_22325352_ChIP-Seq_293T-Rex_Human	2000-06-01	0.726076	0.981801	0	0	0.84507	0.270508	SLC16A1;PDE4B;ATP1A1;PTGFRN;ZMPSTE24;RASGRP3
GATA1_22383799_ChIP-Seq_G1ME_Mouse	2000-06-01	0.726076	0.979747	0	0	0.84507	0.270508	PDGFRB;SLC16A1;SLC40A1;NUCB1;NODAL;RCOR1
EBF1_22473956_ChIP-Seq_BONE_MARROW_Mouse	2000-06-01	0.726076	0.977701	0	0	0.84507	0.270508	COBLL1;SLC40A1;ATP1A1;LRRFIP1;PITX2;PAG1
CTCF_26484167_Chip-Seq_Bcells_Mouse	2000-06-01	0.726076	0.975665	0	0	0.84507	0.270508	BAMBI;TMEM88;SURF4;AK1;LEFTY2;CGNL1
SPI1_26923725_Chip-Seq_MACROPHAGESS_Mouse	2000-06-01	0.726076	0.973636	0	0	0.84507	0.270508	ADAMTS2;KRT18;CREB3L2;PKP2;BEND4;MEF2D
GATA3_27048872_Chip-Seq_THYMUS_Human	2000-06-01	0.726076	0.971616	0	0	0.84507	0.270508	SLC16A1;KRT8;SLC40A1;PITX2;SMAD7;RASGRP3
P300_27268052_Chip-Seq_Bcells_Human	2000-06-01	0.726076	0.969605	0	0	0.84507	0.270508	ABLIM1;PLEKHA2;P4HA2;APLNR;MEF2D;RCOR1
BCL6_27268052_Chip-Seq_Bcells_Human	2000-06-01	0.726076	0.967601	0	0	0.84507	0.270508	ABLIM1;GFOD1;CCNG1;NUCB1;RCOR1;APLN
EZH2_27294783_Chip-Seq_ESCs_Mouse	2000-06-01	0.726076	0.965606	0	0	0.84507	0.270508	ADAMTS2;BEND4;PITX2;GPRC5C;WNT2;FGFR2
RUNX1_27457419_Chip-Seq_LIVER_Mouse	2000-06-01	0.726076	0.963619	0	0	0.84507	0.270508	APLNR;SLC40A1;LRRFIP1;SFT2D2;LEFTY2;PAG1
SUZ12_18555785_ChIP-Seq_MESCs_Mouse	3/1058	0.732261	0.969833	0	0	0.798743	0.248903	PITX2;PAG1;APLN
RAD21_21589869_ChIP-Seq_MESCs_Mouse	2036-06-01	0.742169	0.980941	0	0	0.830128	0.247526	GFOD1;PLEKHA2;AK1;TACC1;IL6ST;PITX2
PRDM14_20953172_ChIP-Seq_ESCs_Human	5/1723	0.742977	0.98	0	0	0.817441	0.242854	OAT;COBLL1;CCNG1;PITX2;MEF2D
FOXP3_21729870_ChIP-Seq_TREG_Human	4/1404	0.743414	0.978576	0	0	0.802536	0.237953	ABLIM1;TAOK3;NFKBIZ;SLC2A3
MYC_20876797_ChIP-ChIP_MEDULLOBLASTOMA_Human	4/1406	0.744438	0.977928	0	0	0.801394	0.236512	SFT2D2;WNT2;MEF2D;PAG1
PPARG_20176806_ChIP-Seq_MACROPHAGES_Mouse	4/1408	0.745459	0.977278	0	0	0.800256	0.23508	NFKBIZ;BBX;ATP1A1;GPRC5C
CEBPB_23403033_ChIP-Seq_LIVER_Mouse	1/382	0.746309	0.976409	0	0	0.737409	0.215777	CCDC47
MYC_18940864_ChIP-ChIP_HL60_Human	2/746	0.748196	0.976896	0	0	0.755201	0.219077	ATP1A1;SMAD7
ELF5_23300383_ChIP-Seq_T47D_Human	3/1087	0.749115	0.976119	0	0	0.777434	0.224572	KRT8;PTGFRN;MEF2D
SREBP2_21459322_ChIP-Seq_LIVER_Mouse	3/1095	0.753616	0.980005	0	0	0.771754	0.218308	BAMBI;AK1;MEF2D
WDR5_24793694_ChIP-Seq_LNCAP_Human	2/757	0.755506	0.980485	0	0	0.744228	0.208658	BAMBI;RCOR1
FLI1_27457419_Chip-Seq_LIVER_Mouse	1/393	0.75623	0.979455	0	0	0.716769	0.200272	SLC40A1
RCOR2_21632747_ChIP-Seq_MESCs_Mouse	1/401	0.763205	0.986507	0	0	0.702469	0.189828	FRK
CLOCK_20551151_ChIP-Seq_293T_Human	1/407	0.768306	0.991114	0	0	0.692113	0.182419	SLC16A1
HNF4A_19761587_ChIP-ChIP_CACO-2_Human	3/1126	0.770461	0.991911	0	0	0.750507	0.195706	ABLIM1;SLC16A1;GPRC5C
RNF2_27304074_Chip-Seq_ESCs_Mouse	4/1467	0.774225	0.994771	0	0	0.768071	0.196544	KRT18;PLEKHA2;PITX2;FGFR2
VDR_21846776_ChIP-Seq_THP-1_Human	2/794	0.778786	0.998643	0	0	0.709547	0.1774	PLEKHA2;MEF2D
ZFP42_18358816_ChIP-ChIP_MESCs_Mouse	4/1480	0.780217	0.998492	0	0	0.761325	0.188948	DAG1;NUCB1;PTGFRN;SMAD7
ESR2_21235772_ChIP-Seq_MCF-7_Human	1/424	0.782178	0.999019	0	0	0.664364	0.163216	GPRC5C
SIN3B_21632747_ChIP-Seq_MESCs_Mouse	13/4302	0.785847	1	0	0	0.851225	0.205139	OAT;AK1;ATP1A1;KRT18;3632451O06RIK;TAOK3;PKP2;DAG1;PITX2;LEFTY2;NODAL;FGFR2;CAR4
HSF1_23293686_ChIP-Seq_STHDH_STRIATAL_Mouse	3/1156	0.785878	0.999786	0	0	0.73103	0.176144	ABLIM1;TAOK3;TPCN1
KLF4_19030024_ChIP-ChIP_MESCs_Mouse	4/1502	0.790079	1	0	0	0.750173	0.176758	SLC2A3;IL6ST;PITX2;MEF2D
AR_22383394_ChIP-Seq_PROSTATE_CANCER_Human	5/1857	0.800475	1	0	0	0.758455	0.168794	COBLL1;PKP2;PDE4B;SMARCA1;PAG1
TP53_16413492_ChIP-PET_HCT116_Human	1/449	0.801103	1	0	0	0.627372	0.13913	PTGFRN
GATA3_20176728_ChIP-ChIP_TSCs_Mouse	2/834	0.801788	1	0	0	0.675516	0.149229	P4HA2;AK1
PPARG_23326641_ChIP-Seq_C3H10T1-2_Mouse	2/838	0.80397	1	0	0	0.672292	0.14669	CCDC47;PAG1
YY1_21170310_ChIP-Seq_MESCs_Mouse	1/464	0.81167	1	0	0	0.607091	0.126676	P4HA2
EWS_26573619_Chip-Seq_HEK293_Human	2/854	0.812488	1	0	0	0.659696	0.136988	BAMBI;P4HA2
THAP11_20581084_ChIP-Seq_MESCs_Mouse	2/864	0.817646	1	0	0	0.652061	0.131276	LMBRD2;SRPRB
AR_25329375_ChIP-Seq_VCAP_Human	1906-05-01	0.818869	1	0	0	0.738956	0.147666	SLC40A1;TACC1;SFT2D2;GPRC5C;OAZ2
SOX9_26525672_Chip-Seq_Limbbuds_Mouse	3/1230	0.82034	1	0	0	0.687049	0.136061	P4HA2;SLC40A1;GPRC5C
KDM6A_18722178_ChIP-ChIP_U937_AND_SAOS2_Human	1/479	0.821683	1	0	0	0.58808	0.115499	SRPRB
EKLF_21900194_ChIP-Seq_ERYTHROCYTE_Mouse	3/1239	0.8242	1	0	0	0.682058	0.131871	OAT;CCNG1;ZMPSTE24
MYBL2_22936984_ChIP-ChIP_MESCs_Mouse	2250-06-01	0.824297	1	0	0	0.751174	0.145145	LMBRD2;NFKBIZ;CCNG1;IL6ST;LEFTY2;NODAL
SUZ12_27294783_Chip-Seq_NPCs_Mouse	2/880	0.82564	1	0	0	0.640205	0.122661	SLC40A1;LRRFIP1
SUZ12_16625203_ChIP-ChIP_MESCs_Mouse	3/1270	0.836967	1	0	0	0.66541	0.118424	ADAMTS2;WNT2;CAR4
PKCTHETA_26484144_Chip-Seq_BREAST_Human	1/506	0.838401	1	0	0	0.5567	0.098123	CREB3L2
TAF7L_23326641_ChIP-Seq_C3H10T1-2_Mouse	2/912	0.840704	1	0	0	0.617742	0.107188	COBLL1;AK1
PHC1_16625203_ChIP-ChIP_MESCs_Mouse	2/922	0.845169	1	0	0	0.611042	0.102789	ADAMTS2;FGFR2
FOXO3_22982991_ChIP-Seq_MACROPHAGES_Mouse	2000-05-01	0.850427	1	0	0	0.704225	0.114097	OAT;CCNG1;SRPRB;TACC1;CLCN3
OCT4_19829295_ChIP-Seq_ESCs_Human	2000-05-01	0.850427	1	0	0	0.704225	0.114097	PDGFRB;ADAMTS2;APLNR;SLC2A3;DGKK
TAF2_19829295_ChIP-Seq_ESCs_Human	2000-05-01	0.850427	1	0	0	0.704225	0.114097	AS3MT;BAMBI;LRRFIP1;CLCN3;RCOR1
P68_20966046_ChIP-Seq_HELA_Human	2000-05-01	0.850427	1	0	0	0.704225	0.114097	OAT;CCNG1;APLNR;ATP1A1;RCOR1
DPY_21335234_ChIP-Seq_ESCs_Mouse	2000-05-01	0.850427	1	0	0	0.704225	0.114097	CCNG1;SLC40A1;CHST15;BBX;LEFTY2
JARID1B-DAIN_22020125_ChIP-Seq_ESCs_Mouse	2000-05-01	0.850427	1	0	0	0.704225	0.114097	LMBRD2;CREB3L2;BBX;SMARCA1;LEFTY2
SOX3_22085726_ChIP-Seq_MUSCLE_Mouse	2000-05-01	0.850427	1	0	0	0.704225	0.114097	SLC16A1;GFOD1;PKP2;PITX2;NODAL
LXR_22292898_ChIP-Seq_THP-1_Human	2000-05-01	0.850427	1	0	0	0.704225	0.114097	PDGFRB;ATP1A1;GPRC5C;MEF2D;TPCN1
NCOR_22465074_ChIP-Seq_MACROPHAGES_Mouse	2000-05-01	0.850427	1	0	0	0.704225	0.114097	GFOD1;SLC40A1;IL6ST;SFT2D2;SKIL
GATA3_26560356_Chip-Seq_TH1_Human	2000-05-01	0.850427	1	0	0	0.704225	0.114097	LRPAP1;SLC16A1;SLC40A1;SRPRB;SFT2D2
CJUN_26792858_Chip-Seq_BT549_Human	2000-05-01	0.850427	1	0	0	0.704225	0.114097	PLEKHA2;ATP1A1;EDA2R;SMAD7;RASGRP3
KDM2B_26808549_Chip-Seq_SIL-ALL_Human	2000-05-01	0.850427	1	0	0	0.704225	0.114097	BAMBI;ATP1A1;MEF2D;ZMPSTE24;SMAD7
BCOR_27268052_Chip-Seq_Bcells_Human	2000-05-01	0.850427	1	0	0	0.704225	0.114097	PLEKHA2;CCNG1;APLNR;ATP1A1;RCOR1
REST_21632747_ChIP-Seq_MESCs_Mouse	2339-06-01	0.851891	1	0	0	0.722591	0.115829	3632451O06RIK;TAOK3;DAG1;BBX;CAR4;TPCN1
E2F4_21247883_ChIP-Seq_LYMPHOBLASTOID_Human	2998-08-01	0.853877	1	0	0	0.751675	0.118741	SLC16A1;TAOK3;BAMBI;ATP1A1;SFT2D2;MEF2D;OAZ2;TPCN1
SETDB1_19884255_ChIP-Seq_MESCs_Mouse	2020-05-01	0.856536	1	0	0	0.697253	0.107976	ABLIM1;TMEM88;COBLL1;SLC2A3;SMAD7
DACH1_20351289_ChIP-Seq_MDA-MB-231_Human	4/1698	0.863331	1	0	0	0.663581	0.0975181	LRPAP1;LMBRD2;CCDC47;SERINC3
POU5F1_18555785_ChIP-Seq_MESCs_Mouse	1/555	0.864888	1	0	0	0.50755	0.0736737	ATP1A1
NFE2_27457419_Chip-Seq_LIVER_Mouse	2/972	0.865857	1	0	0	0.579609	0.0834843	SLC40A1;LRRFIP1
EZH2_27294783_Chip-Seq_NPCs_Mouse	3/1374	0.874221	1	0	0	0.615044	0.0826754	SLC40A1;LRRFIP1;FRK
IRF4_20064451_ChIP-Seq_CD4+T_Mouse	2/1000	0.876323	1	0	0	0.56338	0.0743778	COBLL1;CREB3L2
CBP_20019798_ChIP-Seq_JUKART_Human	2/1000	0.876323	1	0	0	0.56338	0.0743778	COBLL1;CREB3L2
GRHL2_25758223_ChIP-Seq_PLACENTA_Mouse	2/1000	0.876323	1	0	0	0.56338	0.0743778	NFKBIZ;APLNR
AUTS2_25519132_ChIP-Seq_293T-REX_Human	2/1000	0.876323	1	0	0	0.56338	0.0743778	CREB3L2;CGNL1
EST1_17652178_ChIP-ChIP_JURKAT_Human	2/1001	0.876683	1	0	0	0.562817	0.0740725	NUCB1;ZMPSTE24
CEBPA_23403033_ChIP-Seq_LIVER_Mouse	1/589	0.880701	1	0	0	0.478252	0.0607555	CCDC47
TBP_23326641_ChIP-Seq_C3H10T1-2_Mouse	2/1057	0.895374	1	0	0	0.532999	0.0589036	BBX;MEF2D
NANOG_16518401_ChIP-PET_MESCs_Mouse	3520-09-01	0.898249	1	0	0	0.72023	0.0772866	OAT;SLC2A3;LRRFIP1;IL6ST;LEFTY2;NODAL;RCOR1;FGFR2;SMAD7
CTNNB1_20615089_ChIP-ChIP_FETAL_BRAIN_Human	1/637	0.899964	1	0	0	0.442214	0.0466094	EDA2R
YY1_23942234_ChIP-Seq_MYOBLASTS_AND_MYOTUBES_Mouse	3/1466	0.900793	1	0	0	0.576446	0.0602272	CCDC47;BBX;TPCN1
EBNA2_21746931_ChIP-Seq_IB4-LCL_Human	3/1492	0.907344	1	0	0	0.566401	0.055073	NUCB1;ATP1A1;SMAD7
GABP_19822575_ChIP-Seq_HepG2_Human	2639-06-01	0.920427	1	0	0	0.640447	0.0531042	FAM122B;LRPAP1;SLC16A1;SRPRB;OAZ2;ZMPSTE24
STAT4_19710469_ChIP-ChIP_TH1__Mouse	1939-04-01	0.922929	1	0	0	0.581104	0.0466062	SURF4;NUCB1;IL6ST;RCOR1
ERG_20887958_ChIP-Seq_HPC-7_Mouse	1969-04-01	0.928461	1	0	0	0.57225	0.0424766	BAMBI;LRRFIP1;IL6ST;RCOR1
SIN3A_21632747_ChIP-Seq_MESCs_Mouse	2/1186	0.928977	1	0	0	0.475026	0.0349956	3632451O06RIK;SMAD7
SETDB1_19884257_ChIP-Seq_MESCs_Mouse	2353-05-01	0.931619	1	0	0	0.598577	0.0423982	3632451O06RIK;BAMBI;NFKBIZ;DSG2;PITX2
CEBPB_20176806_ChIP-Seq_MACROPHAGES_Mouse	2000-04-01	0.933806	1	0	0	0.56338	0.0385839	DAG1;IL6ST;GPRC5C;PAG1
CTCF_18555785_Chip-Seq_ESCs_Mouse	2000-04-01	0.933806	1	0	0	0.56338	0.0385839	SLC40A1;LRRFIP1;SFT2D2;LEFTY2
KLF4_19829295_ChIP-Seq_ESCs_Human	2000-04-01	0.933806	1	0	0	0.56338	0.0385839	KRT8;IL6ST;RCOR1;FGFR2
NANOG_20526341_ChIP-Seq_ESCs_Human	2000-04-01	0.933806	1	0	0	0.56338	0.0385839	OAT;CCNG1;SLC2A3;ATP1A1
SMC4_20622854_ChIP-Seq_HELA_Human	2000-04-01	0.933806	1	0	0	0.56338	0.0385839	LRPAP1;AK1;DAG1;OAZ2
ERA_21632823_ChIP-Seq_H3396_Human	2000-04-01	0.933806	1	0	0	0.56338	0.0385839	FAM122B;SURF4;SLC2A3;ATP1A1
GATA3_21867929_ChIP-Seq_TH1_Mouse	2000-04-01	0.933806	1	0	0	0.56338	0.0385839	TMEM88;CCNG1;APLN;SMAD7
CTCF_21964334_ChIP-Seq_BJAB-B_Human	2000-04-01	0.933806	1	0	0	0.56338	0.0385839	TMEM88;SERINC3;CLCN3;RCOR1
SOX2_22085726_ChIP-Seq_NPCs_Mouse	2000-04-01	0.933806	1	0	0	0.56338	0.0385839	AK1;GPRC5C;RCOR1;ZMPSTE24
CEBPB_22108803_ChIP-Seq_LS180_Human	2000-04-01	0.933806	1	0	0	0.56338	0.0385839	ABLIM1;SRPRB;DGKK;CGNL1
SMC1_22415368_ChIP-Seq_MEFs_Mouse	2000-04-01	0.933806	1	0	0	0.56338	0.0385839	TMEM88;NFKBIZ;SLC2A3;LRRFIP1
NCOR_22424771_ChIP-Seq_293T_Human	2000-04-01	0.933806	1	0	0	0.56338	0.0385839	COBLL1;SFT2D2;PAG1;SMAD7
CSB_26484114_Chip-Seq_FIBROBLAST_Human	2000-04-01	0.933806	1	0	0	0.56338	0.0385839	MFAP4;SLC16A1;APLNR;MEF2D
SPI1_26923725_Chip-Seq_HPCs_Mouse	2000-04-01	0.933806	1	0	0	0.56338	0.0385839	NFKBIZ;APLNR;DSG2;FRK
IRF8_22096565_ChIP-ChIP_GC-B_Mouse	1/772	0.939182	1	0	0	0.364884	0.022895	SKIL
VDR_24787735_ChIP-Seq_THP-1_Human	1/805	0.946177	1	0	0	0.349926	0.01936	OAT
TFEB_21752829_ChIP-Seq_HELA_Human	1/808	0.946772	1	0	0	0.348626	0.019069	LEFTY2
VDR_24763502_ChIP-Seq_THP-1_Human	2/1288	0.948125	1	0	0	0.437407	0.0233	OAT;MEF2D
E2F1_17053090_ChIP-ChIP_MCF-7_Human	3/1726	0.951031	1	0	0	0.489612	0.0245825	TMEM88;EDA2R;APLN
PPARG_20176806_ChIP-Seq_THIOMACROPHAGE_Mouse	1/837	0.9522	1	0	0	0.336547	0.0164843	GPRC5C
CBX2_27304074_Chip-Seq_ESCs_Mouse	1/840	0.952729	1	0	0	0.335345	0.0162391	PITX2
EGR1_23403033_ChIP-Seq_LIVER_Mouse	1/944	0.967903	1	0	0	0.298401	0.00973497	PKP2
CREB1_15753290_ChIP-ChIP_HEK293T_Human	1/957	0.969423	1	0	0	0.294347	0.00914062	CLCN3
ETV2_25802403_ChIP-Seq_MESCs_Mouse	1/1000	0.973965	1	0	0	0.28169	0.00743103	CGNL1
GABP_17652178_ChIP-ChIP_JURKAT_Human	1/1001	0.974062	1	0	0	0.281409	0.0073955	ZMPSTE24
CEBPA_26348894_ChIP-Seq_LIVER_Mouse	2000-03-01	0.97785	1	0	0	0.422535	0.00946443	COBLL1;CREB3L2;SFT2D2
KAP1_22055183_ChIP-Seq_ESCs_Mouse	2000-03-01	0.97785	1	0	0	0.422535	0.00946443	TACC1;LEFTY2;OAZ2
SA1_27219007_Chip-Seq_ERYTHROID_Human	2000-03-01	0.97785	1	0	0	0.422535	0.00946443	AS3MT;SLC2A3;GPRC5C
CTBP2_25329375_ChIP-Seq_LNCAP_Human	1/1053	0.978656	1	0	0	0.267512	0.00577162	CCNG1
RBPJ_21746931_ChIP-Seq_IB4-LCL_Human	2013-03-01	0.978692	1	0	0	0.419806	0.00904186	BEND4;ATP1A1;SMAD7
SPI1_23547873_ChIP-Seq_NB4_Human	3198-06-01	0.978847	1	0	0	0.528499	0.0112993	ABLIM1;CCNG1;NUCB1;TACC1;ATP1A1;MEF2D
CEBPB_20176806_ChIP-Seq_THIOMACROPHAGE_Mouse	2/1588	0.980114	1	0	0	0.354773	0.00712614	SRPRB;GPRC5C
MYC_18555785_ChIP-Seq_MESCs_Mouse	1/1200	0.987734	1	0	0	0.234742	0.00289714	EDA2R
REST_18959480_ChIP-ChIP_MESCs_Mouse	2868-04-01	0.994142	1	0	0	0.392873	0.00230807	ADAMTS2;MEF2D;CAR4;ZMPSTE24
ETS1_22383799_ChIP-Seq_G1ME_Mouse	2000-02-01	0.995036	1	0	0	0.28169	0.00140168	LRRFIP1;RCOR1
JARID1A_20064375_ChIP-Seq_MESCs_Mouse	2171-02-01	0.997267	1	0	0	0.259503	0.000710146	CLCN3;ZMPSTE24
TRIM28_17542650_ChIP-ChIP_NTERA2_Human	3568-03-01	0.999882	1	0	0	0.236847	2.78931e-05	OAT;BAMBI;OAZ2

## Sheet: Fig 2f
ChIP-seq data from Wang 2018; H3K27me3 quantified over TSS of genes UP in Usp9x-ko embryos, represented as log2 enrichment (H3K27me3/input).
Gene set	E6.5	E7.5	E8.5
up	-0.275832	0.184594	2.08174
up	-1.75504	-1.40175	-1.82281
up	2.55231	2.40073	3.18312
up	-1.08581	-0.0813534	1.94936
up	-1.66536	-0.939252	-1.78525
up	-1.02629	-1.19089	-0.828193
up	0.373807	1.50508	2.84793
up	-1.14722	-0.529464	0.684933
up	-0.658433	-0.543885	-1.44724
up	0.00849022	0.391987	1.72044
up	-1.12473	-1.14762	-1.41486
up	2.41649	1.30845	2.44623
up	-0.538977	-0.549829	0.134921
up	-0.51793	0.450104	2.39667
up	-1.34982	-0.257194	0.975456
up	-1.50376	-1.12272	-0.298212
up	0.33596	0.0388648	0.0660043
up	0.2494	0.49284	0.0359609
up	-1.41181	-1.05322	-1.33408
up	3.27208	2.81471	3.29965
up	-0.353364	-0.119523	-0.402724
up	-0.580931	-0.721924	-1.22425
up	1.00903	1.47135	2.12989
up	-0.976945	0.582123	2.37563
up	0.656043	1.43751	2.51203
up	0.248277	1.13161	2.05539
up	0.750103	0.978661	1.48427
up	2.04042	2.35188	2.9102
up	-0.899568	-0.636727	-1.01465
up	-1.47817	-1.13238	-0.830021
up	1.42019	1.57462	1.63906
up	0.0446417	0.0101692	0.61105
up	-0.586324	-0.482537	-0.311806
up	0.0343107	0.314804	1.06119
up	-1.17663	-0.567782	-1.2093
up	0.00851864	-0.338021	1.54172
up	-0.397844	-0.217912	0.776067
up	-1.50153	-1.41626	-1.53803
up	-1.38767	-0.664203	-1.246
up	2.38943	2.02981	1.98769
up	-0.11062	-0.41198	-1.24788
up	-0.376786	-0.268089	-0.45085
up	2.67954	1.56298	1.667
up	-1.47359	-1.14858	-0.567028
up	1.41997	1.36521	2.82848
up	-1.33647	-0.930996	-1.11626
up	-1.31143	-0.809914	-1.44966
up	-0.726994	-0.201226	0.449793
up	-1.28333	-0.855432	-1.16418
up	-1.03971	-0.682973	-0.39268
up	0.650763	0.956897	0.971013
up	-1.38681	-0.863544	-1.20948
up	-0.725223	1.67438	3.18565
up	-0.565569	0.303686	-0.292109
up	-0.837585	-0.330511	-0.920808
up	-1.07056	1.68309	2.85418
up	2.26602	1.22802	1.63883
up	2.86821	1.77132	2.65437
up	3.14026	3.25751	4.89754
up	-1.49183	-0.618948	0.468804
up	-0.829088	0.225634	1.68688
up	0.007889	0.73386	1.94162
up	-1.04703	-0.255625	0.371794
up	-0.503454	-0.173899	-1.05101
up	-0.348548	-0.159984	0.936739
up	-1.17621	-0.303101	-1.09996
up	-1.41802	-1.03038	-1.39787
up	2.39131	2.97362	3.37008
up	-0.91761	-0.554529	-0.693422
up	-1.44058	-1.54313	-1.37468
up	2.38553	2.23019	3.45287

## Sheet: Fig 2h, 2i
Fig. 2h: Nodal expression in wt embryos					Fig. 2i: Nodal expression in Usp9x-mutant vs wt embryos
	Beccari et al., 2019
	E6.5	E7.8	E8.5		ctrl	mut
	8.60498	6.09232	5.33902		14.6119	307.397
	8.71003	6.40277	5.52616		17.9799	92.2975
	8.13065	6.20278			8.9098	16.5904
					9.32576	75.4039
					6.01423	286.308
					10.4937	43.3164

## Sheet: Fig 3a,b
Fig. 3a: H3K27me3 WB quantification					Fig. 3b: ChIP recovery				ChIP-seq library normalization
no auxin	Usp9x-low	Usp9x-high			no auxin	Usp9x-low	Usp9x-high		sample	unique map (hg19)	>1 map (hg19)	total aligned (hg19)	total aligned (mm10)	ratio (mm10/hg19)	NF (ratio/input)
0.0209352	0.00679885	0.537307			0.635383	0.532566	0.765645		8h high rep1	469512	460055	929567	33150117	35.6619	0.765645
0.561922	0.166598	0.443562			0.526427	0.522732	0.887506		8h high rep2	448415	479955	928370	36443777	39.2557	0.842802
									8h low rep1	653166	510108	1163274	28855756	24.8056	0.532566
									8h low rep2	704585	518107	1222692	28270116	23.1212	0.496402
									neg rep1	630809	427086	1057895	31307978	29.5946	0.635383
									neg rep2	487795	476029	963824	22442276	23.2846	0.499911
									input	374296	466836	841132	39177879	46.5776	1

## Sheet: Fig 4a
Fig. 4a											Supplementary Fig. 5a
											Suz12 WB quantifications					Ezh2 WB quantifications
												no auxin	Usp9x-low	Usp9x-high			no auxin	Usp9x-low	Usp9x-high
												0.645972	0.581145	1.10519			2.44534	1.50932	2.00799
												0.910864	0.46034	0.873946			2.57972	1.84102	1.61994
												0.844782	0.308305	1.18137			3.01115	2.16924	3.58126
	Boxed lanes are shown in Fig. 4a. See MW ladder in replicate 3 (right blot).

[truncated: 14 more sheets: Fig 4b, Fig 4c, Fig 4d, Supp Fig 1c, Supp Fig 1g, Supp Fig 1h, Supp Fig 2e, Supp Fig 2f, Supp Fig 2g, Supp Fig 3c, Supp Fig 3h, Supp Fig 3i, Supp Fig 4a, Supp Fig 4b]
